# Supplementary material for: Molecular Markers Distinguishing Early‐Stage Mycosis Fungoides From Atopic Dermatitis Skin Lesions
Source: Exp Dermatol. 2026 Mar 26;35(4):e70240. doi: 10.1111/exd.70240 (PMC13022068; doi:10.1111/exd.70240)
Supplement: Supplementary file 2 — Table S2: Cell counts per patient and cell cluster after quality control (QC) filtering. AD = atopic dermatitis, esMF mycosis fungoides, HC = healty control. [file EXD-35-e70240-s002.xlsx]

## Sheet: Sheet 1
	HC112	HC115	HC116	HC121	AD74	AD75	AD77	AD81	AD96	esMF65	esMF90	esMF107	esMF150	esMF163	esMF138
T1	55	81	142	9	165	56	172	617	166	415	64	267	1888	521	343
T2	84	217	208	34	114	113	84	231	66	264	94	226	1236	170	215
T3	27	22	22	6	190	191	219	260	181	423	23	176	122	506	147
T4	23	123	42	12	39	44	35	81	7	98	76	105	404	92	47
T5	2	11	17	3	32	19	34	34	16	6	3	653	11	6	189
Treg	40	67	41	12	105	103	177	393	199	230	96	238	277	86	295
Tpro	4	18	10	2	50	38	46	154	89	80	31	117	17	124	103
NK	30	71	33	1	16	25	34	39	6	26	28	58	36	30	27
ILC	22	24	7	15	13	14	31	23	10	7	34	283	6	6	120
Bcells	0	2	2	3	1	0	2	10	5	27	3	22	18	21	3
pDC	1	4	2	1	0	2	2	21	5	36	7	70	4	45	3
LC	4	2	6	1	122	32	34	176	93	113	8	66	24	53	56
DC1	21	67	35	27	28	34	3	75	131	147	79	662	24	186	25
DC2	60	66	102	109	248	148	81	565	444	453	229	598	304	278	141
DC3	0	3	2	1	49	34	29	89	128	111	45	241	62	153	83
DC4	13	18	9	15	52	31	10	80	266	64	54	156	206	38	40
DCpro	6	6	3	4	20	11	22	46	47	26	41	15	28	18	4
MP	73	74	101	93	76	79	23	385	477	488	164	266	113	697	98
MC	73	6	6	1	96	146	4023	83	495	136	325	20	24	181	8
Neuronal	7	17	15	1	6	8	1	6	2	3	0	3	0	1	6
MEL	233	515	65	36	35	51	27	67	2	40	18	65	62	39	41
SMC1	274	208	318	63	103	452	221	256	342	276	70	506	51	330	158
SMC2	77	45	58	8	157	481	146	157	109	301	26	72	15	172	45
LEC	295	940	240	178	80	112	111	188	148	73	27	301	64	202	377
BEC1	907	941	370	322	422	826	327	595	689	712	572	2108	217	711	736
BEC2	56	68	50	35	71	120	90	116	78	125	83	137	36	82	44
BEC3	70	101	42	36	62	122	77	104	146	124	42	135	44	45	35
BECpro	0	1	0	0	14	16	2	31	5	56	0	0	0	13	0
Peri	2	3	3	3	4	19	7	12	12	18	0	5	0	9	3
FB1	286	331	313	315	154	415	163	855	642	775	578	528	412	1574	765
FB2	112	115	157	186	276	468	179	601	449	358	155	154	62	68	71
FB3	253	562	778	1087	32	41	71	525	535	219	485	526	12	508	226
FB4	65	96	31	35	39	70	58	89	50	151	6	42	4	20	120
FBpro	0	0	1	0	12	24	3	34	8	33	0	0	0	10	0
SwG	144	43	46	12	5	34	124	15	23	21	42	23	1	10	35
KC1	410	23	39	147	1637	2986	987	1438	1729	1220	92	278	577	763	65
KC2	163	17	28	35	818	1392	680	952	1035	882	73	379	112	648	35
KC3	105	1	12	21	839	891	843	628	1093	727	78	94	77	747	44
KCpro	88	6	21	7	665	784	509	922	471	796	181	55	22	713	73
