# Supplementary material for: Molecular Markers Distinguishing Early‐Stage Mycosis Fungoides From Atopic Dermatitis Skin Lesions
Source: Exp Dermatol. 2026 Mar 26;35(4):e70240. doi: 10.1111/exd.70240 (PMC13022068; doi:10.1111/exd.70240)
Supplement: Supplementary file 3 — Table S3: Top 50 significantly expressed genes in each cell cluster, compared to all other clusters. The top 50 differentially expressed genes from each cell cluster compared to all other cell clusters were ordered by log2FC, omitting genes with p‐value ≥ 0.05. T: T‐cells, Tpro: proliferating T cells, NK: natural killer cells, ILC: innate lymphoid cells, Bcells: B cells, LC: Langerhans cells, DC: dendritic cells, pDC: plasmacytoid dendritic cells, MP: macrophages, MC: mast cells, Neronal: neuronal cells, MEL: melanocytes, SMC: smooth muscle cells, LEC: lymphatic endothelial cells, BEC: blood endothelial cells, Peri: pericytes, FB: fibroblasts, SwG: sweat gland cells KC: keratinocytes. [file EXD-35-e70240-s003.xlsx]

## Sheet: Sheet 1
feature	cell_type	avgExpr	logFC	statistic	auc	pval	padj	pct_in	pct_out
IL32	T1	3.11781	2.29312	4.44646e+08	0.865755	0	0	90.8688	33.5104
CD52	T1	2.46331	2.01663	4.3954e+08	0.855815	0	0	83.3904	18.9305
PTPRC	T1	1.99815	1.54529	4.10546e+08	0.799362	0	0	74.6019	20.4586
CD3E	T1	1.71778	1.47129	407661557	0.793745	0	0	67.7484	11.2764
PTPRCAP	T1	1.69405	1.4665	4.05333e+08	0.789211	0	0	66.1157	10.4013
S100A4	T1	2.86154	1.45917	3.55674e+08	0.692523	0	0	73.6343	36.3783
LTB	T1	1.67238	1.43134	391135563	0.761568	0	0	60.6934	10.9296
IL7R	T1	1.53508	1.29983	3.83991e+08	0.747657	0	0	58.1738	10.7896
FXYD5	T1	2.25622	1.28578	401915771	0.782558	0	0	80.0242	51.2412
CD3D	T1	1.39544	1.17048	3.82687e+08	0.745118	0	0	58.2141	10.4003
ARHGDIB	T1	1.77666	1.16859	382177294	0.744126	0	0	69.099	34.1016
CORO1A	T1	1.40795	1.08322	3.72684e+08	0.725642	0	0	57.8109	15.8936
SRGN	T1	1.80463	1.05899	3.6013e+08	0.701198	0	0	68.2524	29.9326
ALOX5AP	T1	1.31285	1.01857	3.62472e+08	0.705759	0	0	52.8522	13.7086
RAC2	T1	1.23053	0.966437	362756228	0.706311	0	0	52.4289	13.7299
TMSB4X	T1	4.30121	0.927402	392683522	0.764582	0	0	99.0526	96.6385
FYB1	T1	1.133	0.925058	358448519	0.697924	0	0	48.337	11.0523
CD69	T1	1.18871	0.918442	347938041	0.677459	0	0	46.0996	11.3826
CD37	T1	1.16697	0.916312	3.59775e+08	0.700506	0	0	50.5543	13.3232
SARAF	T1	1.68538	0.91357	363949766	0.708635	0	0	66.2366	48.1802
CXCR4	T1	1.20704	0.905531	344660035	0.671077	0	0	45.9585	13.16
CD2	T1	1.04383	0.870682	353729821	0.688736	0	0	45.2933	8.5167
RPS27	T1	3.92984	0.853016	4.17201e+08	0.812319	0	0	96.9563	96.8906
HCST	T1	1.17062	0.852254	349203427	0.679923	0	0	49.2239	15.7236
HLA-A	T1	3.32861	0.838026	390459813	0.760252	0	0	94.8599	90.0141
LAPTM5	T1	1.22488	0.837531	350450918	0.682352	0	0	52.6708	19.1382
IL2RG	T1	1.06968	0.798215	345935211	0.67356	0	0	46.7245	14.5654
CD48	T1	0.947319	0.788787	3.47593e+08	0.676788	0	0	42.5116	8.74466
RPS29	T1	2.39163	0.775146	373424557	0.727083	0	0	81.1933	76.3654
MALAT1	T1	5.14949	0.750171	3.75702e+08	0.731517	0	0	99.5565	98.7549
HLA-B	T1	3.37779	0.737308	3.69002e+08	0.718472	0	0	93.973	91.1037
ARHGAP15	T1	0.836382	0.732393	3.39715e+08	0.661448	0	0	37.1901	6.15015
ACAP1	T1	0.839893	0.706709	338171968	0.658444	0	0	38.0367	7.714
LCP1	T1	1.08871	0.687101	3.32366e+08	0.64714	0	0	46.7043	18.7016
CD3G	T1	0.796765	0.68346	3.36039e+08	0.65429	0	0	36.1419	6.00236
IFITM1	T1	2.21752	0.654547	324130873	0.631105	3.94102e-225	2.05997e-223	76.3757	62.9668
B2M	T1	5.09279	0.635124	412567287	0.803297	0	0	99.8186	99.7199
HLA-C	T1	2.842	0.630881	3.59335e+08	0.699649	0	0	90.2641	86.9356
TSC22D3	T1	1.17045	0.63088	316307108	0.615872	1.02402e-249	6.36835e-248	45.3941	30.1692
RPL13	T1	4.14132	0.628293	385055993	0.749731	0	0	97.7625	96.597
EVL	T1	0.827195	0.622731	3.25196e+08	0.633178	0	0	37.1095	13.7077
PFN1	T1	2.19724	0.618503	3.37659e+08	0.657445	0	0	76.8595	70.7146
GMFG	T1	0.969795	0.615963	3.267e+08	0.636108	0	0	42.9349	20.0935
RPL28	T1	4.34907	0.610061	4.19362e+08	0.816526	0	0	98.9115	99.0679
LIMD2	T1	0.77864	0.603558	324403073	0.631635	0	0	34.9325	10.6302
TRAF3IP3	T1	0.680406	0.600503	326080073	0.6349	0	0	30.8809	4.54379
LIME1	T1	0.706215	0.599786	3.24796e+08	0.6324	0	0	32.312	7.20689
CYBA	T1	1.23995	0.598225	322601339	0.628127	5.70908e-278	4.39531e-276	52.3886	34.9574
CKLF	T1	0.995498	0.595679	3.18535e+08	0.62021	1.48051e-305	1.32778e-303	42.693	24.7706
TXNIP	T1	1.57974	0.586444	318059522	0.619284	1.11844e-202	4.81267e-201	60.0081	49.66
CXCR4	T2	2.91558	2.65478	3.23814e+08	0.91779	0	0	88.379	12.3066
IL32	T2	3.10237	2.24218	305145353	0.864876	0	0	92.6996	34.3276
CD69	T2	2.47698	2.23382	3.09583e+08	0.877455	0	0	81.9726	10.7675
SRGN	T2	2.86368	2.13568	3.0636e+08	0.868319	0	0	91.4779	29.7762
IL7R	T2	2.18862	1.95439	3.00589e+08	0.851963	0	0	77.3242	10.9016
CD52	T2	2.35713	1.87627	298423888	0.845826	0	0	84.6841	19.8733
ZFP36L2	T2	2.73831	1.7852	287793088	0.815695	0	0	81.5852	51.7935
TSC22D3	T2	2.2953	1.782	2.89457e+08	0.82041	0	0	76.8772	29.3967
PTPRC	T2	2.15276	1.68125	293723698	0.832504	0	0	82.4493	21.0347
S100A4	T2	3.0475	1.62879	2.51637e+08	0.713218	0	0	79.1418	36.7713
BTG1	T2	2.76784	1.62454	2.94146e+08	0.833702	0	0	87.6043	59.5733
SLC2A3	T2	2.34237	1.60992	2.85989e+08	0.810581	0	0	82.7771	33.4744
CD3E	T2	1.69975	1.43021	2.83055e+08	0.802266	0	0	71.6925	12.0126
PTPRCAP	T2	1.65456	1.40336	280513855	0.795063	0	0	69.5173	11.1432
SAMSN1	T2	1.54377	1.35091	2.7741e+08	0.786267	0	0	64.7795	9.8791
FXYD5	T2	2.28453	1.29536	279748441	0.792894	0	0	84.2074	51.5471
PTGER4	T2	1.39968	1.25697	269373650	0.763488	0	0	58.4029	9.48531
LTB	T2	1.51681	1.24896	265296747	0.751933	0	0	61.0548	11.6778
SARAF	T2	2.00724	1.23176	277839173	0.787482	0	0	77.9797	48.081
KLF6	T2	2.24342	1.20607	267927437	0.759389	0	0	78.9035	55.9892
CYTIP	T2	1.34581	1.16235	2.67988e+08	0.75956	0	0	59.5352	10.0351
BIRC3	T2	1.48433	1.15775	256430938	0.726805	0	0	58.1049	17.7702
ARHGDIB	T2	1.75924	1.13278	2.64523e+08	0.749739	0	0	72.9142	34.5141
RGCC	T2	1.33035	1.11994	248604426	0.704622	0	0	49.3147	12.1582
ALOX5AP	T2	1.41106	1.10437	260186503	0.737449	0	0	60.5781	14.0596
STK17B	T2	1.3751	1.09865	262661865	0.744465	0	0	60.6675	17.0758
CORO1A	T2	1.41018	1.06899	2.59611e+08	0.735818	0	0	61.8296	16.4052
JUNB	T2	2.87186	1.06046	257862021	0.730861	0	0	88.4088	71.4461
DDIT4	T2	1.7254	1.0585	254991141	0.722724	0	0	67.6996	37.868
CD37	T2	1.29431	1.03373	261209385	0.740348	0	0	59.6544	13.6011
CITED2	T2	1.36082	1.00814	246531635	0.698747	0	0	54.5292	24.5056
CD3D	T2	1.25465	1.00734	257758251	0.730567	0	0	57.7771	11.1442
FYB1	T2	1.22239	1.00318	257359702	0.729437	0	0	55.7509	11.3848
TAGAP	T2	1.15053	1.00105	2.55049e+08	0.722887	0	0	51.2813	8.00049
DUSP2	T2	1.2412	0.962885	242297878	0.686747	0	0	49.1657	15.3275
TNFAIP3	T2	1.46224	0.940343	2.42154e+08	0.686341	0	0	57.7771	29.3405
HCST	T2	1.26855	0.940302	2.51382e+08	0.712494	0	0	57.211	15.9801
RAC2	T2	1.20798	0.928406	2.51948e+08	0.714099	0	0	55.9595	14.208
NFKBIA	T2	2.2272	0.926471	229282072	0.649856	2.05271e-209	1.50336e-207	67.9976	56.3583
ZFP36	T2	2.95129	0.91076	2.42997e+08	0.688728	0	0	90.2861	74.2264
CD40LG	T2	0.960167	0.909047	2.48756e+08	0.705051	0	0	43.385	2.76227
BATF	T2	1.06849	0.904587	242907372	0.688475	0	0	44.7259	8.13081
IFITM1	T2	2.46225	0.897097	2.39909e+08	0.679976	8.11476e-291	1.01673e-288	86.2634	62.8559
ANXA1	T2	2.54028	0.885711	2.52476e+08	0.715595	0	0	83.3433	73.6453
NR4A2	T2	1.36074	0.880951	2.39604e+08	0.679112	0	0	55.2443	26.2948
HSPA8	T2	2.72191	0.868317	2.61231e+08	0.740409	0	0	88.4088	79.2744
PHLDA1	T2	1.09395	0.868295	235247181	0.666763	0	0	43.4148	13.8142
CD48	T2	1.0289	0.860933	2.49035e+08	0.705841	0	0	49.2253	9.04586
PRDM1	T2	1.00268	0.857002	2.4162e+08	0.684824	0	0	44.3087	10.1873
HLA-A	T2	3.3554	0.852874	2.69464e+08	0.763743	0	0	96.9011	90.0229
IL32	T3	3.75988	2.8975	2.48348e+08	0.931818	0	0	98.0517	34.6639
S100A4	T3	3.67438	2.25762	215923796	0.810161	0	0	89.8608	36.8531
CD52	T3	2.39518	1.90033	2.26842e+08	0.851127	0	0	86.3221	20.3488
SRGN	T3	2.6044	1.8533	223010556	0.836751	0	0	90.2187	30.2957
ALOX5AP	T3	2.116	1.81727	227312321	0.852892	0	0	80.0398	13.9669
PTPRC	T3	2.20126	1.71755	225578167	0.846385	0	0	86.3221	21.4302
CD3D	T3	1.8689	1.62817	2.26776e+08	0.85088	0	0	80.159	10.9831
CD3E	T3	1.88898	1.61259	225541941	0.846249	0	0	80.994	12.2655
PTPRCAP	T3	1.80138	1.54254	2.17559e+08	0.816296	0	0	73.2803	11.5172
IL2RG	T3	1.76455	1.49116	2.22986e+08	0.83666	0	0	78.2903	14.5586
LTB	T3	1.76216	1.49022	206766205	0.775801	0	0	65.0895	11.9739
BATF	T3	1.5636	1.40427	216866622	0.813699	0	0	69.662	7.82943
CORO1A	T3	1.73314	1.39113	2.14414e+08	0.804497	0	0	74.7913	16.4581
CD69	T3	1.65176	1.37128	2.03388e+08	0.763128	0	0	63.34	11.7748
CD2	T3	1.50542	1.32313	215644915	0.809115	0	0	70.3777	8.77024
RAC2	T3	1.58156	1.30349	211975173	0.795346	0	0	71.173	14.1783
FXYD5	T3	2.29229	1.29303	2.10975e+08	0.791593	0	0	85.5268	51.775
LGALS1	T3	2.9424	1.21639	189865669	0.712389	0	0	86.3618	60.1206
LAPTM5	T3	1.57862	1.18034	2.04728e+08	0.768152	0	0	70.8946	19.4797
TMSB4X	T3	4.56797	1.17908	2.21119e+08	0.829652	0	0	99.8012	96.6765
SAMSN1	T3	1.3654	1.15759	2.06713e+08	0.775603	0	0	65.0099	10.3093
HCST	T3	1.48089	1.15021	2.03375e+08	0.763078	0	0	67.4354	16.0646
CKLF	T3	1.54783	1.14737	202611921	0.760214	0	0	68.4692	24.5725
IL13	T3	1.16837	1.14124	1.88052e+08	0.705583	0	0	42.1869	1.25788
RGS1	T3	1.32245	1.12521	193102192	0.724533	0	0	53.002	9.27887
CSF2	T3	1.152	1.09934	189625032	0.711486	0	0	44.493	2.38648
GNLY	T3	1.27982	1.0878	1.74743e+08	0.655648	0	0	36.7396	5.86947
CD96	T3	1.20749	1.08369	204468253	0.767179	0	0	59.6421	6.16955
ARHGDIB	T3	1.71214	1.07557	197694369	0.741763	0	0	73.3598	34.8083
LCP1	T3	1.43774	1.02855	195928806	0.735139	0	0	66.0437	18.889
NBAS	T3	1.13164	0.972676	193910071	0.727564	0	0	53.4791	11.5606
CXCR4	T3	1.28556	0.965011	188076862	0.705677	0	0	54.7515	13.7083
MYL12A	T3	2.52656	0.950191	2.03965e+08	0.76529	0	0	91.6501	75.2718
SLC2A3	T3	1.69796	0.937437	1.85707e+08	0.696786	0	0	70.1789	34.1647
BIRC3	T3	1.27582	0.935103	1.88985e+08	0.709084	0	0	57.1769	18.1123
STK17B	T3	1.19999	0.910676	192757275	0.723239	0	0	59.0457	17.4603
CYBA	T3	1.55593	0.907896	1.90613e+08	0.715193	0	0	71.2525	34.9121
CRIP1	T3	2.96519	0.900752	185126869	0.694609	1.08346e-247	1.12118e-245	90.9344	76.9005
CD37	T3	1.16475	0.892887	1.92747e+08	0.723201	0	0	58.33	13.998
HLA-A	T3	3.39821	0.889936	2.06246e+08	0.773848	0	0	97.8529	90.0549
EMP3	T3	1.90555	0.887014	184332682	0.691629	5.09408e-277	5.81271e-275	75.5865	46.9114
LSP1	T3	1.42342	0.875231	189447446	0.71082	0	0	66.4016	30.7449
CD3G	T3	0.989534	0.865029	1.93335e+08	0.725406	0	0	51.7296	6.32809
ARL6IP5	T3	1.66255	0.856117	190125443	0.713364	0	0	74.0358	46.466
SH3BGRL3	T3	3.05904	0.850989	196026925	0.735507	0	0	93.3598	85.1414
GMFG	T3	1.20513	0.842661	189663240	0.71163	0	0	59.9205	20.2176
ACTB	T3	4.67001	0.836319	205628972	0.771534	0	0	99.4831	98.2722
CD53	T3	1.03718	0.82519	191316360	0.717832	0	0	54.9105	11.4436
TRBC2	T3	0.942854	0.822232	190670715	0.71541	0	0	49.4632	6.15917
IL7R	T3	1.09262	0.816872	1.83254e+08	0.68758	0	0	50.0994	12.0749
CCL5	T4	3.2917	3.17261	127091668	0.964906	0	0	94.544	5.63962
GZMK	T4	2.46746	2.44625	119489494	0.907189	0	0	81.9218	1.01157
CCL4	T4	2.53616	2.37338	1.07397e+08	0.815377	0	0	67.1824	5.64055
NKG7	T4	2.42459	2.31237	116006397	0.880744	0	0	79.4788	4.43133
GZMA	T4	2.0992	2.01568	1.14148e+08	0.866633	0	0	75.8958	3.72463
CXCR4	T4	2.25808	1.93709	1.07487e+08	0.816063	0	0	72.0684	14.0026
IL32	T4	2.81629	1.90834	1.08397e+08	0.822971	0	0	89.2508	35.5252
CST7	T4	2.08402	1.82478	110723916	0.840639	0	0	75.8143	12.0465
PTPRC	T4	2.31537	1.81236	110790494	0.841144	0	0	82.6547	22.2508
SRGN	T4	2.50261	1.7281	1.06422e+08	0.807976	0	0	83.7948	31.0883
DUSP2	T4	1.80251	1.51151	99643117	0.756511	0	0	60.7492	15.8663
PTPRCAP	T4	1.77037	1.49266	104590015	0.794069	0	0	68.9739	12.3076
CD3E	T4	1.78818	1.49129	105256737	0.799131	0	0	70.7655	13.2073
HCST	T4	1.75863	1.41733	1.03881e+08	0.788686	0	0	69.3811	16.6587
CD52	T4	1.93966	1.41679	1.00539e+08	0.763316	0	0	71.1726	21.3138
CORO1A	T4	1.76182	1.40344	103877067	0.788656	0	0	70.2769	17.2097
CD69	T4	1.63208	1.33492	98630650	0.748824	0	0	60.5049	12.426
ARHGDIB	T4	1.87848	1.23092	99962634	0.758937	2.64775e-291	1.14706e-288	72.8013	35.2772
RPS27	T4	4.31089	1.20874	1.16767e+08	0.886517	0	0	98.4528	96.8758
CD3D	T4	1.39106	1.12532	9.69574e+07	0.736121	0	0	58.1433	12.0652
HLA-B	T4	3.77266	1.11103	1.07445e+08	0.815743	0	0	97.9642	91.1579
CTSW	T4	1.22156	1.08454	9.58052e+07	0.727373	0	0	51.0586	5.90906
TAGAP	T4	1.25191	1.08373	9.48994e+07	0.720496	0	0	50.7329	8.86546
BTG1	T4	2.23869	1.05711	9.66644e+07	0.733896	8.72527e-187	2.06498e-184	76.6287	60.2551
CD8A	T4	1.07585	1.03671	93491046	0.709803	0	0	43.5668	1.93364
RAC2	T4	1.30581	1.00894	94096154	0.714397	0	0	55.0489	15.0468
HLA-A	T4	3.52187	1.00434	106203834	0.806321	1.60263e-299	7.06262e-297	97.8827	90.1481
ZFP36L2	T4	1.99874	1.00175	9.16086e+07	0.695511	1.89987e-137	3.19479e-135	67.5896	52.5448
RPS29	T4	2.63199	0.991278	101920206	0.773799	1.35297e-242	4.8707e-240	85.0977	76.4887
CCL4L2	T4	1.00992	0.958416	8.52816e+07	0.647476	0	0	31.3518	2.17138
TMSB4X	T4	4.35182	0.946312	1.01304e+08	0.769117	1.81494e-231	6.02464e-229	99.43	96.7182
SARAF	T4	1.73524	0.932206	9.38162e+07	0.712272	1.31145e-166	2.72525e-164	67.5896	48.7931
GZMM	T4	0.949513	0.905336	92134871	0.699507	0	0	41.8567	2.46413
CD37	T4	1.18189	0.899512	91976082	0.698301	0	0	51.5472	14.6076
HLA-C	T4	3.12703	0.897224	1.01336e+08	0.76936	2.27637e-232	7.6558e-230	94.9511	86.9978
CD74	T4	2.92156	0.86626	84123127	0.63868	3.2625e-66	1.83677e-64	88.0293	62.4889
CD2	T4	1.05714	0.853839	89581735	0.680123	0	0	44.544	9.80524
LCP1	T4	1.26151	0.837965	8.90212e+07	0.675867	5.8533e-203	1.66234e-200	52.443	19.6105
LAPTM5	T4	1.23123	0.814808	8.91557e+07	0.676888	5.70343e-200	1.55085e-197	52.6059	20.306
PCED1B-AS1	T4	0.924829	0.809347	8.9571e+07	0.680042	0	0	41.2052	6.19622
TSC22D3	T4	1.36697	0.807688	86315910	0.655328	3.50165e-116	4.78622e-114	52.5244	30.6175
FYB1	T4	1.04169	0.800509	88798296	0.674175	4.76387e-288	1.99614e-285	45.2769	12.385
PFN1	T4	2.37441	0.77618	9.0735e+07	0.688879	7.10863e-118	9.98333e-116	78.9902	70.9041
NR4A2	T4	1.26866	0.770336	84689217	0.642978	1.70047e-107	2.16239e-105	48.2085	26.9497
CD48	T4	0.950387	0.764437	88261145	0.670097	0	0	42.3453	9.92178
LIMD2	T4	0.95086	0.756744	8.72584e+07	0.662483	1.22614e-269	4.97463e-267	41.2866	11.4032
IL2RG	T4	1.04896	0.749481	8.73635e+07	0.663282	5.16709e-209	1.51805e-206	45.9283	15.6938
SH2D1A	T4	0.802967	0.74628	87554097	0.664729	0	0	35.5863	3.2305
CYBA	T4	1.394	0.733213	86896070	0.659733	5.03609e-112	6.60115e-110	58.3876	35.4954
IL7R	T4	1.00506	0.718501	8.36286e+07	0.634925	2.06409e-171	4.54811e-169	38.2736	12.6665
GNLY	T5	4.67989	4.50567	1.02511e+08	0.920878	0	0	86.2934	5.8166
IL32	T5	3.94595	3.04548	105031721	0.943518	0	0	98.8417	35.5288
GZMB	T5	3.13815	3.04186	102427220	0.920121	0	0	86.1004	3.59885
S100A4	T5	4.30014	2.85834	1.00722e+08	0.904801	0	0	96.5251	37.5185
CTSW	T5	2.95094	2.82866	105882986	0.951165	0	0	92.471	5.59046
NKG7	T5	2.69418	2.58043	99055804	0.889835	0	0	80.695	4.5537
CD52	T5	2.8589	2.34236	100555504	0.903308	0	0	92.7606	21.1948
CST7	T5	2.23637	1.97534	96776024	0.869356	0	0	81.3707	12.1069
SRGN	T5	2.69595	1.92022	9.40774e+07	0.845114	0	0	91.1197	31.1119
PRF1	T5	1.97423	1.90482	95239874	0.855556	0	0	73.2625	3.32524
ALOX5AP	T5	2.22052	1.89779	96313530	0.865201	0	0	82.6255	14.8514
LGALS1	T5	3.62763	1.89147	9.26071e+07	0.831906	0	0	95.7529	60.3912
CD3D	T5	2.11183	1.85104	9.68593e+07	0.870104	0	0	82.722	11.9105
CCL4	T5	1.91352	1.7405	84519388	0.759252	0	0	57.0463	5.84825
XCL1	T5	1.75715	1.69386	88837157	0.79804	0	0	61.7761	2.28383
HCST	T5	2.03436	1.69319	9.45167e+07	0.84906	0	0	80.9846	16.6411
CKLF	T5	2.07037	1.65916	93956740	0.84403	0	0	80.1158	25.0644
CD69	T5	1.89702	1.60003	8.97392e+07	0.806143	0	0	72.0077	12.401
SH3BGRL3	T5	3.77555	1.56269	101168235	0.908812	0	0	98.9382	85.2007
CCL5	T5	1.69538	1.55524	90833015	0.815969	0	0	68.7259	6.04741
PTPRC	T5	2.02359	1.51454	9.03652e+07	0.811766	0	0	81.5637	22.3693
CD96	T5	1.64251	1.50799	9.27419e+07	0.833116	0	0	72.0077	6.78635
KRT86	T5	1.52341	1.50133	87611279	0.787027	0	0	58.2046	1.03396
CD2	T5	1.65379	1.45472	9.12091e+07	0.819347	0	0	72.1042	9.60159
IL2RG	T5	1.66937	1.37453	8.98559e+07	0.807191	0	0	73.2625	15.4843
TMSB4X	T5	4.76973	1.36656	98042746	0.880735	0	0	99.7104	96.7204
NBAS	T5	1.53405	1.36557	8.86672e+07	0.796513	0	0	65.8301	12.0185
EMP3	T5	2.36456	1.33824	8.76267e+07	0.787166	5.76263e-260	1.07513e-257	87.9344	47.1871
GZMA	T5	1.39449	1.30057	83418199	0.74936	0	0	53.4749	4.06976
LCP1	T5	1.7167	1.29605	8.66648e+07	0.778525	0	0	72.6834	19.474
RAC2	T5	1.57984	1.28381	87343170	0.784619	0	0	69.305	14.9808
STK17B	T5	1.57233	1.27407	87773187	0.788482	0	0	69.7876	17.9291
CD3E	T5	1.5654	1.26369	8.70568e+07	0.782047	0	0	70.3668	13.314
HOPX	T5	1.71319	1.25273	8.68577e+07	0.780257	0	0	71.9112	27.3287
IFITM1	T5	2.8293	1.24832	83589565	0.7509	3.8621e-179	5.16834e-177	90.1544	63.3237
CORO1A	T5	1.60934	1.24698	86509742	0.777132	0	0	70.9459	17.2981
CRIP1	T5	3.30498	1.23142	85780515	0.770581	2.10616e-200	3.07619e-198	95.0772	77.0537
ID2	T5	1.63909	1.2018	86004324	0.772592	0	0	70.4633	28.0109
GZMH	T5	1.21051	1.18067	8.2435e+07	0.740528	0	0	49.3243	1.40343
IFITM2	T5	2.84188	1.17603	84037551	0.754924	2.22254e-182	3.0217e-180	91.7954	66.9943
KRT7	T5	1.23404	1.16747	8.60155e+07	0.772692	0	0	57.529	3.87619
IFNG	T5	1.19195	1.14663	8.27554e+07	0.743406	0	0	50.5792	1.8669
LAPTM5	T5	1.53414	1.11918	8.40424e+07	0.754968	0	0	69.2085	20.2036
KRT81	T5	1.12755	1.11337	81866897	0.735425	0	0	47.6834	0.70823
FXYD5	T5	2.11569	1.09693	8.36314e+07	0.751275	2.68941e-191	3.79787e-189	82.9151	52.2648
MYL12A	T5	2.64433	1.05602	8.84194e+07	0.794287	2.70433e-237	4.51783e-235	92.3745	75.4902
SAMSN1	T5	1.27478	1.05016	82963946	0.74528	0	0	59.4595	11.1158
CYBA	T5	1.70811	1.04905	82406532	0.740272	2.22705e-212	3.40859e-210	73.7452	35.3882
PFN1	T5	2.58971	0.992173	82801319	0.743819	3.46255e-165	4.25494e-163	89.2857	70.8193
SLC2A3	T5	1.7537	0.98081	78702979	0.707003	3.32541e-160	3.91693e-158	71.6216	34.6465
IL32	Treg	3.8956	3.03198	2.34732e+08	0.937592	0	0	97.2446	34.775
S100A4	Treg	3.66979	2.24961	2.03127e+08	0.811353	0	0	86.7317	37.0006
CD52	Treg	2.33288	1.83386	2.07664e+08	0.829473	0	0	81.1785	20.5601
PTPRC	Treg	2.2741	1.78949	2.09532e+08	0.836936	0	0	81.3904	21.6352
CD3E	Treg	2.01446	1.73848	209946978	0.838594	0	0	76.7274	12.4614
CD3D	Treg	1.81734	1.57307	2.03969e+08	0.814715	0	0	71.471	11.2779
ARHGDIB	Treg	2.12441	1.49543	2.00731e+08	0.801782	0	0	77.3209	34.7769
HLA-A	Treg	3.98718	1.49069	2.25689e+08	0.901472	0	0	99.0674	90.0394
CORO1A	Treg	1.80262	1.4601	198754250	0.793887	0	0	70.1145	16.6478
IL2RG	Treg	1.69827	1.42121	1.97894e+08	0.790452	0	0	67.4438	14.8933
RAC2	Treg	1.69401	1.41652	197259115	0.787915	0	0	67.1047	14.3525
PTPRCAP	Treg	1.64784	1.38331	1.93603e+08	0.773312	0	0	64.5613	11.8018
LTB	Treg	1.65808	1.38163	1.88688e+08	0.753679	0	0	60.5341	12.1532
FOXP3	Treg	1.30576	1.29649	191204425	0.76373	0	0	53.1157	0.56724
CD27	Treg	1.25357	1.21942	1.89789e+08	0.758076	0	0	52.9886	1.85154
BATF	Treg	1.37253	1.20688	1.87003e+08	0.746947	0	0	55.8711	8.22686
TNFRSF4	Treg	1.27252	1.19787	181780372	0.726088	0	0	48.156	4.28539
SRGN	Treg	1.9016	1.13215	178050026	0.711188	0	0	69.9025	30.8354
EMP3	Treg	2.1302	1.11536	182966807	0.730827	0	0	76.0068	46.9443
TMSB4X	Treg	4.45596	1.06286	2.00809e+08	0.802093	0	0	98.8978	96.7012
LAT	Treg	1.16894	1.0613	183200316	0.731759	0	0	50.9538	5.97863
FXYD5	Treg	2.04694	1.04033	183831044	0.734279	0	0	76.3883	52.0277
HLA-B	Treg	3.6775	1.02559	195228445	0.779803	0	0	96.4392	91.1192
FYB1	Treg	1.22545	0.996878	177919840	0.710668	0	0	51.5049	11.896
TRBC2	Treg	1.10804	0.989879	177885906	0.710532	0	0	47.0962	6.27544
CD2	Treg	1.1792	0.987719	1.7883e+08	0.714303	0	0	51.0386	9.29067
HCST	Treg	1.28787	0.951214	175912780	0.702651	0	0	54.3451	16.4311
CTLA4	Treg	0.968669	0.946137	175448004	0.700794	0	0	41.1615	1.28053
B2M	Treg	5.4032	0.93686	2.25789e+08	0.901871	0	0	100	99.7183
IL2RA	Treg	0.975214	0.925087	173001849	0.691024	0	0	40.3561	2.72124
CD37	Treg	1.19555	0.923062	1.76094e+08	0.703375	0	0	52.1407	14.2008
ALOX5AP	Treg	1.24005	0.919185	1.70632e+08	0.681558	0	0	49.0038	14.7539
CRIP1	Treg	2.95693	0.890983	172819158	0.690294	1.1068e-222	1.51282e-220	85.0784	77.0513
STK17B	Treg	1.17285	0.881593	1.7218e+08	0.68774	0	0	50.4451	17.7126
HLA-C	Treg	3.10237	0.881572	190091856	0.759286	0	0	93.1751	86.9525
TIGIT	Treg	0.895547	0.866025	1.72325e+08	0.688318	0	0	38.9996	1.63482
LSP1	Treg	1.41358	0.86389	172789419	0.690175	0	0	59.2624	30.956
TMSB10	Treg	4.12215	0.854008	1.88011e+08	0.750974	0	0	98.0076	96.361
SPOCK2	Treg	0.942248	0.843973	1.72148e+08	0.687611	0	0	41.9669	5.19373
ACTB	Treg	4.66679	0.831798	1.90725e+08	0.761814	0	0	99.1946	98.2804
CD7	Treg	0.895478	0.831333	167849231	0.670442	0	0	36.9224	3.26304
CORO1B	Treg	1.12558	0.831167	1.67216e+08	0.667915	0	0	47.5201	23.0062
CD3G	Treg	0.953441	0.826861	1.72317e+08	0.68829	0	0	43.4506	6.57885
LCP1	Treg	1.22468	0.809245	168242964	0.672015	0	0	51.8016	19.2748
LAPTM5	Treg	1.21025	0.80204	169651532	0.677641	0	0	53.0733	19.9514
PBXIP1	Treg	0.950978	0.799797	1.67869e+08	0.670523	0	0	41.4159	10.0539
CD74	Treg	2.83842	0.790498	158432769	0.63283	4.77364e-114	2.57958e-112	89.5295	62.1834
ISG20	Treg	0.945489	0.781523	166782140	0.66618	0	0	41.1191	10.2659
GMFG	Treg	1.14329	0.778208	168591261	0.673406	0	0	50.1908	20.4922
GBP5	Treg	0.854576	0.770431	1.67667e+08	0.669716	0	0	37.855	4.48609
STMN1	Tpro	2.83596	2.41659	90144266	0.948744	0	0	95.8097	24.1636
IL32	Tpro	3.13042	2.21893	8.19148e+07	0.862131	0	0	93.9977	35.6585
HMGB2	Tpro	2.25565	1.92068	86088537	0.906058	0	0	89.0147	22.6804
S100A4	Tpro	3.32516	1.87129	71487751	0.752389	6.38904e-193	5.42538e-191	82.786	37.7151
H2AFZ	Tpro	2.98585	1.79341	8.59513e+07	0.904614	0	0	96.829	61.1464
CORO1A	Tpro	2.0793	1.71903	82572759	0.869056	0	0	87.0895	17.2419
TUBA1B	Tpro	3.26118	1.71622	8.37779e+07	0.88174	0	0	96.2627	70.3552
RAC2	Tpro	1.90635	1.61117	8.26479e+07	0.869846	0	0	86.6365	14.9158
CRIP1	Tpro	3.66241	1.59003	79764704	0.839502	1.47872e-268	1.8711e-266	97.8482	77.0566
HMGN2	Tpro	2.52868	1.5686	8.24987e+07	0.868276	0	0	92.4122	54.2443
TUBB	Tpro	2.78534	1.47406	80338789	0.845544	1.21763e-286	1.67326e-284	92.9785	65.1797
PTPRC	Tpro	1.96535	1.45366	7.81598e+07	0.82261	0	0	87.6557	22.4034
SRGN	Tpro	2.177	1.39428	74204305	0.78098	7.13563e-267	8.94053e-265	88.4485	31.2191
ARHGDIB	Tpro	2.00915	1.35871	77145533	0.811936	7.35207e-305	1.09894e-302	86.41	35.2859
GNLY	Tpro	1.56426	1.35807	65271532	0.686965	0	0	43.3749	6.28322
CD3D	Tpro	1.61837	1.35088	77974015	0.820655	0	0	77.4632	12.0544
CD52	Tpro	1.85114	1.32301	7.48772e+07	0.788062	0	0	81.6535	21.3877
LCP1	Tpro	1.74395	1.32167	76437032	0.804479	0	0	80.6342	19.4844
HIST1H4C	Tpro	1.74919	1.32124	71792309	0.755595	5.39931e-240	5.82305e-238	67.8369	27.7118
HMGB1	Tpro	3.18947	1.31862	83751623	0.881463	0	0	97.9615	82.1289
CD3E	Tpro	1.61368	1.31057	77753398	0.818333	0	0	79.6149	13.3192
CKLF	Tpro	1.69074	1.27405	77103045	0.811489	0	0	80.4077	25.1403
ALOX5AP	Tpro	1.5765	1.24579	74786009	0.787102	0	0	72.7067	15.0292
IL2RG	Tpro	1.54148	1.24364	7.79388e+07	0.820285	0	0	79.5017	15.5152
EMP3	Tpro	2.24478	1.21558	7.25341e+07	0.763402	2.80792e-187	2.27842e-185	86.5232	47.2566
LGALS1	Tpro	2.95747	1.21312	6.6613e+07	0.701084	2.22017e-100	9.56957e-99	86.2967	60.5191
TMSB4X	Tpro	4.59532	1.18878	78915107	0.83056	9.84588e-252	1.12852e-249	99.8867	96.7232
PCLAF	Tpro	1.20085	1.12348	7.69297e+07	0.809664	0	0	66.0249	6.00349
DUT	Tpro	1.56748	1.11565	7.42261e+07	0.78121	8.56829e-266	1.06832e-263	73.8392	31.6215
MKI67	Tpro	1.17493	1.11122	75713016	0.796859	0	0	62.8539	4.87157
RRM2	Tpro	1.1655	1.09229	73301606	0.771479	0	0	57.9841	4.95149
PTTG1	Tpro	1.31327	1.08397	7.41088e+07	0.779975	0	0	67.4972	15.0171
CENPF	Tpro	1.15423	1.07017	7.34799e+07	0.773356	0	0	59.1166	5.7693
PFN1	Tpro	2.65045	1.05199	7.05169e+07	0.742171	2.05522e-139	1.25975e-137	89.8075	70.8412
VIM	Tpro	3.89446	1.05176	6.19554e+07	0.652064	2.34675e-55	6.13323e-54	96.9422	77.8986
UBE2C	Tpro	1.11945	1.03471	7.1419e+07	0.751666	0	0	54.5866	5.31021
GAPDH	Tpro	4.16829	1.0338	8.2778e+07	0.871216	0	0	99.547	95.936
ACTB	Tpro	4.87617	1.03149	7.75235e+07	0.815913	4.25666e-230	4.49587e-228	99.7735	98.2882
CFL1	Tpro	3.25077	1.0094	80747432	0.849845	3.88285e-282	5.19611e-280	98.8675	88.2597
GMFG	Tpro	1.36653	0.992612	7.30309e+07	0.768631	0	0	73.9524	20.7046
TOP2A	Tpro	1.05645	0.987229	73034943	0.768673	0	0	57.6444	4.95056
CD2	Tpro	1.18075	0.975725	72521173	0.763266	0	0	63.9864	9.75707
NUSAP1	Tpro	1.06606	0.967349	72410350	0.762099	0	0	57.9841	7.21349
GZMB	Tpro	1.07593	0.958392	6.2044e+07	0.652996	0	0	34.5413	4.13925
PCNA	Tpro	1.17381	0.958067	72674350	0.764878	0	0	64.3262	16.8711
RAD21	Tpro	1.37864	0.946649	7.2253e+07	0.760443	2.68925e-232	2.85217e-230	73.0464	30.773
LSP1	Tpro	1.50551	0.944719	7.01804e+07	0.73863	1.59426e-193	1.35831e-191	73.9524	31.2237
ANP32E	Tpro	1.15243	0.937536	7.26872e+07	0.765013	0	0	64.7792	16.8628
FXYD5	Tpro	1.95681	0.93518	6.90337e+07	0.726561	2.31495e-133	1.34478e-131	85.957	52.2834
BATF	Tpro	1.11749	0.933205	7.21562e+07	0.759425	0	0	62.1744	8.82867
NKG7	NK	3.4302	3.30583	4.80765e+07	0.967481	0	0	95.6522	4.896
GNLY	NK	3.19755	2.993	4.25842e+07	0.856956	0	0	75.8696	6.29009
CCL4	NK	2.87698	2.69878	41133631	0.827765	0	0	69.5652	6.06793
CCL5	NK	2.69212	2.54793	4.414e+07	0.888264	0	0	80.8696	6.3299
CTSW	NK	2.48027	2.34091	4.51211e+07	0.908008	0	0	85.4348	6.08366
SRGN	NK	2.97826	2.19349	4.3627e+07	0.877941	1.22095e-252	6.36887e-250	93.913	31.4199
GZMB	NK	2.29005	2.17393	4.23133e+07	0.851504	0	0	73.913	4.09064
CST7	NK	2.28899	2.01765	4.31322e+07	0.867984	0	0	81.087	12.4774
XCL1	NK	1.85058	1.77865	3.84003e+07	0.772759	0	0	56.7391	2.62249
HCST	NK	2.08961	1.73965	4.20747e+07	0.846702	0	0	80	16.9883
GZMA	NK	1.83453	1.73555	40901597	0.823095	0	0	68.0435	4.27115
PTPRC	NK	2.18498	1.66853	41021768	0.825514	1.51093e-235	7.28665e-233	81.5217	22.6851
PRF1	NK	1.72573	1.64511	4.03541e+07	0.812077	0	0	65.2174	3.7324
XCL2	NK	1.61845	1.58555	3.7543e+07	0.755507	0	0	52.1739	1.27005
CD7	NK	1.63517	1.55956	3.97994e+07	0.800914	0	0	62.8261	3.74443
IFITM1	NK	3.10525	1.51879	39932206	0.803587	8.89935e-118	2.16636e-115	91.5217	63.461
CORO1A	NK	1.84053	1.47251	40029894	0.805553	6.97883e-253	3.71623e-250	74.3478	17.5697
IL32	NK	2.36677	1.44334	3.61827e+07	0.728132	4.03726e-86	7.58767e-84	71.087	35.9845
RAC2	NK	1.74325	1.44107	39801116	0.800949	6.44282e-275	3.65952e-272	71.087	15.2629
PTPRCAP	NK	1.67903	1.39031	39143494	0.787716	1.07209e-292	6.68358e-290	69.3478	12.7089
CD69	NK	1.65386	1.34731	37565192	0.755954	9.19527e-232	4.27329e-229	62.6087	12.7588
DUSP2	NK	1.61864	1.31612	3.69099e+07	0.742766	1.07012e-171	3.79893e-169	59.5652	16.1904
IL2RG	NK	1.57368	1.2711	38595896	0.776696	2.86535e-226	1.30783e-223	67.1739	15.8183
KLRD1	NK	1.26051	1.2541	3.8445e+07	0.77366	0	0	55	0.34621
CD52	NK	1.75344	1.21971	3.59404e+07	0.723258	6.89611e-116	1.63208e-113	63.4783	21.7011
ARHGDIB	NK	1.84668	1.19023	37617033	0.756997	1.51209e-109	3.45081e-107	73.913	35.5393
CYBA	NK	1.81031	1.14609	37466198	0.753962	6.29821e-107	1.42462e-104	74.1304	35.5911
IFITM2	NK	2.76553	1.09309	3.66665e+07	0.737868	4.47069e-72	7.23233e-70	88.0435	67.1425
CXCR4	NK	1.42156	1.08324	3.47555e+07	0.699413	1.30158e-127	3.53918e-125	52.6087	14.4982
KLRK1	NK	1.08658	1.04932	3.71073e+07	0.74674	0	0	51.087	1.98191
ITGB2	NK	1.27204	1.04884	36307711	0.730649	1.42068e-201	5.76392e-199	55.4348	11.8202
BTG1	NK	2.23056	1.04143	3.65672e+07	0.735872	7.20348e-73	1.18788e-70	79.7826	60.3581
TMSB4X	NK	4.44811	1.03629	3.93205e+07	0.791277	1.99129e-103	4.42587e-101	99.7826	96.736
HLA-B	NK	3.70339	1.03357	3.9417e+07	0.79322	7.49459e-105	1.68037e-102	97.8261	91.2068
LCP1	NK	1.45735	1.02868	35727051	0.718964	1.53851e-119	3.85532e-117	61.5217	19.8052
HLA-C	NK	3.24404	1.00835	39200907	0.788871	5.71021e-102	1.23689e-99	96.7391	87.0468
HLA-A	NK	3.51999	0.995309	3.98821e+07	0.802579	1.48988e-111	3.46195e-109	98.0435	90.2024
CCL4L2	NK	1.02628	0.968035	3.17904e+07	0.639743	0	0	30	2.38459
CD3E	NK	1.26722	0.957508	3.45536e+07	0.69535	1.90027e-128	5.27945e-126	51.5217	13.6984
KLRB1	NK	1.00877	0.957465	3.44187e+07	0.692635	0	0	40.6522	2.43735
PFN1	NK	2.54808	0.945075	3.53317e+07	0.711008	1.69339e-56	2.25432e-54	81.087	70.9526
GZMH	NK	0.965326	0.928149	3.4862e+07	0.701556	0	0	41.9565	1.69032
LSP1	NK	1.4729	0.908274	3.51151e+07	0.706649	4.2761e-77	7.4861e-75	63.913	31.4338
NR4A2	NK	1.41085	0.907655	33137804	0.666858	3.81798e-56	4.97896e-54	52.3913	27.083
TYROBP	NK	1.25496	0.901243	3.32043e+07	0.668196	1.02505e-98	2.1301e-96	47.3913	13.2161
CD247	NK	0.982748	0.901238	3.51285e+07	0.706919	0	0	45.2174	4.37761
ALOX5AP	NK	1.20666	0.869494	33879488	0.681784	1.33719e-101	2.87214e-99	50.4348	15.3499
IFNG	NK	0.913826	0.861211	3.32379e+07	0.668873	0	0	35.8696	2.18927
GZMM	NK	0.906123	0.855324	34674008	0.697773	0	0	41.9565	2.74376
EMP3	NK	1.88388	0.848381	3.39051e+07	0.682299	2.4714e-48	2.78277e-46	73.913	47.4641
GNLY	ILC	3.89286	3.69657	5.82364e+07	0.877831	0	0	79.0244	6.17213
XCL1	ILC	3.36578	3.30505	62735384	0.945646	0	0	90.2439	2.35372
CTSW	ILC	3.07317	2.94055	6.31757e+07	0.952283	0	0	92.6829	5.92832
GZMB	ILC	2.68198	2.57122	5.52399e+07	0.832662	0	0	69.1057	4.01772
XCL2	ILC	2.15851	2.13097	55067859	0.830069	0	0	66.8293	1.11336
SRGN	ILC	2.80957	2.02699	56833561	0.856685	5.29153e-300	2.70503e-297	92.1951	31.3399
S100A4	ILC	3.48313	2.02552	51644047	0.77846	2.81146e-164	7.4855e-162	83.9024	37.8208
CD52	ILC	2.54575	2.01829	5.69814e+07	0.858913	0	0	87.1545	21.506
NKG7	ILC	2.0783	1.95097	5.33919e+07	0.804807	0	0	64.7154	4.94197
IL32	ILC	2.83148	1.91277	52714117	0.79459	2.71858e-189	8.27226e-187	80.3252	35.8814
CCL4	ILC	1.95645	1.77689	47088230	0.709788	0	0	46.6667	6.10724
PRF1	ILC	1.81971	1.74199	55567266	0.837597	0	0	70.2439	3.6154
LGALS1	ILC	3.47023	1.7258	5.33205e+07	0.803731	9.91163e-159	2.50833e-156	94.3089	60.5375
CSF2	ILC	1.73814	1.66946	51290455	0.77313	0	0	56.9106	3.05733
CD69	ILC	1.96953	1.66671	53253275	0.802717	0	0	70.8943	12.64
HCST	ILC	1.90721	1.5587	54691910	0.824402	0	0	76.9106	16.9154
CCL1	ILC	1.46887	1.43279	45089327	0.679657	0	0	37.0732	1.41927
CST7	ILC	1.64527	1.37315	51408683	0.774912	0	0	65.2033	12.4694
KRT86	ILC	1.38669	1.35797	5.08648e+07	0.766714	0	0	54.4715	1.27837
CKLF	ILC	1.74716	1.32762	5.18863e+07	0.782112	5.35153e-218	2.01155e-215	70.8943	25.3319
CD96	ILC	1.45833	1.31687	5.24645e+07	0.790827	0	0	64.065	7.08618
FXYD5	ILC	2.33618	1.31439	5.15931e+07	0.777693	8.60683e-140	1.94682e-137	83.252	52.3825
SH3BGRL3	ILC	3.50941	1.28894	56358019	0.849517	1.41179e-197	4.56776e-195	96.4228	85.2687
EMP3	ILC	2.3194	1.2876	5.13116e+07	0.77345	1.96063e-141	4.47443e-139	84.065	47.3682
LCP1	ILC	1.70371	1.27792	51461848	0.775714	9.51945e-251	3.86218e-248	72.3577	19.6835
TNFRSF18	ILC	1.34463	1.21752	5.01957e+07	0.756629	0	0	56.748	8.24032
IFNG	ILC	1.22642	1.17683	46971492	0.708028	0	0	43.4146	2.09786
PTPRC	ILC	1.68673	1.16984	4.97344e+07	0.749676	1.86452e-185	5.54151e-183	71.5447	22.6574
IL2RG	ILC	1.46192	1.16053	50600676	0.762733	6.33105e-272	2.94221e-269	65.5285	15.7539
RAC2	ILC	1.45392	1.15216	5.00059e+07	0.753768	4.49207e-261	1.97961e-258	63.5772	15.2255
HOPX	ILC	1.58793	1.12186	5.00942e+07	0.755099	9.88285e-169	2.65901e-166	68.6179	27.5215
ID2	ILC	1.54682	1.10432	4.91352e+07	0.740643	5.71974e-148	1.34125e-145	64.878	28.2084
TMSB4X	ILC	4.51156	1.10158	53480612	0.806144	1.35881e-151	3.30772e-149	99.8374	96.7313
STK17B	ILC	1.38634	1.08205	49547368	0.746856	9.992e-215	3.70138e-212	62.7642	18.1715
IFITM2	ILC	2.72541	1.05431	4.82242e+07	0.726912	3.69369e-87	5.4259e-85	91.3821	67.0934
CRIP1	ILC	3.09285	1.01328	4.78209e+07	0.720832	9.66958e-81	1.30081e-78	92.0325	77.1414
KRT81	ILC	1.02619	1.00709	4.78293e+07	0.720959	0	0	45.0407	0.90663
IFITM1	ILC	2.58519	0.997944	4.63735e+07	0.699014	2.20544e-68	2.57402e-66	86.9919	63.4465
DUSP2	ILC	1.26593	0.963282	4.57103e+07	0.689017	2.40797e-139	5.35198e-137	50.5691	16.1794
CD2	ILC	1.16789	0.960373	46791995	0.705322	6.62677e-246	2.64657e-243	49.9187	9.972
CCL3	ILC	1.05614	0.954556	4.32561e+07	0.652023	0	0	33.9837	3.92873
CORO1A	ILC	1.27635	0.907225	46735464	0.70447	5.11303e-152	1.25662e-149	57.561	17.5838
ALOX5AP	ILC	1.24138	0.905662	45431027	0.684808	1.92798e-139	4.32272e-137	50.5691	15.2987
BIRC3	ILC	1.25517	0.897866	45991729	0.69326	3.96577e-129	7.9815e-127	53.9837	18.8186
SAMSN1	ILC	1.09119	0.861421	46281602	0.697629	6.1403e-204	2.12089e-201	50.0813	11.3579
BHLHE40	ILC	1.36951	0.848266	45719022	0.689149	3.85999e-82	5.30438e-80	59.187	33.8438
CYTIP	ILC	1.03693	0.822177	45893216	0.691775	2.57096e-192	8.11281e-190	48.4553	11.3561
IGFLR1	ILC	0.989533	0.821779	4.6555e+07	0.70175	6.48347e-238	2.4734e-235	48.6179	9.95903
FCER1G	ILC	1.09441	0.816632	43106022	0.649762	5.97032e-119	1.09785e-116	40.4878	11.3023
CD3D	ILC	1.07628	0.802357	44128805	0.665179	3.86957e-133	8.04116e-131	44.3902	12.4054
CD74	Bcells	4.50956	2.44713	10673195	0.827649	5.43223e-37	1.65295e-34	99.1597	62.7381
HLA-DRA	Bcells	2.89176	1.73248	9.67967e+06	0.750607	3.71313e-27	8.86986e-25	78.9916	38.6009
JCHAIN	Bcells	1.67144	1.66053	8.80965e+06	0.683142	0	0	36.9748	0.49092
HLA-DPA1	Bcells	2.19628	1.26497	9224062	0.715277	6.04348e-22	1.25586e-19	72.2689	33.9971
HLA-DPB1	Bcells	1.96282	1.14018	9.12648e+06	0.70771	2.62491e-21	5.20098e-19	68.0672	31.9375
HLA-DRB1	Bcells	2.2678	1.08175	8784494	0.681191	1.56971e-14	2.30585e-12	73.1092	40.8672
IGKC	Bcells	1.04749	1.0326	8188934	0.635008	5.31904e-195	4.38563e-192	27.7311	0.956925
LTB	Bcells	1.24895	0.943491	8605065	0.667277	6.73802e-27	1.59466e-24	44.5378	13.1709
CD79A	Bcells	0.903951	0.901725	8879177	0.688533	0	0	37.8151	0.132881
CD37	Bcells	1.17509	0.883499	8.64352e+06	0.670259	4.44639e-25	9.88259e-23	45.3782	14.9924
MS4A1	Bcells	0.87009	0.865233	8.43959e+06	0.654445	0	0	31.0924	0.260224
HLA-DQA1	Bcells	1.40645	0.833936	8314797	0.644768	8.65204e-14	1.20845e-11	48.7395	22.6192
CYBA	Bcells	1.49251	0.824327	8.66727e+06	0.672101	3.38886e-14	4.83906e-12	60.5042	35.7273
HLA-DQB1	Bcells	1.43054	0.821565	8249582	0.639711	8.76574e-12	1.0421e-09	49.5798	26.1498
CD52	Bcells	1.31779	0.779744	8413979	0.652459	1.71487e-15	2.67269e-13	51.2605	21.8459
CORO1A	Bcells	1.11212	0.738666	8.41921e+06	0.652865	4.85947e-18	8.3361e-16	46.2185	17.7792
PTPRCAP	Bcells	0.973936	0.680076	8340008	0.646723	2.12407e-21	4.2749e-19	42.0168	12.9171
IGHA1	Bcells	0.678267	0.676715	7527061	0.583683	0	0	16.8067	0.0793592
MZB1	Bcells	0.649175	0.643997	8057995	0.624855	0	0	25.2101	0.277757
SRGN	Bcells	1.42612	0.632749	8.19344e+06	0.635358	5.86245e-10	5.52931e-08	60.5042	31.6533
LAPTM5	Bcells	1.04563	0.620662	8.171e+06	0.633617	9.9525e-13	1.27193e-10	44.5378	20.6454
FTH1	Bcells	2.96567	0.563038	7.89923e+06	0.612543	1.99467e-05	0.000516552	90.7563	80.8532
RAC2	Bcells	0.833257	0.525543	8.00019e+06	0.620372	5.25362e-13	6.85115e-11	38.6555	15.4741
HERPUD1	Bcells	1.04335	0.521363	7644522	0.592792	3.90439e-05	0.000892632	42.8571	35.0408
MALAT1	Bcells	4.92654	0.493463	8529084	0.661385	1.09307e-09	9.63405e-08	98.3193	98.7921
ARHGDIB	Bcells	1.15318	0.492216	7810876	0.605692	3.18212e-06	0.000113334	51.2605	35.6849
TYROBP	Bcells	0.837904	0.480894	7657861	0.593826	2.0635e-09	1.74646e-07	32.7731	13.3397
CD53	Bcells	0.708505	0.477904	7.9751e+06	0.618426	6.27309e-15	9.43177e-13	35.2941	12.4262
GZMB	Bcells	0.600591	0.475772	7319396	0.56758	6.3395e-13	8.14259e-11	17.6471	4.37214
SEC11C	Bcells	0.716841	0.461802	7.49091e+06	0.58088	1.21744e-05	0.000346138	31.0924	19.9681
GPR183	Bcells	0.667611	0.458983	7734709	0.599785	6.06191e-13	7.82538e-11	29.4118	10.1045
PTPRC	Bcells	0.973541	0.450513	7.76493e+06	0.602129	1.62456e-07	8.68225e-06	43.6975	22.9117
LCP1	Bcells	0.854229	0.421659	7692028	0.596476	1.81089e-07	9.52396e-06	38.6555	19.9616
CD83	Bcells	0.610105	0.415581	7488866	0.580722	3.57105e-09	2.85237e-07	25.2101	9.80825
LIMD2	Bcells	0.612999	0.410768	7617714	0.590713	8.86225e-10	7.97603e-08	28.5714	11.723
ALOX5AP	Bcells	0.742569	0.402157	7.46743e+06	0.579059	2.12456e-06	8.11715e-05	30.2521	15.4824
BANK1	Bcells	0.403454	0.395063	7549047	0.585388	1.55507e-111	9.46371e-109	17.6471	0.674553
ITM2C	Bcells	0.564314	0.391226	7488060	0.580659	5.60047e-08	3.35241e-06	26.0504	11.8162
DERL3	Bcells	0.389155	0.383724	7562307	0.586417	6.0415e-183	4.82565e-180	17.6471	0.409715
IGHA2	Bcells	0.378205	0.377216	7257022	0.562743	0	0	12.605	0.059058
GPSM3	Bcells	0.577824	0.376053	7650728	0.593273	3.67569e-10	3.61348e-08	29.4118	11.8697
IRF7	Bcells	0.485427	0.356712	7267544	0.563559	7.29523e-06	0.000227398	21.8487	10.6295
IGKV3-20	Bcells	0.357217	0.355453	6875074	0.533125	1.06542e-104	6.18911e-102	6.72269	0.103352
HCLS1	Bcells	0.587383	0.350991	7.59717e+06	0.58912	1.21413e-08	8.54908e-07	30.2521	13.312
IL2RG	Bcells	0.65003	0.342438	7.59318e+06	0.58881	1.51435e-07	8.16598e-06	33.6134	16.0167
UCP2	Bcells	0.564767	0.339518	7.44662e+06	0.577445	2.99733e-07	1.49925e-05	26.8908	12.3025
ISG20	Bcells	0.520012	0.339424	7.56906e+06	0.58694	1.35566e-09	1.18262e-07	27.7311	10.9184
SUB1	Bcells	1.43822	0.334953	7600354	0.589367	0.000487388	0.00687508	60.5042	60.1229
IGFLR1	Bcells	0.503786	0.331737	7.56196e+06	0.586389	5.02915e-10	4.76092e-08	26.8908	10.1598
STK4	Bcells	0.636039	0.330934	7343177	0.569424	0.00015894	0.00279787	31.0924	19.6765
CD74	pDC	5.08244	3.02299	1.96734e+07	0.894994	5.57045e-89	1.82539e-86	100	62.7082
GZMB	pDC	3.02478	2.90488	1.9738e+07	0.897932	0	0	82.266	4.2407
JCHAIN	pDC	2.6048	2.59693	20229201	0.920277	0	0	84.2365	0.374016
HLA-DRA	pDC	3.34863	2.19155	1.837e+07	0.835696	1.80691e-79	5.3703e-77	95.5665	38.5385
IRF7	pDC	2.00799	1.88241	1.88906e+07	0.859382	2.27176e-240	1.75958e-237	75.3695	10.5205
LTB	pDC	2.15114	1.84811	1.74876e+07	0.795554	1.85955e-135	8.96796e-133	68.4729	13.1017
CYBA	pDC	2.43642	1.77065	1.87378e+07	0.852428	2.24824e-91	7.76556e-89	85.2217	35.6618
IRF8	pDC	1.80584	1.72969	18739656	0.852514	0	0	72.9064	4.41247
ALOX5AP	pDC	2.05855	1.72092	1.79829e+07	0.818086	6.56228e-137	3.22561e-134	73.8916	15.3892
IGKC	pDC	1.67401	1.66109	1.80903e+07	0.822972	0	0	65.0246	0.866241
HLA-DRB1	pDC	2.82884	1.64467	17085203	0.777248	3.76242e-53	8.29029e-51	91.6256	40.8075
PLAC8	pDC	1.59513	1.58154	17978058	0.817867	0	0	64.0394	0.758191
SRGN	pDC	2.32609	1.5349	17126626	0.779133	1.93528e-62	4.71104e-60	81.2808	31.5919
HERPUD1	pDC	1.98528	1.46546	17345697	0.789099	7.86252e-63	1.95113e-60	71.4286	34.9812
TYROBP	pDC	1.79103	1.43618	16956554	0.771396	2.13298e-113	8.38753e-111	68.4729	13.2577
SEC61B	pDC	2.60518	1.37433	1.84607e+07	0.839825	1.28141e-65	3.30837e-63	86.6995	65.5563
GPR183	pDC	1.57061	1.36403	16665827	0.75817	1.27547e-130	5.82159e-128	59.1133	10.0338
HLA-DPA1	pDC	2.28033	1.35016	16396130	0.745901	9.28444e-47	1.89848e-44	79.803	33.9533
ITM2C	pDC	1.50901	1.338	1.70444e+07	0.775393	1.74801e-129	7.83843e-127	61.0837	11.7395
CXCR4	pDC	1.65524	1.31478	16433090	0.747582	1.23832e-87	4.00653e-85	62.069	14.5709
FCER1G	pDC	1.57247	1.29248	1.63665e+07	0.744553	2.52399e-105	9.48722e-103	59.6059	11.3775
PLD4	pDC	1.27105	1.26137	1.68486e+07	0.766486	0	0	53.6946	0.737874
HLA-DPB1	pDC	2.03528	1.21366	16194595	0.736732	3.72184e-45	7.3177e-43	75.8621	31.8948
PTGDS	pDC	1.56982	1.16386	14288713	0.650029	3.19427e-35	4.94822e-33	41.8719	13.629
MZB1	pDC	1.15446	1.15073	16495524	0.750422	0	0	50.2463	0.211481
C12orf75	pDC	1.25888	1.09937	16060191	0.730618	1.99947e-83	6.30943e-81	53.202	13.0943
CCDC50	pDC	1.27543	1.09102	1.61015e+07	0.732496	1.92945e-81	5.87104e-79	54.1872	13.7352
UGCG	pDC	1.26946	1.09059	1.59329e+07	0.724825	8.33511e-76	2.4488e-73	52.7094	13.8414
CD37	pDC	1.37751	1.08698	1.60878e+07	0.731872	1.50749e-75	4.37857e-73	58.1281	14.945
PLEK	pDC	1.23742	1.07978	1.61471e+07	0.73457	1.28185e-134	6.06741e-132	53.6946	7.83957
TCF4	pDC	1.56267	1.07219	16045419	0.729946	9.38034e-45	1.83024e-42	63.0542	29.6369
TSPAN13	pDC	1.11221	1.04796	1.57963e+07	0.718611	1.90321e-174	1.13131e-171	46.798	5.06723
IL3RA	pDC	1.10782	0.993985	15766476	0.717256	4.45676e-126	1.96405e-123	48.2759	7.13679
FTH1	pDC	3.39307	0.991677	15465769	0.703576	7.22942e-24	7.48114e-22	96.0591	80.8356
SPIB	pDC	0.977316	0.969719	1.58785e+07	0.722351	0	0	44.8276	0.512541
RGS2	pDC	1.10265	0.934375	1.47681e+07	0.671836	5.17321e-58	1.21309e-55	41.8719	10.2499
CYB561A3	pDC	1.00136	0.883892	1.53171e+07	0.696813	8.20618e-75	2.35674e-72	45.8128	10.3561
MYL12A	pDC	2.47056	0.873798	16403023	0.746214	2.16878e-34	3.3394e-32	87.1921	75.6298
LILRA4	pDC	0.867071	0.865097	15040524	0.684231	0	0	36.9458	0.142219
NPC2	pDC	1.89245	0.853121	15659295	0.71238	1.08318e-27	1.32469e-25	75.3695	57.2605
SELL	pDC	0.89912	0.843579	1.54517e+07	0.702936	8.55101e-240	6.42834e-237	43.3498	3.07525
IGFLR1	pDC	1.00103	0.83017	1.52581e+07	0.694129	2.34451e-74	6.58525e-72	46.798	10.1095
CORO1A	pDC	1.20194	0.829226	15124494	0.688051	6.03439e-44	1.13411e-41	54.6798	17.7413
HSP90B1	pDC	2.07009	0.816591	15783163	0.718015	4.4551e-28	5.52778e-26	76.8473	65.0826
MALAT1	pDC	5.24504	0.812943	1.69212e+07	0.769786	2.22358e-40	3.8663e-38	100	98.7893
APP	pDC	1.44323	0.80638	1.46863e+07	0.668114	2.76013e-21	2.59371e-19	58.1281	38.3418
PTPRE	pDC	0.996521	0.768445	14347133	0.652687	3.38351e-33	4.99898e-31	41.3793	15.2987
SSR4	pDC	1.97343	0.763074	1.57168e+07	0.714998	2.69581e-27	3.14634e-25	77.8325	65.6579
VAMP8	pDC	1.37558	0.750423	14912529	0.678408	5.23152e-24	5.45787e-22	59.1133	37.6307
CLIC3	pDC	0.810123	0.735493	14165250	0.644412	2.61909e-70	6.97333e-68	33.0049	5.64626
HLA-DRA	LC	5.30992	4.17917	82804635	0.973249	0	0	99.8734	38.1961
CD74	LC	5.95595	3.91938	82402023	0.968517	0	0	100	62.505
HLA-DRB1	LC	4.8627	3.70242	82466855	0.969279	0	0	99.8734	40.47
HLA-DPA1	LC	4.55678	3.65067	82111314	0.9651	0	0	99.6203	33.558
HLA-DPB1	LC	4.35452	3.55653	8.19737e+07	0.963482	0	0	99.3671	31.4828
HLA-DQA1	LC	3.94511	3.39642	82454988	0.969139	0	0	99.2405	22.086
HLA-DQB1	LC	3.89653	3.31076	8.21528e+07	0.965588	0	0	98.8608	25.6423
C15orf48	LC	2.96939	2.82341	7.94039e+07	0.933278	0	0	89.8734	6.72535
MMP12	LC	2.6723	2.63169	73842249	0.867909	0	0	74.557	1.79392
LYZ	LC	2.85308	2.51253	73685508	0.866067	0	0	82.0253	12.0189
CD1A	LC	2.48227	2.43389	7.90492e+07	0.929109	0	0	86.962	2.45039
TYROBP	LC	2.76778	2.42793	7.82999e+07	0.920302	0	0	95.1899	12.7608
IFI30	LC	2.78677	2.29344	77783743	0.914236	0	0	94.0506	27.1577
CST7	LC	2.47791	2.21414	7.74177e+07	0.909934	0	0	89.1139	12.2083
LCP1	LC	2.56398	2.14657	7.81559e+07	0.91861	0	0	94.557	19.4351
S100A10	LC	3.83033	1.90825	69894086	0.821504	3.09842e-239	4.23506e-237	92.5316	52.0358
FCER1G	LC	2.13681	1.868	7.49856e+07	0.881347	0	0	87.4684	10.9102
HLA-DRB5	LC	2.31289	1.86285	71810786	0.844032	0	0	85.0633	19.4927
GSN	LC	2.42535	1.84366	67524283	0.79365	0	0	77.7215	17.1899
CD1E	LC	1.76619	1.71307	7.39494e+07	0.869169	0	0	75.9494	2.61567
VIM	LC	4.50914	1.67003	66983316	0.787292	9.64289e-173	9.33607e-171	99.6203	77.8954
HLA-DMA	LC	2.04029	1.66518	74363154	0.874032	0	0	88.7342	19.1992
S100A4	LC	3.09204	1.63485	6.14144e+07	0.721838	4.3496e-134	3.39987e-132	76.962	37.7968
LGALS1	LC	3.36843	1.62605	67233481	0.790233	1.59498e-185	1.74221e-183	97.0886	60.4622
HLA-DQB2	LC	1.68404	1.61087	6.86916e+07	0.80737	0	0	64.6835	4.11711
SPI1	LC	1.70171	1.56532	74333951	0.873688	0	0	80.7595	7.09026
CLDN1	LC	1.74269	1.55266	7.24097e+07	0.851072	0	0	77.4684	13.9744
CST3	LC	3.10464	1.52901	65475512	0.76957	4.59195e-160	4.19179e-158	93.2911	60.8373
CPVL	LC	1.70375	1.51974	7.19587e+07	0.84577	0	0	76.962	9.49516
CD1B	LC	1.49619	1.46396	6.93888e+07	0.815565	0	0	64.4304	1.71128
CCL17	LC	1.49478	1.43127	61542688	0.723345	0	0	46.8354	2.49125
ACTB	LC	5.25223	1.40941	7.57243e+07	0.89003	0	0	100	98.2878
CLEC10A	LC	1.51609	1.40282	70647632	0.830361	0	0	71.3924	5.44398
S100B	LC	1.45978	1.38118	65838635	0.773838	0	0	57.9747	3.69277
LSP1	LC	1.90209	1.34339	6.94531e+07	0.816321	2.8083e-303	5.35673e-301	83.2911	31.1921
CD83	LC	1.52051	1.33525	67763950	0.796467	0	0	67.4684	9.4023
CD1C	LC	1.40128	1.32742	69731463	0.819593	0	0	67.4684	3.58692
S100A6	LC	2.66213	1.32287	5.45992e+07	0.641734	4.12861e-65	1.81631e-63	59.6203	29.3787
CYBA	LC	1.98093	1.32147	69104358	0.812222	1.80172e-273	2.87825e-271	87.5949	35.3742
FCER1A	LC	1.39779	1.30701	67913426	0.798224	0	0	63.7975	4.00475
LIPA	LC	1.49049	1.30689	6.44355e+07	0.757346	0	0	59.3671	13.7859
TMSB4X	LC	4.68439	1.27747	7.22952e+07	0.849726	2.63312e-252	3.78104e-250	99.8734	96.726
RGS10	LC	1.5312	1.21935	69450283	0.816288	0	0	76.8354	21.0136
TMSB10	LC	4.4893	1.21141	7.11179e+07	0.835888	6.66262e-233	8.96298e-231	99.7468	96.3722
CMTM6	LC	1.60767	1.20856	6.9907e+07	0.821656	0	0	81.2658	28.3091
LST1	LC	1.33256	1.20395	6.98747e+07	0.821276	0	0	71.1392	6.94727
LGALS2	LC	1.28757	1.19257	67978999	0.798995	0	0	64.557	4.846
FTL	LC	3.67425	1.18121	65774713	0.773087	5.60977e-155	4.91047e-153	98.2278	87.0108
ITGB2	LC	1.3825	1.16333	6.90685e+07	0.811801	0	0	74.3038	11.5481
SYNGR2	LC	1.74064	1.1622	6.83302e+07	0.803123	2.95734e-255	4.3194e-253	81.8987	36.0437
HLA-DRA	DC1	4.35687	3.24183	1.51256e+08	0.916039	0	0	98.6399	37.779
LYZ	DC1	3.48593	3.17223	155676344	0.942807	0	0	94.9482	11.3388
IL1B	DC1	2.97372	2.88278	1.48672e+08	0.900388	0	0	82.0596	3.71693
SRGN	DC1	3.50489	2.74996	1.55401e+08	0.941141	0	0	98.1218	30.7257
TYROBP	DC1	3.06122	2.74271	155343787	0.940793	0	0	95.7254	12.1719
FTH1	DC1	5.0748	2.71013	152566814	0.923975	0	0	99.5466	80.5943
CD74	DC1	4.69552	2.66839	1.40969e+08	0.853737	0	0	99.3523	62.25
HLA-DRB1	DC1	3.7224	2.57176	143916080	0.871585	0	0	95.1425	40.1195
IFI30	DC1	2.95038	2.47558	1.518e+08	0.919331	0	0	92.2927	26.7114
SAT1	DC1	3.50501	2.39564	152571808	0.924006	0	0	96.4378	54.7525
HLA-DPA1	DC1	3.27223	2.37331	141676962	0.858024	0	0	90.9326	33.2177
HLA-DPB1	DC1	3.06648	2.27497	1.40792e+08	0.852662	0	0	88.5363	31.1605
FCER1G	DC1	2.47686	2.22613	148795809	0.901137	0	0	88.0829	10.3616
NFKBIA	DC1	3.47779	2.17941	141299870	0.855741	0	0	92.228	56.2056
PLAUR	DC1	2.34507	2.081	147102887	0.890885	0	0	84.1321	16.405
BCL2A1	DC1	2.12162	2.02595	1.42383e+08	0.862302	0	0	75.3238	4.72962
AIF1	DC1	2.19535	1.99941	145516201	0.881275	0	0	82.6425	8.91877
FTL	DC1	4.38991	1.91553	1.46943e+08	0.889919	0	0	99.4171	86.9145
CXCL8	DC1	2.02148	1.91389	130875801	0.79261	0	0	61.7876	5.00921
SOD2	DC1	2.56208	1.78649	1.34894e+08	0.816947	0	0	82.513	40.9994
HLA-DQB1	DC1	2.18333	1.59617	129723657	0.785633	0	0	75.5181	25.4631
SLC2A3	DC1	2.34477	1.58507	133211913	0.806758	0	0	82.9663	34.3071
G0S2	DC1	1.69288	1.57496	122548199	0.742177	0	0	52.2668	5.67125
CST3	DC1	3.13597	1.57156	1.26615e+08	0.766809	2.02844e-302	3.43357e-300	90.1554	60.6538
NAMPT	DC1	2.11061	1.56408	138614090	0.839475	0	0	82.4482	35.2599
TIMP1	DC1	2.81642	1.56217	130182227	0.78841	0	0	88.1477	55.2631
CXCL2	DC1	1.79345	1.54683	122726333	0.743255	0	0	56.671	10.7057
IER3	DC1	2.40356	1.52853	130123736	0.788056	0	0	79.7927	43.6962
PLEK	DC1	1.63363	1.49525	1.32414e+08	0.801928	0	0	65.6088	7.09256
HLA-DQA1	DC1	2.04661	1.49445	124930725	0.756606	0	0	68.8472	21.9809
APOBEC3A	DC1	1.51477	1.46634	1.22835e+08	0.743913	0	0	50.7772	3.23069
IL1RN	DC1	1.63747	1.4574	125806778	0.761911	0	0	59.6503	13.9261
C15orf48	DC1	1.59535	1.44944	1.22714e+08	0.743179	0	0	53.8212	6.65962
GPR183	DC1	1.6375	1.44899	129578627	0.784754	0	0	63.601	9.35358
S100A4	DC1	2.88949	1.4409	1.13859e+08	0.689556	3.73029e-189	3.97276e-187	74.2876	37.5593
DUSP1	DC1	3.10455	1.42899	134054416	0.811861	0	0	93.7176	68.0362
CTSS	DC1	1.63622	1.40104	133260210	0.807051	0	0	70.013	14.9136
DUSP2	DC1	1.64643	1.35765	126470135	0.765929	0	0	64.0544	15.6859
FCN1	DC1	1.3743	1.35527	1.29788e+08	0.786025	0	0	57.9663	1.04448
CXCL3	DC1	1.38196	1.27473	1.16499e+08	0.705542	0	0	45.1425	5.34864
CXCL10	DC1	1.3616	1.26274	109700770	0.66437	0	0	35.8808	3.58789
NR4A2	DC1	1.68848	1.19849	1.23708e+08	0.7492	0	0	67.6166	26.6067
LAPTM5	DC1	1.59354	1.18476	1.26335e+08	0.765113	0	0	70.2073	19.9564
TMSB10	DC1	4.43876	1.16868	1.36375e+08	0.825917	0	0	99.8705	96.3467
CD83	DC1	1.32409	1.14541	1.21118e+08	0.733516	0	0	54.0803	9.1862
TNFAIP3	DC1	1.65927	1.12429	1.19714e+08	0.725012	1.551e-306	2.67862e-304	64.5078	29.7252
PTGS2	DC1	1.16075	1.09628	119082368	0.721187	0	0	47.1503	4.13117
CYBA	DC1	1.74183	1.08823	1.22362e+08	0.741049	0	0	71.6969	35.2356
LGALS1	DC1	2.79598	1.0568	1.11884e+08	0.677589	2.31167e-135	1.94363e-133	91.2565	60.2882
EMP3	DC1	2.08015	1.05608	120264420	0.728346	5.96012e-244	7.69397e-242	81.671	47.084
HLA-DRA	DC2	5.20033	4.1868	3.92653e+08	0.980571	0	0	99.8693	36.4071
CD74	DC2	5.75871	3.82863	387043329	0.966562	0	0	100	61.4173
HLA-DRB1	DC2	4.74353	3.68628	390444203	0.975055	0	0	99.8955	38.746
HLA-DPA1	DC2	4.47668	3.67354	390002753	0.973953	0	0	99.6341	31.6412
HLA-DPB1	DC2	4.25307	3.55454	389055242	0.971586	0	0	99.3988	29.5124
LYZ	DC2	3.47794	3.23311	383658191	0.958108	0	0	96.367	9.46389
HLA-DQB1	DC2	3.64562	3.14673	3.85674e+08	0.963143	0	0	97.7522	23.5589
HLA-DQA1	DC2	3.59	3.12685	3.82845e+08	0.956077	0	0	96.8636	19.9348
TYROBP	DC2	2.84097	2.57421	375757845	0.938379	0	0	95.7658	10.3486
FCER1G	DC2	2.60623	2.40877	3.75082e+08	0.936692	0	0	93.0998	8.48358
IFI30	DC2	2.76433	2.3367	3.698e+08	0.9235	0	0	93.5703	25.2348
CST3	DC2	3.64138	2.12972	334528303	0.835416	0	0	94.093	59.8666
S100A4	DC2	3.32093	1.91952	304790865	0.761153	0	0	81.4166	36.4978
HLA-DMA	DC2	2.2209	1.90069	3.59445e+08	0.897642	0	0	88.2122	17.2012
HLA-DRB5	DC2	2.27618	1.87883	3.31129e+08	0.826927	0	0	78.4109	17.8338
CLEC10A	DC2	1.7728	1.70961	346454715	0.8652	0	0	75.3267	3.38713
AIF1	DC2	1.87123	1.70704	348123946	0.869369	0	0	80.92	7.37428
SRGN	DC2	2.29683	1.5577	317579179	0.793089	0	0	84.6837	29.7475
S100A10	DC2	3.40322	1.52089	2.99405e+08	0.747702	0	0	83.6121	51.1872
FCER1A	DC2	1.56072	1.51381	3.17732e+08	0.79347	0	0	60.4548	2.39249
FTH1	DC2	3.84819	1.49776	3.06487e+08	0.76539	0	0	96.9942	80.2744
CPVL	DC2	1.6335	1.49101	3.3034e+08	0.824956	0	0	70.6482	7.76889
LGALS1	DC2	3.17665	1.47443	3.03516e+08	0.75797	0	0	96.0533	59.4376
LCP1	DC2	1.83346	1.45162	3.3009e+08	0.824332	0	0	81.4689	17.7344
CYBA	DC2	2.0654	1.44736	330594902	0.825594	0	0	84.9974	33.9544
FTL	DC2	3.89025	1.43937	326637160	0.81571	0	0	98.9284	86.6598
SPI1	DC2	1.49728	1.39882	3.3677e+08	0.841014	0	0	72.7914	5.24455
CD1C	DC2	1.36303	1.32628	318197272	0.794633	0	0	60.5071	1.98832
LST1	DC2	1.41391	1.32319	3.32817e+08	0.831144	0	0	70.5959	5.10505
TMSB10	DC2	4.55103	1.31054	348698505	0.870804	0	0	99.7909	96.2727
PLAUR	DC2	1.54693	1.29906	3.1781e+08	0.793666	0	0	69.1845	15.4747
LGALS2	DC2	1.35253	1.2945	3.24272e+08	0.809804	0	0	64.689	3.10909
HLA-DMB	DC2	1.39897	1.27615	3.30861e+08	0.826257	0	0	70.9357	7.60837
VIM	DC2	4.07783	1.27141	276901565	0.691505	0	0	98.3011	77.3134
TMSB4X	DC2	4.63215	1.26038	340023389	0.849139	0	0	99.7386	96.6396
SAT1	DC2	2.34577	1.24626	307245232	0.767283	0	0	86.7224	54.1988
SH3BGRL3	DC2	3.42817	1.24427	335148121	0.836964	0	0	98.3011	84.8578
FGL2	DC2	1.50658	1.18351	316192642	0.789627	0	0	72.713	17.6436
MS4A6A	DC2	1.29278	1.18082	311119334	0.776957	0	0	60.69	5.03244
LAPTM5	DC2	1.52595	1.14052	310335193	0.774999	0	0	73.8108	18.729
EMP3	DC2	2.10399	1.10381	2.96803e+08	0.741206	0	0	86.1735	46.1652
C15orf48	DC2	1.22595	1.09814	2.82357e+08	0.70513	0	0	46.2101	5.90956
ACTB	DC2	4.90801	1.09349	3.32074e+08	0.829287	0	0	99.8432	98.2439
COTL1	DC2	1.39748	1.08771	2.99796e+08	0.74868	0	0	63.8003	16.9872
GPR183	DC2	1.24081	1.06939	2.99632e+08	0.74827	0	0	57.632	8.38899
ARPC3	DC2	2.25278	1.06766	3.2312e+08	0.806927	0	0	90.0941	64.7462
LSP1	DC2	1.59391	1.06291	304798422	0.761172	0	0	75.0653	29.9816
MNDA	DC2	1.12243	1.06268	310680512	0.775861	0	0	58.2854	3.48363
ITGB2	DC2	1.25236	1.06219	311123739	0.776968	0	0	65.3947	10.0534
CD83	DC2	1.2192	1.06166	2.92623e+08	0.730767	0	0	53.2933	8.23611
CD74	DC3	5.62852	3.59757	104483863	0.944011	0	0	100	62.4212
HLA-DRA	DC3	4.44571	3.31601	101891286	0.920588	0	0	99.3204	38.0636
HLA-DPB1	DC3	4.05964	3.26677	1.04586e+08	0.944938	0	0	98.7379	31.3372
HLA-DPA1	DC3	3.833	2.92811	101379234	0.915961	0	0	97.9612	33.4264
HLA-DQA1	DC3	3.1555	2.60682	1.01362e+08	0.915808	0	0	95.4369	21.9502
HLA-DRB1	DC3	3.75877	2.59617	97539482	0.881269	0	0	98.3495	40.352
BIRC3	DC3	2.81714	2.47827	103360778	0.933864	0	0	92.9126	18.3096
TYROBP	DC3	2.70837	2.37337	100704705	0.909867	0	0	92.7184	12.6004
TXN	DC3	4.20166	2.3379	9.93476e+07	0.897606	0	0	97.9612	74.8616
IFI30	DC3	2.80607	2.31805	9.98815e+07	0.902429	0	0	91.068	27.0369
CCL22	DC3	2.33759	2.31675	94080247	0.850015	0	0	70.5825	1.08509
CD83	DC3	2.44921	2.27584	1.02193e+08	0.923309	0	0	89.3204	9.06316
HLA-DQB1	DC3	2.72646	2.13687	9.55881e+07	0.863638	0	0	88.932	25.574
LSP1	DC3	2.58037	2.03118	100789646	0.910634	0	0	91.8447	30.9938
LAMP3	DC3	1.86434	1.83425	100022957	0.903707	0	0	81.6505	2.59173
CCR7	DC3	1.84256	1.81767	9.77273e+07	0.882966	0	0	77.4757	1.40149
CCL17	DC3	1.8459	1.78895	8.19536e+07	0.740451	0	0	49.9029	2.36281
ID2	DC3	2.18442	1.75229	96401634	0.870989	0	0	85.6311	27.8679
FSCN1	DC3	2.1182	1.75078	9.50677e+07	0.858936	0	0	80.7767	26.203
FTH1	DC3	4.10702	1.7201	89668484	0.810155	6.75496e-260	1.0791e-257	96.7961	80.7114
LYZ	DC3	2.03589	1.69311	87350778	0.789214	0	0	69.6117	11.9815
CST7	DC3	1.84599	1.5811	88146207	0.796401	0	0	68.3495	12.2356
SAT1	DC3	2.70324	1.57473	91435163	0.826117	0	0	91.7476	54.9969
TMSB4X	DC3	4.9583	1.55686	99764331	0.901371	0	0	100	96.7178
RGS1	DC3	1.74257	1.53382	9.10608e+07	0.822734	0	0	72.9126	9.69225
SRGN	DC3	2.28826	1.50851	8.66694e+07	0.783058	0	0	84.2718	31.1808
PLEK	DC3	1.62693	1.48134	92777574	0.838245	0	0	73.9806	7.29222
CRIP1	DC3	3.53546	1.46404	8.91643e+07	0.805599	1.34658e-253	2.12461e-251	96.1165	77.0448
BTG1	DC3	2.59559	1.41548	91675674	0.82829	8.11555e-308	1.55965e-305	92.0388	60.1375
LCP1	DC3	1.82721	1.40754	8.90233e+07	0.804325	0	0	78.1553	19.4245
NUB1	DC3	1.55576	1.34173	9.08847e+07	0.821143	0	0	72.5243	16.8067
CSF2RA	DC3	1.38393	1.34117	93075066	0.840933	0	0	70.0971	2.95467
TMSB10	DC3	4.58893	1.3147	96145609	0.868675	0	0	99.5146	96.3669
PNRC1	DC3	2.61682	1.28815	9.08233e+07	0.820589	3.3255e-286	5.98591e-284	92.8155	66.327
CDKN1A	DC3	2.35578	1.26713	8.589e+07	0.776016	4.0962e-230	6.08714e-228	86.9903	51.629
GNG5	DC3	2.41336	1.25825	9.26499e+07	0.837091	0	0	91.7476	62.3542
MARCKSL1	DC3	1.4104	1.25802	8.54262e+07	0.771826	0	0	60.8738	10.0524
RASSF4	DC3	1.3026	1.23089	88422825	0.7989	0	0	63.0097	4.8773
SYNGR2	DC3	1.79113	1.21577	8.82021e+07	0.796906	0	0	78.1553	35.9772
KIF2A	DC3	1.39197	1.19513	86109816	0.778002	0	0	64.3689	15.0442
MARCKS	DC3	1.58394	1.19236	8.88464e+07	0.802727	0	0	75.7282	27.8502
DAPP1	DC3	1.27016	1.1885	89889764	0.812154	0	0	66.5049	6.60171
ACTB	DC3	5.01901	1.1771	9.27931e+07	0.838386	8.37792e-307	1.59806e-304	99.9029	98.2849
STK4	DC3	1.46703	1.1727	88218716	0.797056	0	0	73.1068	19.177
PFN1	DC3	2.74818	1.1521	8.41596e+07	0.760382	4.90179e-187	6.05265e-185	89.3204	70.82
IL4I1	DC3	1.19232	1.13265	8.76329e+07	0.791763	0	0	61.3592	3.7736
IL7R	DC3	1.41005	1.12605	8.36294e+07	0.755592	0	0	64.0777	12.4664
SEC61B	DC3	2.33202	1.10913	8.81375e+07	0.796322	1.09516e-245	1.68628e-243	89.4175	65.3675
BCL2A1	DC3	1.21429	1.10023	8.22572e+07	0.743194	0	0	53.6893	5.27467
CFLAR	DC3	1.45882	1.08702	86453769	0.78111	0	0	72.5243	25.9843
CD74	DC4	6.23894	4.2147	111588192	0.987317	0	0	100	62.4136
HLA-DPA1	DC4	4.96925	4.07608	1.11712e+08	0.988416	0	0	100	33.3932
HLA-DRA	DC4	5.12684	4.00449	1.08891e+08	0.963449	0	0	100	38.0444
HLA-DPB1	DC4	4.71558	3.9298	1.11326e+08	0.984996	0	0	100	31.311
HLA-DRB1	DC4	4.89379	3.74284	1.099e+08	0.972378	0	0	99.9049	40.3248
HLA-DQB1	DC4	3.8331	3.25479	109471014	0.968585	0	0	99.6198	25.4563
HLA-DQA1	DC4	3.75983	3.2176	109131067	0.965577	0	0	99.8099	21.8923
CPVL	DC4	3.16079	2.99476	1.10898e+08	0.98121	0	0	97.7186	9.12738
LYZ	DC4	3.1599	2.82848	106342349	0.940903	0	0	97.4335	11.6973
CST3	DC4	4.08843	2.52616	98157970	0.868488	0	0	96.7681	60.7242
S100B	DC4	2.53643	2.47175	102856114	0.910057	0	0	83.6502	3.30898
C1orf54	DC4	2.18989	2.099	1.07913e+08	0.954797	0	0	92.8707	6.56769
IRF8	DC4	1.97937	1.91859	1.05359e+08	0.932203	0	0	88.403	3.71946
HLA-DRB5	DC4	2.29207	1.84637	93349258	0.825942	0	0	79.8479	19.3838
LCP1	DC4	2.24519	1.8299	99955647	0.884394	0	0	91.635	19.2805
S100A10	DC4	3.6917	1.77292	8.88664e+07	0.786278	7.31827e-252	1.08124e-249	92.7757	51.9347
DNASE1L3	DC4	1.73812	1.64535	100609972	0.890183	0	0	81.3688	7.46498
HLA-DMA	DC4	1.98697	1.6154	98508394	0.871589	0	0	89.3536	19.0236
PPT1	DC4	1.81209	1.56165	9.98317e+07	0.883298	0	0	84.7909	18.7667
WDFY4	DC4	1.51445	1.49737	1.00301e+08	0.887447	0	0	78.2319	1.18769
LSP1	DC4	2.03319	1.47905	95970807	0.849137	0	0	88.7833	31.0113
TMSB4X	DC4	4.79574	1.39303	99427323	0.879719	0	0	99.9049	96.718
SPI1	DC4	1.4679	1.33303	95645403	0.846258	0	0	76.3308	6.95397
IFI30	DC4	1.80736	1.31003	9.05509e+07	0.801182	0	0	80.9886	27.1224
UCP2	DC4	1.47053	1.2571	93815764	0.830069	0	0	77.0913	11.6843
RGS10	DC4	1.52373	1.21478	9.20017e+07	0.814019	0	0	76.5209	20.8805
LGALS1	DC4	2.9539	1.21143	79794536	0.706011	7.687e-125	5.69507e-123	96.4829	60.3788
CPNE3	DC4	1.69802	1.19861	9.36036e+07	0.828192	0	0	84.0304	35.8803
LGALS2	DC4	1.29022	1.19815	9.09308e+07	0.804544	0	0	65.5894	4.69028
PSMB9	DC4	1.66635	1.12552	9.01996e+07	0.798074	0	0	82.6046	34.2244
FGL2	DC4	1.44845	1.09425	87858098	0.777357	0	0	73.0989	19.0618
RNASE6	DC4	1.13182	1.08666	90353797	0.799438	0	0	62.3574	2.838
ID2	DC4	1.52316	1.08491	8.68713e+07	0.768626	0	0	73.4791	27.9751
CD37	DC4	1.34517	1.06291	8.86042e+07	0.783958	0	0	72.4335	14.4636
TMSB10	DC4	4.32217	1.0456	9.14975e+07	0.809558	1.64086e-262	2.55733e-260	99.1445	96.3699
ACTB	DC4	4.88307	1.04007	90992112	0.805086	4.94266e-255	7.4754e-253	100	98.2836
VIM	DC4	3.87724	1.03603	71851434	0.635732	1.4786e-52	5.05254e-51	98.7643	77.8508
GSTP1	DC4	2.28899	1.03532	7.63648e+07	0.675665	2.19361e-107	1.44507e-105	72.9087	40.8368
HLA-DMB	DC4	1.17352	1.01555	89575877	0.792555	0	0	67.5856	9.27631
COTL1	DC4	1.35083	1.01252	8.41929e+07	0.744927	0	0	65.019	18.184
ARPC3	DC4	2.20954	0.996427	8.94415e+07	0.791366	1.50175e-242	2.15644e-240	94.1065	65.3614
CLEC9A	DC4	0.994662	0.992249	9.12357e+07	0.807241	0	0	61.597	0.161958
CLEC7A	DC4	1.09835	0.986308	90041775	0.796677	0	0	65.9696	8.8016
SNX3	DC4	1.44844	0.983888	8.75032e+07	0.774216	2.87662e-288	4.83727e-286	75.1901	33.7143
SAT1	DC4	2.1129	0.978926	81937542	0.724972	4.51994e-153	3.9565e-151	85.8365	55.0472
CYBA	DC4	1.62891	0.96923	8.4345e+07	0.746273	2.16287e-226	2.87932e-224	81.4639	35.3069
ARHGDIB	DC4	1.61843	0.966303	83823427	0.741658	2.95173e-218	3.75355e-216	79.5627	35.2725
SUB1	DC4	2.04054	0.946083	8.60517e+07	0.761374	2.57045e-200	2.93307e-198	90.1141	59.8297
ITGB2	DC4	1.15855	0.940031	87096731	0.77062	0	0	67.2053	11.4646
PLEK	DC4	1.08184	0.931215	86758808	0.76763	0	0	62.0722	7.39517
CD74	DCpro	5.65409	3.59883	3.01454e+07	0.938162	1.75414e-158	5.67542e-156	99.3266	62.6777
HLA-DRA	DCpro	4.66343	3.51186	29866867	0.929493	2.05036e-187	1.04814e-184	98.9899	38.4795
HLA-DPA1	DCpro	4.22818	3.30453	3.02537e+07	0.94153	2.45234e-213	1.9588e-210	99.3266	33.8599
HLA-DRB1	DCpro	4.36027	3.18173	2.96833e+07	0.92378	6.24528e-177	2.66049e-174	97.3064	40.7478
HLA-DPB1	DCpro	3.70351	2.88753	2.9527e+07	0.918916	5.88502e-200	3.85695e-197	97.6431	31.7968
LYZ	DCpro	3.23431	2.88336	2.93962e+07	0.914844	0	0	91.2458	12.3126
HLA-DQB1	DCpro	3.26224	2.65965	29485958	0.917639	1.41622e-227	1.2928e-224	94.9495	25.9867
HLA-DQA1	DCpro	3.00129	2.43453	2.89132e+07	0.899814	5.28336e-232	5.00158e-229	93.9394	22.4522
CPVL	DCpro	2.36582	2.1767	2.8913e+07	0.899806	0	0	85.1852	9.78002
STMN1	DCpro	2.38516	1.95146	29053272	0.904173	4.92337e-222	4.33935e-219	91.5825	24.5633
TUBA1B	DCpro	3.4988	1.9452	29795392	0.927269	8.06307e-147	2.28991e-144	98.3165	70.4899
CST3	DCpro	3.31394	1.73191	2.50192e+07	0.778628	9.87502e-66	9.21188e-64	93.266	60.9853
HLA-DRB5	DCpro	2.18069	1.72179	2.63214e+07	0.819155	1.51941e-163	5.11003e-161	80.1347	19.805
S100A10	DCpro	3.59421	1.66278	2.46739e+07	0.767881	3.63649e-64	3.2844e-62	90.9091	52.2248
S100B	DCpro	1.7275	1.64335	2.58009e+07	0.802954	0	0	63.6364	3.92458
HMGB2	DCpro	1.98936	1.64326	2.83206e+07	0.88137	2.19863e-207	1.60563e-204	87.5421	23.0437
HMGN2	DCpro	2.60355	1.63518	2.83175e+07	0.881274	5.10174e-126	1.16429e-123	94.2761	54.4459
LCP1	DCpro	2.06221	1.63366	27271331	0.848717	9.39309e-195	5.45653e-192	85.8586	19.8013
H2AFZ	DCpro	2.78596	1.58326	2.81897e+07	0.877299	9.66348e-119	2.02458e-116	94.9495	61.3449
TUBB	DCpro	2.85002	1.53093	27795571	0.865032	1.87744e-109	3.52847e-107	94.6128	65.3258
HLA-DMA	DCpro	1.78527	1.40187	2.65958e+07	0.827694	4.21473e-174	1.70998e-171	82.1549	19.5342
TMSB4X	DCpro	4.74334	1.33076	27772838	0.864324	1.31736e-104	2.27512e-102	100	96.74
ARHGDIB	DCpro	1.98132	1.32344	26107835	0.812507	7.94207e-105	1.38095e-102	88.2155	35.5578
LSP1	DCpro	1.87041	1.3055	2.6125e+07	0.813042	1.80311e-113	3.54519e-111	83.8384	31.428
GSTP1	DCpro	2.54791	1.28773	2.34536e+07	0.729906	2.9873e-53	2.23261e-51	76.431	41.0509
HIST1H4C	DCpro	1.72219	1.28702	24282302	0.755695	1.52748e-82	1.87704e-80	69.0236	27.9259
LGALS1	DCpro	3.03641	1.28571	2.31436e+07	0.720256	8.17698e-42	4.82687e-40	95.9596	60.6322
SPI1	DCpro	1.4108	1.26647	27135848	0.8445	0	0	77.1044	7.43599
PPT1	DCpro	1.48132	1.21908	26610028	0.828136	1.15068e-176	4.82155e-174	77.7778	19.2467
IRF8	DCpro	1.28999	1.21392	24885564	0.774469	0	0	58.2492	4.3932
C1orf54	DCpro	1.24882	1.14071	2.49622e+07	0.776855	2.02634e-289	3.04666e-286	60.6061	7.25853
CYBA	DCpro	1.79898	1.133	24807019	0.772024	8.0319e-80	9.68374e-78	82.4916	35.6262
AIF1	DCpro	1.35311	1.13181	2.54825e+07	0.793045	1.2754e-247	1.48178e-244	70.0337	9.80312
TMSB10	DCpro	4.40057	1.11691	26551854	0.826326	2.63939e-84	3.37315e-82	100	96.3869
ACTB	DCpro	4.95704	1.10699	2.65364e+07	0.825845	4.64923e-84	5.91216e-82	100	98.2956
CRIP1	DCpro	3.17897	1.09666	23818758	0.741268	1.88945e-47	1.2544e-45	97.6431	77.1698
UCP2	DCpro	1.31463	1.09199	25547853	0.79508	1.62791e-208	1.22381e-205	71.0438	12.1573
FCER1G	DCpro	1.3708	1.09137	24728038	0.769566	1.63644e-185	8.04371e-183	67.6768	11.3134
TPM3	DCpro	2.34578	1.05867	25480760	0.792992	5.21874e-71	5.40044e-69	93.9394	66.0523
CORO1A	DCpro	1.42122	1.04983	2.47473e+07	0.770167	7.41409e-129	1.70724e-126	74.0741	17.656
PSMB9	DCpro	1.5941	1.04522	24546534	0.763918	1.32711e-76	1.53488e-74	75.7576	34.5808
HMGB1	DCpro	2.89209	1.01328	2.60136e+07	0.809576	1.7862e-76	2.05654e-74	95.2862	82.222
CFL1	DCpro	3.2394	0.992524	27194865	0.846337	7.30528e-95	1.1181e-92	98.6532	88.3178
ARPC1B	DCpro	1.8318	0.985679	2.448e+07	0.761847	1.92692e-63	1.7161e-61	84.8485	48.2207
ARPC3	DCpro	2.20264	0.982561	25220679	0.784898	2.34072e-67	2.2492e-65	90.5724	65.5717
VIM	DCpro	3.82273	0.974134	2.0287e+07	0.631356	3.46752e-15	7.85725e-14	97.6431	77.9998
UBE2C	DCpro	1.04807	0.95752	2.42038e+07	0.753252	0	0	55.5556	5.57445
VAMP8	DCpro	1.56585	0.941868	24236908	0.754282	6.48403e-68	6.34988e-66	78.4512	37.5589
COTL1	DCpro	1.26612	0.920512	23552331	0.732977	6.30536e-93	9.3159e-91	64.3098	18.5128
SUB1	DCpro	2.01163	0.910489	24351833	0.757858	8.09287e-57	6.50484e-55	90.2357	60.0407
RNASE1	MP	4.0038	3.67538	3.23284e+08	0.9575	0	0	94.3873	14.9753
FTL	MP	5.7498	3.3471	333828524	0.988732	0	0	99.9376	86.7012
C1QA	MP	2.95291	2.89128	323522358	0.958207	0	0	92.4852	3.30737
CD74	MP	4.81951	2.83831	2.93898e+08	0.870467	0	0	98.7839	61.6812
TYROBP	MP	3.10523	2.83139	3.20971e+08	0.950651	0	0	95.884	10.8473
HLA-DRA	MP	3.85378	2.77462	295089441	0.873995	0	0	94.8862	36.932
C1QC	MP	2.7932	2.71688	316667953	0.937906	0	0	88.9928	3.81269
C1QB	MP	2.55642	2.49354	3.12189e+08	0.924642	0	0	86.2488	3.28457
F13A1	MP	2.47701	2.36358	3.03362e+08	0.898495	0	0	82.1017	6.36588
HLA-DRB1	MP	3.39924	2.27937	2.83418e+08	0.839427	0	0	92.3916	39.3342
AIF1	MP	2.43314	2.27602	310047052	0.918296	0	0	87.8079	7.59688
CST3	MP	3.75794	2.23731	2.91024e+08	0.861955	0	0	96.6012	59.9915
FTH1	MP	4.54975	2.21189	2.97888e+08	0.882285	0	0	98.6592	80.322
FCER1G	MP	2.41098	2.19341	303598760	0.899198	0	0	86.7477	9.17458
CCL18	MP	2.26315	2.19334	2.50946e+08	0.743252	0	0	51.0134	4.01881
HLA-DPA1	MP	3.03407	2.16539	2.82589e+08	0.836971	0	0	88.4004	32.3832
SELENOP	MP	2.53807	2.09105	289947198	0.858764	0	0	80.6985	27.8448
MS4A6A	MP	2.13293	2.03962	301098542	0.891793	0	0	81.1038	4.73784
HLA-DPB1	MP	2.77724	2.01285	280461933	0.830671	0	0	86.28	30.3229
CD68	MP	1.91398	1.77657	290594688	0.860682	0	0	75.9277	9.42914
FOLR2	MP	1.7823	1.76945	284362690	0.842224	0	0	68.8494	0.81307
PLTP	MP	2.03376	1.7285	2.75427e+08	0.81576	0	0	72.1547	22.2644
CTSB	MP	2.38733	1.72591	2.88875e+08	0.855589	0	0	84.3467	41.515
CCL13	MP	1.70902	1.68431	262655638	0.777932	0	0	56.439	1.44662
LGMN	MP	1.82911	1.6693	2.7891e+08	0.826074	0	0	70.3773	13.5163
SRGN	MP	2.39276	1.6474	269789483	0.799061	0	0	83.536	30.1054
NPC2	MP	2.63212	1.63967	2.97116e+08	0.879998	0	0	90.5519	56.2813
IFI30	MP	2.06669	1.60407	274514828	0.813057	0	0	77.4867	26.1265
MRC1	MP	1.65512	1.57309	2.78177e+08	0.823903	0	0	67.758	4.50418
CD14	MP	1.62113	1.54973	2.74923e+08	0.814265	0	0	65.4818	5.06554
SAT1	MP	2.61601	1.5174	275372502	0.815597	0	0	88.6498	54.3313
DAB2	MP	1.70934	1.50385	273003144	0.80858	0	0	68.444	13.5325
CTSC	MP	2.26586	1.49224	2.6617e+08	0.788341	0	0	77.705	44.1166
MS4A7	MP	1.50193	1.46834	278755497	0.825617	0	0	66.4172	2.15426
S100A4	MP	2.8832	1.45718	2.34624e+08	0.694909	0	0	73.2148	37.0118
HLA-DQB1	MP	2.02189	1.45503	2.58267e+08	0.764936	0	0	71.9988	24.7796
CXCL2	MP	1.67126	1.44534	2.49845e+08	0.73999	0	0	55.7842	10.0066
FCGRT	MP	1.85162	1.38678	270199612	0.800276	0	0	74.2127	28.7215
CTSZ	MP	1.55607	1.37721	2.70914e+08	0.802393	0	0	66.9473	12.1847
HLA-DQA1	MP	1.88048	1.34687	248773489	0.736816	0	0	65.2947	21.3488
HLA-DMA	MP	1.6361	1.28691	2.62228e+08	0.776666	0	0	68.7558	18.2114
MS4A4A	MP	1.2938	1.28497	265200515	0.78547	0	0	57.468	0.588906
CXCL3	MP	1.3346	1.24606	2.42585e+08	0.718487	0	0	47.2092	4.6571
PSAP	MP	2.3675	1.22291	266933204	0.790602	0	0	86.3112	60.1928
CD163	MP	1.21306	1.20186	261825432	0.775474	0	0	55.5971	0.726634
BLVRB	MP	1.6121	1.19589	260928323	0.772817	0	0	68.4128	31.2111
STAB1	MP	1.19195	1.13744	257294568	0.762054	0	0	54.88	3.69111
CTSS	MP	1.34295	1.12096	2.56324e+08	0.759179	0	0	61.3034	14.3085
LYZ	MP	1.41048	1.08366	2.42554e+08	0.718395	0	0	56.3455	11.194
TMSB4X	MP	4.46598	1.08174	271446549	0.803969	0	0	99.7505	96.6575
KRT14	MC	4.65537	3.25375	4.5949e+08	0.79441	0	0	90.8412	26.2414
LGALS7B	MC	3.90751	2.89476	4.62655e+08	0.799882	0	0	82.5182	20.9753
AQP3	MC	2.82137	2.12072	4.51655e+08	0.780864	0	0	72.8081	18.4447
DMKN	MC	2.82732	2.04512	438160869	0.757534	0	0	75.7069	19.3557
KRT1	MC	2.43195	1.87293	4.06092e+08	0.70209	0	0	54.4727	11.7135
LGALS7	MC	2.33394	1.79698	4.31616e+08	0.746218	0	0	65.072	14.5182
LY6D	MC	2.70909	1.76916	4.15793e+08	0.718863	0	0	74.4265	23.602
S100A2	MC	2.46172	1.70878	4.05661e+08	0.701344	0	0	60.875	17.3656
SFN	MC	2.68204	1.66711	4.02163e+08	0.695298	0	0	67.0816	24.4828
S100A8	MC	2.25566	1.41156	373659047	0.646017	0	0	49.1019	16.8728
SERPINB4	MC	1.89486	1.26741	4.31641e+08	0.746261	0	0	71.5454	27.198
SBSN	MC	1.77714	1.24084	431064341	0.745265	0	0	69.4647	22.7077
CALML5	MC	1.62227	1.20646	426973704	0.738193	0	0	62.8846	19.9739
FABP5	MC	1.76874	1.19739	3.82569e+08	0.661422	0	0	48.515	14.3704
DSC3	MC	1.81023	1.13717	4.29516e+08	0.742587	0	0	71.3498	32.4156
SERPINB5	MC	1.59851	1.05417	4.24734e+08	0.73432	0	0	66.1924	28.7778
KRT5	MC	1.8896	1.04055	3.50728e+08	0.606371	0	0	43.3221	18.0763
SPRR1B	MC	1.2874	1.0249	410599575	0.709883	0	0	52.8188	12.1909
CCL27	MC	1.51006	1.02157	4.13745e+08	0.715321	0	0	61.9598	24.7385
PERP	MC	1.71201	1.01807	361196636	0.624471	0	0	44.2291	17.1877
MT-CO1	MC	5.32273	0.968597	514624556	0.889732	0	0	99.4665	99.7297
TXN	MC	2.78214	0.945173	425773634	0.736118	0	0	89.4185	74.2971
DSP	MC	1.45113	0.911358	3.65137e+08	0.631283	0	0	42.1483	15.1744
MT-ND5	MC	3.17507	0.845991	4.49207e+08	0.776632	0	0	94.5758	90.713
S100A7	MC	1.25078	0.837429	3.43125e+08	0.593227	0	0	28.0633	8.30903
DSG1	MC	1.46248	0.829276	3.9326e+08	0.679905	0	0	60.9105	30.8582
LYPD3	MC	1.39194	0.823338	3.9189e+08	0.677537	0	0	58.8832	26.9152
MT1X	MC	1.76805	0.813424	391039185	0.676066	0	0	68.9312	45.0226
S100A14	MC	1.4418	0.811961	365716705	0.632286	0	0	48.2305	20.6661
JUP	MC	1.39786	0.778387	392021834	0.677764	0	0	60.1636	32.3826
S100A11	MC	3.40995	0.747689	4.20861e+08	0.727624	0	0	97.4391	89.4317
S100A16	MC	1.32382	0.721467	371608180	0.642471	0	0	51.5028	24.0901
GSTP1	MC	1.94586	0.719445	359608654	0.621725	6.48532e-261	1.65765e-258	62.5467	39.978
MT-ND6	MC	1.50504	0.630236	3.65125e+08	0.631262	4.13237e-281	1.21406e-278	58.812	47.3285
KRT10	MC	1.16495	0.621534	3.29528e+08	0.56972	5.2417e-215	9.36909e-213	27.1385	11.1263
RPLP0	MC	3.92429	0.60219	4.28491e+08	0.740816	0	0	99.342	96.3437
MIR205HG	MC	1.24541	0.583069	3.63124e+08	0.627803	0	0	54.0459	30.2273
MT-CO2	MC	4.87762	0.577292	455784403	0.788003	0	0	99.4487	99.6724
FXYD3	MC	1.18248	0.569166	3.6481e+08	0.630719	0	0	52.2319	31.2218
SERPINB3	MC	0.911175	0.560118	3.5941e+08	0.621383	0	0	40.53	18.9153
SLC25A5	MC	1.93409	0.527841	3.73612e+08	0.645936	0	0	75.1023	65.6187
S100A10	MC	2.43242	0.523586	322452932	0.557487	1.67179e-53	1.55103e-52	68.6288	51.4398
CD9	MC	2.15748	0.520241	362317899	0.626409	8.68345e-232	1.78991e-229	80.5442	67.4094
KRTDAP	MC	0.826746	0.519134	3.24205e+08	0.560516	1.70451e-255	4.2713e-253	19.3847	6.54068
HSPA1B	MC	2.42315	0.504251	351799008	0.608223	1.91044e-168	2.02617e-166	84.9547	71.7987
FGFBP1	MC	0.909419	0.502919	353118877	0.610505	0	0	41.0813	21.8473
MT-ND4L	MC	3.5151	0.494832	415736159	0.718764	0	0	95.1449	96.9017
TUBA1C	MC	1.3687	0.494118	358773971	0.620282	1.89846e-237	4.01031e-235	58.6164	46.8444
CCL21	MC	0.735246	0.489434	3.55816e+08	0.615169	0	0	30.4464	6.94509
TRIM29	MC	0.907795	0.453121	3.50438e+08	0.60587	4.45648e-252	1.08484e-249	42.2728	27.0036
S100A6	Neuronal	4.1581	2.81118	6.70336e+06	0.813589	8.68544e-32	1.32934e-29	90.7895	29.556
CRYAB	Neuronal	3.0118	2.68249	7439970	0.902993	2.35421e-68	6.07815e-66	85.5263	19.7904
GPM6B	Neuronal	2.63175	2.55392	7632089	0.92631	5.30352e-296	4.23619e-293	86.8421	4.20437
PMP22	Neuronal	3.10554	2.48972	7701459	0.93473	2.86498e-55	6.15368e-53	93.4211	33.1922
SPARC	Neuronal	3.46686	2.45152	7.33613e+06	0.89039	4.43488e-40	7.71127e-38	93.4211	40.6167
NRXN1	Neuronal	2.36721	2.3659	7099729	0.861697	0	0	72.3684	0.0839398
CDH19	Neuronal	2.2798	2.27385	7.25853e+06	0.880971	0	0	76.3158	0.352363
PRNP	Neuronal	2.53187	2.02908	6.974e+06	0.846438	9.1573e-35	1.4814e-32	78.9474	34.7889
MATN2	Neuronal	2.11857	1.98757	6.90521e+06	0.838088	1.17934e-87	3.81567e-85	71.0526	9.68905
SCN7A	Neuronal	1.93959	1.93562	6771121	0.821814	0	0	64.4737	0.254587
PCSK2	Neuronal	1.94493	1.92435	6860483	0.83266	0	0	67.1053	1.07092
CD9	Neuronal	3.56085	1.89797	7.35961e+06	0.89324	1.5389e-33	2.44312e-31	100	68.0678
S100B	Neuronal	1.98529	1.89796	6929569	0.841045	7.14849e-198	3.80657e-195	71.0526	4.0411
PLP1	Neuronal	1.86312	1.81849	6771289	0.821835	3.53709e-272	2.58309e-269	65.7895	2.55509
S100A4	Neuronal	3.25888	1.79104	6.1639e+06	0.748115	9.72487e-18	8.45468e-16	77.6316	38.0543
GFRA3	Neuronal	1.72287	1.72175	6720079	0.815619	0	0	63.1579	0.0728708
LGALS1	Neuronal	3.4364	1.68336	6.59792e+06	0.800792	7.34736e-21	7.51195e-19	94.7368	60.7051
GSN	Neuronal	2.27351	1.67958	6236419	0.756917	1.66429e-31	2.53209e-29	68.4211	17.5951
DST	Neuronal	2.27328	1.66034	6.61967e+06	0.803432	1.31292e-27	1.85404e-25	76.3158	33.611
SEMA3B	Neuronal	1.68242	1.65492	6.73981e+06	0.818014	0	0	64.4737	2.02562
IGFBP7	Neuronal	2.5972	1.64939	6.30869e+06	0.765688	2.98231e-21	3.16298e-19	80.2632	34.419
TMEM176B	Neuronal	1.83281	1.59259	6548775	0.794828	5.18838e-53	1.0525e-50	65.7895	12.7782
FXYD1	Neuronal	1.75828	1.54215	6.45538e+06	0.783493	1.04438e-48	2.02229e-46	63.1579	12.9194
PLPP1	Neuronal	1.84385	1.53228	6.58043e+06	0.79867	6.26003e-40	1.08112e-37	68.4211	18.7739
TMEM176A	Neuronal	1.72757	1.5053	6.49943e+06	0.788839	4.30605e-54	9.09609e-52	64.4737	11.8992
VIM	Neuronal	4.34312	1.4929	6282003	0.76245	1.64955e-15	1.26995e-13	96.0526	78.041
CLU	Neuronal	2.2006	1.4754	6.20611e+06	0.753238	8.14933e-21	8.23308e-19	71.0526	30.6888
COL1A2	Neuronal	2.28438	1.47109	6.20105e+06	0.752625	1.91199e-23	2.29439e-21	78.9474	25.3268
L1CAM	Neuronal	1.49368	1.46764	6.41205e+06	0.778234	1.00742e-278	7.57339e-276	56.5789	1.84483
MPZ	Neuronal	1.39849	1.39508	6227873	0.75588	0	0	51.3158	0.250897
TUBA1A	Neuronal	2.05534	1.36354	6.37914e+06	0.77424	8.0851e-21	8.2006e-19	73.6842	39.8456
CD59	Neuronal	2.34975	1.32551	6.67243e+06	0.809836	6.72505e-23	7.88497e-21	84.2105	53.7778
SORBS2	Neuronal	1.44075	1.32397	6269462	0.760928	1.6239e-79	5.00084e-77	56.5789	6.1396
SPTBN1	Neuronal	1.83519	1.31943	6.41522e+06	0.778618	2.57463e-24	3.28379e-22	71.0526	31.816
OLFML2A	Neuronal	1.39926	1.31754	6.15289e+06	0.74678	1.79944e-72	4.84145e-70	52.6316	6.03537
CADM3	Neuronal	1.3645	1.29681	6.34579e+06	0.770191	2.22288e-115	8.87762e-113	56.5789	4.41284
MAL	Neuronal	1.32319	1.28259	6.22587e+06	0.755637	1.87854e-191	9.79909e-189	52.6316	2.29774
COL28A1	Neuronal	1.27994	1.27902	6123618	0.743226	0	0	48.6842	0.071026
CST3	Neuronal	2.85156	1.26568	5969207	0.724485	2.82698e-12	1.82009e-10	84.2105	61.0575
CNN3	Neuronal	1.66279	1.23988	6.26792e+06	0.76074	2.58232e-24	3.28379e-22	65.7895	26.2021
SPARCL1	Neuronal	1.92978	1.2299	5.80695e+06	0.704792	2.62515e-16	2.09031e-14	64.4737	24.4883
S100A10	Neuronal	3.13871	1.20358	5.74168e+06	0.696871	3.0956e-10	1.69429e-08	80.2632	52.3111
PSAP	Neuronal	2.37472	1.19481	6323664	0.767506	8.28617e-17	6.81011e-15	80.2632	60.9514
STARD13	Neuronal	1.24172	1.19236	6.09263e+06	0.739465	5.32928e-107	1.97415e-104	50	3.71457
NDRG2	Neuronal	1.33005	1.16299	6.03951e+06	0.733018	2.63138e-33	4.15173e-31	53.9474	13.0033
NTM	Neuronal	1.12556	1.10519	5979688	0.725758	1.23675e-229	7.5265e-227	46.0526	1.47033
COL4A1	Neuronal	1.32913	1.09431	5.92282e+06	0.718856	5.96543e-29	8.76301e-27	52.6316	13.3529
DKK3	Neuronal	1.21333	1.08772	5.84971e+06	0.709982	1.09627e-38	1.88058e-36	47.3684	8.61352
CADM1	Neuronal	1.13961	1.08152	5947698	0.721875	7.3037e-69	1.90492e-66	47.3684	5.08989
CLIC4	Neuronal	1.32305	1.03294	5.79941e+06	0.703877	2.17815e-18	1.95345e-16	52.6316	20.3457
DCT	MEL	3.59314	3.57115	1.35663e+08	0.976561	0	0	95.4475	1.40217
TYRP1	MEL	3.35126	3.31077	1.33035e+08	0.957638	0	0	91.9753	2.61123
PMEL	MEL	2.89678	2.8688	1.291e+08	0.929315	0	0	86.3426	2.1569
MLANA	MEL	2.68763	2.67169	132613522	0.954607	0	0	91.1265	1.1932
CRABP1	MEL	2.55317	2.50994	1.21575e+08	0.875148	0	0	76.0802	2.29963
KIT	MEL	2.42877	2.41422	129740891	0.933928	0	0	87.1142	0.925451
GPM6B	MEL	2.33676	2.28443	127912401	0.920766	0	0	85.3395	3.28199
MITF	MEL	2.08784	2.02911	124583517	0.896803	0	0	80.787	4.50224
TYR	MEL	2.01387	2.00881	1.25265e+08	0.901711	0	0	80.4784	0.364769
QPCT	MEL	2.12121	1.985	1.25444e+08	0.902997	0	0	83.7191	9.87303
GPNMB	MEL	2.4732	1.92632	125357723	0.902376	0	0	90.5864	33.9935
CD59	MEL	2.88834	1.8857	126295182	0.909125	0	0	95.2932	53.2974
PLP1	MEL	1.90221	1.87875	1.22809e+08	0.884029	0	0	77.4691	1.69417
VIM	MEL	4.70504	1.87619	117022615	0.842377	0	0	99.7685	77.791
APOE	MEL	2.38706	1.74348	113340660	0.815873	0	0	82.0216	29.6116
APOD	MEL	2.25243	1.72567	1.1407e+08	0.821122	0	0	82.5617	19.7069
CAPN3	MEL	1.72891	1.715	121121360	0.871881	0	0	74.8457	1.1027
PRELP	MEL	1.85916	1.70611	1.1867e+08	0.854238	0	0	75.6944	8.91679
FTH1	MEL	4.00658	1.62272	1.14307e+08	0.822826	0	0	97.2222	80.6663
EMP3	MEL	2.6267	1.6068	1.156e+08	0.832133	0	0	90.5864	47.0562
CDC42EP3	MEL	1.73476	1.5512	1.18279e+08	0.851424	0	0	76.8519	11.5504
GSTP1	MEL	2.78231	1.53696	1.07344e+08	0.772705	0	0	80.4784	40.6723
PCSK2	MEL	1.43583	1.431	115243276	0.829569	0	0	66.1265	0.331185
LGALS1	MEL	3.1426	1.40517	103903255	0.747938	1.14307e-220	7.91783e-219	94.213	60.3241
BACE2	MEL	1.51023	1.37548	114180854	0.821921	0	0	69.5988	9.67339
BCAN	MEL	1.36951	1.36612	113786365	0.819081	0	0	63.966	0.277076
FRZB	MEL	1.39974	1.35286	112144845	0.807265	0	0	63.4259	2.83699
PMP22	MEL	1.94819	1.34672	111576705	0.803175	0	0	80.7099	32.6604
PSAP	MEL	2.51055	1.34588	1.13979e+08	0.820465	0	0	90.2006	60.6114
CYB561A3	MEL	1.41823	1.31481	1.11364e+08	0.801641	0	0	64.892	9.76388
SAT1	MEL	2.4424	1.31464	1.08463e+08	0.78076	4.08916e-291	3.54302e-289	86.7284	54.9664
NSG1	MEL	1.55539	1.29812	112980142	0.813278	0	0	71.6821	18.6406
CD63	MEL	2.66384	1.27689	110480901	0.795287	6.6385e-306	6.06001e-304	91.4352	65.0913
SLC24A5	MEL	1.27909	1.27558	112114561	0.807047	0	0	61.5741	0.268679
BSG	MEL	1.94385	1.23084	113594268	0.817698	0	0	82.9475	46.1055
IGFBP7	MEL	2.14269	1.20815	1.00751e+08	0.725245	5.28284e-238	3.88016e-236	80.4784	33.8946
C4orf48	MEL	1.30662	1.20574	108487636	0.780939	0	0	60.571	6.48189
STMN1	MEL	1.56857	1.14319	1.05204e+08	0.757299	0	0	68.6728	24.2157
CTSD	MEL	1.8103	1.14121	1.09177e+08	0.785903	0	0	78.3951	41.3701
SNCA	MEL	1.19319	1.1388	1.096e+08	0.788949	0	0	60.3395	4.19252
SLC1A4	MEL	1.18589	1.13056	109255404	0.786465	0	0	60.0309	4.36417
CRYAB	MEL	1.42928	1.11136	102453767	0.737504	0	0	60.9568	19.3393
FTL	MEL	3.58896	1.10046	1.06471e+08	0.766424	1.06388e-239	7.90487e-238	97.3765	86.9681
PEBP1	MEL	2.04199	1.09752	110458310	0.795124	0	0	83.642	54.5671
MLEC	MEL	1.27259	1.09185	106290070	0.76512	0	0	61.3426	15.019
VAT1	MEL	1.30745	1.07481	1.06395e+08	0.765877	0	0	63.5802	17.5612
LYST	MEL	1.23449	1.07442	106922466	0.769672	0	0	61.7284	12.5356
TRPM1	MEL	1.05072	1.04839	105819510	0.761732	0	0	52.4691	0.181918
SDCBP	MEL	1.7274	1.04291	1.05604e+08	0.760179	7.41911e-286	6.36351e-284	76.3117	40.7851
TFAP2B	MEL	1.03649	1.02476	105157640	0.756968	0	0	52.0833	1.17361
TAGLN	SMC1	4.55223	4.30305	3.77554e+08	0.992445	0	0	99.5039	12.0905
ACTA2	SMC1	4.45295	4.29124	377133157	0.991338	0	0	99.1731	7.58161
MYL9	SMC1	4.11091	3.69335	375968780	0.988277	0	0	98.8975	22.0258
TPM2	SMC1	3.49134	3.3333	371532980	0.976617	0	0	96.3892	9.1933
ADIRF	SMC1	3.7547	2.84984	366012255	0.962105	0	0	98.1808	42.1499
MUSTN1	SMC1	2.88911	2.84407	3.64151e+08	0.957214	0	0	92.0342	2.51671
MYH11	SMC1	2.70751	2.66839	3.58557e+08	0.942508	0	0	89.1676	2.27353
CALD1	SMC1	3.28423	2.55572	3.62586e+08	0.953098	0	0	97.7949	38.1159
SPARCL1	SMC1	3.12528	2.50842	3.39183e+08	0.891581	0	0	94.7354	22.0868
TPM1	SMC1	2.56973	2.25896	345533557	0.908275	0	0	87.5965	18.8367
IGFBP7	SMC1	2.96942	2.09035	3.1714e+08	0.833638	0	0	88.065	32.5962
DSTN	SMC1	3.26744	2.04533	356028412	0.935862	0	0	95.9206	62.8339
RERGL	SMC1	1.9982	1.98747	3.26509e+08	0.858267	0	0	71.968	0.624648
SOD3	SMC1	2.30073	1.91588	331793464	0.872157	0	0	86.5766	17.3099
S100A4	SMC1	3.24974	1.84225	2.81801e+08	0.740746	0	0	84.4818	36.4766
MCAM	SMC1	1.94438	1.83131	3.40202e+08	0.894261	0	0	82.2492	6.96841
LBH	SMC1	1.97385	1.77216	3.30533e+08	0.868843	0	0	79.5204	12.9021
SORBS2	SMC1	1.81905	1.76021	325206062	0.854842	0	0	72.7949	3.86996
MYLK	SMC1	1.85261	1.74337	333944208	0.877811	0	0	79.0518	7.21826
CSRP1	SMC1	1.94525	1.62867	315823094	0.830177	0	0	75.1654	24.1953
NET1	SMC1	1.79287	1.59096	3.1957e+08	0.840027	0	0	74.5865	16.4573
BCAM	SMC1	1.83904	1.57471	3.17283e+08	0.834014	0	0	76.0474	14.5796
CRYAB	SMC1	1.82774	1.54833	3.18083e+08	0.836118	0	0	77.2602	17.8497
VIM	SMC1	4.26903	1.46682	2.82143e+08	0.741645	0	0	98.484	77.3467
PPP1R14A	SMC1	1.50414	1.45942	315373579	0.828996	0	0	67.6406	2.7351
RGS5	SMC1	1.50784	1.45115	289539261	0.761087	0	0	54.3275	2.5396
GADD45B	SMC1	2.50079	1.4432	2.93135e+08	0.770539	0	0	80.2922	51.45
IGFBP5	SMC1	1.87195	1.43071	293451602	0.771371	0	0	70.4245	18.5068
CAV1	SMC1	2.41896	1.42969	3.08691e+08	0.81143	0	0	90.6836	47.0451
BGN	SMC1	1.66073	1.39959	3.07832e+08	0.809173	0	0	72.0507	14.7703
CCL2	SMC1	1.99266	1.39617	2.7161e+08	0.713958	0	0	61.6593	24.8896
FLNA	SMC1	2.07152	1.3948	3.11812e+08	0.819633	0	0	82.8004	41.942
MFGE8	SMC1	1.55056	1.36023	311199469	0.818024	0	0	71.1411	12.8086
SELENOM	SMC1	1.98671	1.34268	3.00642e+08	0.790272	0	0	80.3197	32.2957
SNCG	SMC1	1.51295	1.33519	302468432	0.795073	0	0	66.2073	9.961
CRIP1	SMC1	3.37064	1.32979	3.02016e+08	0.793883	0	0	95.2867	76.601
CNN1	SMC1	1.30988	1.2971	299962812	0.788487	0	0	58.269	0.753393
MAP1B	SMC1	1.49066	1.26516	308402485	0.810671	0	0	71.4443	15.1937
LGALS1	SMC1	2.97103	1.25892	271546935	0.713792	0	0	95.2867	59.5333
NDUFA4L2	SMC1	1.40721	1.24297	289242667	0.760308	0	0	59.151	10.3158
MGST3	SMC1	2.21587	1.2213	311599971	0.819076	0	0	88.5612	56.5731
CD151	SMC1	1.84888	1.21751	3.03846e+08	0.798695	0	0	79.9614	40.1596
NR4A1	SMC1	1.97447	1.20624	278760856	0.732755	0	0	70.3969	39.1984
CAVIN3	SMC1	1.56797	1.2007	298377088	0.784319	0	0	71.3616	23.915
A2M	SMC1	1.56503	1.17478	2.95266e+08	0.776142	0	0	73.9526	17.2775
LPP	SMC1	1.44536	1.1714	2.98771e+08	0.785354	0	0	68.8258	19.9163
ADAMTS1	SMC1	1.39925	1.14615	282353119	0.742198	0	0	59.151	14.2668
MYL6	SMC1	3.75835	1.12086	3.40333e+08	0.894605	0	0	99.2007	93.228
PLN	SMC1	1.12084	1.11377	2.9456e+08	0.774285	0	0	55.2095	0.450128
TINAGL1	SMC1	1.19921	1.09876	2.97262e+08	0.781386	0	0	61.1907	6.55166
TAGLN	SMC2	3.34258	3.0012	1.82955e+08	0.91813	0	0	91.0112	13.6816
ACTA2	SMC2	2.9091	2.64953	173053471	0.868441	0	0	80.4708	9.42055
MYL9	SMC2	3.09329	2.59695	1.83232e+08	0.91952	0	0	92.8839	23.3994
CALD1	SMC2	3.24242	2.47101	1.86395e+08	0.935392	0	0	95.8801	39.1341
SPARC	SMC2	2.90562	1.92166	1.66136e+08	0.833726	0	0	90.2087	39.785
IGFBP7	SMC2	2.82314	1.90702	161679548	0.811363	0	0	88.2825	33.5075
MGP	SMC2	2.49506	1.73223	1.58474e+08	0.795275	0	0	83.1461	27.9859
ADIRF	SMC2	2.64082	1.66943	163475480	0.820376	0	0	90.7972	43.2038
TPM2	SMC2	1.88188	1.64063	162988614	0.817932	0	0	72.1776	11.0563
TPM1	SMC2	1.9986	1.64054	163935451	0.822684	0	0	75.8694	20.1767
IFITM3	SMC2	3.85727	1.53243	1.61602e+08	0.810974	0	0	98.6624	76.7703
CCL2	SMC2	2.10888	1.4914	1.44079e+08	0.723038	0	0	63.4564	25.4647
RGS16	SMC2	1.7811	1.46635	150507486	0.755298	0	0	62.2258	16.3209
RGS5	SMC2	1.54305	1.46303	1.46557e+08	0.735472	0	0	49.8127	3.47315
CAV1	SMC2	2.41829	1.40542	158611519	0.795967	0	0	86.6774	47.8353
EPS8	SMC2	1.58342	1.39591	164122678	0.823624	0	0	71.4286	12.9509
IFITM1	SMC2	2.96254	1.39365	155983143	0.782777	0	0	94.489	63.0381
POSTN	SMC2	1.72377	1.37239	1.44788e+08	0.726597	0	0	57.2499	16.3115
COL6A2	SMC2	2.01807	1.33418	1.49827e+08	0.751885	0	0	77.0465	25.1121
COL1A2	SMC2	2.11907	1.32762	1.49068e+08	0.748074	0	0	79.2937	24.419
COL3A1	SMC2	2.00943	1.31105	1.49503e+08	0.750259	0	0	76.2975	23.0749
COL6A1	SMC2	1.91071	1.31067	1.50942e+08	0.75748	0	0	75.1739	23.647
LGALS1	SMC2	3.01192	1.27975	143719681	0.721234	1.01999e-251	1.33698e-249	91.8138	60.184
VIM	SMC2	4.06882	1.2389	1.36572e+08	0.685367	1.74813e-168	1.69251e-166	97.8598	77.7064
IFITM2	SMC2	2.89137	1.23558	153365516	0.76964	0	0	93.1514	66.7767
CCL19	SMC2	1.4343	1.21899	134030593	0.672611	0	0	41.466	8.07181
PRRX1	SMC2	1.44976	1.20657	1.55781e+08	0.781763	0	0	66.6667	13.6197
TIMP3	SMC2	1.64071	1.19851	1.48967e+08	0.747566	0	0	66.9342	21.1597
TFPI	SMC2	1.4688	1.18417	152181262	0.763697	0	0	64.5265	15.548
MYLK	SMC2	1.32073	1.1734	1.53144e+08	0.768526	0	0	60.1926	8.73398
NDUFA4L2	SMC2	1.32606	1.13989	142869374	0.716967	0	0	51.1503	11.2617
SELENOM	SMC2	1.80007	1.13062	148443386	0.74494	0	0	73.8898	33.2008
SERPING1	SMC2	1.75673	1.09571	146231921	0.733842	0	0	73.7828	30.342
SOD3	SMC2	1.52272	1.09261	1.47108e+08	0.738236	0	0	66.8272	18.7989
CCL26	SMC2	1.11443	1.08891	1.37361e+08	0.689327	0	0	39.0048	1.50819
LHFPL6	SMC2	1.3439	1.08389	150451872	0.755019	0	0	61.8513	16.4822
SEPTIN7	SMC2	1.97249	1.08022	155343568	0.779567	0	0	80.7919	54.065
COL1A1	SMC2	1.82301	1.07231	141231697	0.708749	0	0	69.0744	23.9631
STEAP4	SMC2	1.20607	1.06182	1.45671e+08	0.731029	0	0	53.13	9.81823
ID4	SMC2	1.15075	1.04645	147691899	0.741168	0	0	53.451	7.85139
LAPTM4A	SMC2	2.22996	1.03599	1.53738e+08	0.771508	0	0	86.6774	61.6903
COL4A2	SMC2	1.26407	1.0085	1.44305e+08	0.724171	0	0	55.9658	14.7414
NR2F2	SMC2	1.14479	1.0044	149376978	0.749625	0	0	56.7148	8.99567
SYNPO2	SMC2	1.02627	0.97108	145060393	0.727963	0	0	48.3681	3.7367
COL4A1	SMC2	1.18422	0.965253	1.41494e+08	0.710066	0	0	51.7924	12.707
MT2A	SMC2	2.47067	0.958113	136825624	0.686638	2.28114e-180	2.26872e-178	83.2531	59.6316
TINAGL1	SMC2	1.07096	0.95014	1.46663e+08	0.736005	0	0	53.1835	7.59346
THY1	SMC2	1.26985	0.934972	139560343	0.700361	0	0	54.5211	14.7789
COL6A3	SMC2	1.39752	0.923238	139941405	0.702274	0	0	61.0487	18.3993
GPX3	SMC2	1.08131	0.919714	144164476	0.723466	0	0	52.7555	10.9691
CCL21	LEC	5.26507	5.15233	3.44271e+08	0.981434	0	0	96.7026	5.3542
TFF3	LEC	3.42243	3.39643	3.39201e+08	0.966979	0	0	93.6151	1.4579
MMRN1	LEC	2.85482	2.8044	3.33476e+08	0.95066	0	0	90.7974	3.16307
IGFBP7	LEC	3.49086	2.62253	3.11986e+08	0.889397	0	0	92.0564	32.6236
TFPI	LEC	2.6684	2.43835	3.30715e+08	0.94279	0	0	91.9365	13.9951
GNG11	LEC	2.70296	2.28586	321020799	0.915153	0	0	90.8273	20.9651
TM4SF1	LEC	2.41507	1.9823	3.02097e+08	0.861206	0	0	85.012	19.8733
PPFIBP1	LEC	2.18335	1.9636	3.19025e+08	0.909463	0	0	86.3309	16.6275
ECSCR	LEC	2.14914	1.90922	311636071	0.888399	0	0	85.2218	11.3484
LYVE1	LEC	1.90996	1.87742	3.02455e+08	0.862225	0	0	73.5612	1.56061
RAMP2	LEC	2.03426	1.73079	2.96187e+08	0.844358	0	0	79.6163	14.0056
VIM	LEC	4.478	1.67835	276585080	0.788477	0	0	99.2506	77.3811
EFEMP1	LEC	1.94891	1.65154	2.88119e+08	0.821359	0	0	74.7602	15.2628
CAVIN2	LEC	1.71332	1.63739	297041192	0.846793	0	0	71.9125	4.87204
TIMP3	LEC	1.99084	1.57647	285210765	0.813067	0	0	76.4688	20.2185
CLDN5	LEC	1.71162	1.53723	2.85273e+08	0.813244	0	0	69.4544	7.99232
S100A10	LEC	3.41835	1.5294	2.62641e+08	0.748725	0	0	86.6307	51.2425
FN1	LEC	1.84678	1.47221	2.8309e+08	0.807021	0	0	75.4496	17.9076
HYAL2	LEC	1.60776	1.43528	2.89214e+08	0.82448	0	0	71.7926	10.9747
ADIRF	LEC	2.39065	1.4346	273264847	0.779012	0	0	85.9113	42.6948
FABP4	LEC	1.56651	1.4299	2.6611e+08	0.758617	0	0	56.6847	5.92386
APP	LEC	2.00583	1.41086	287931183	0.820822	0	0	81.6247	37.0068
SNCG	LEC	1.56517	1.38536	285605000	0.814191	0	0	70.1439	9.9923
CD9	LEC	2.99853	1.37665	288213820	0.821628	0	0	94.2746	67.2595
EGFL7	LEC	1.51812	1.28467	2.80959e+08	0.800947	0	0	70.7134	11.9771
HLA-E	LEC	2.8742	1.23743	288783858	0.823253	0	0	93.3153	75.8405
CAV1	LEC	2.22867	1.22939	264682100	0.754545	0	0	81.9245	47.4442
PECAM1	LEC	1.55959	1.20732	271616538	0.774313	0	0	71.5528	14.9766
TGFBR2	LEC	1.51621	1.19778	2.74334e+08	0.782061	0	0	69.5144	19.5576
CD59	LEC	2.18043	1.19191	275463066	0.785279	0	0	85.1019	52.806
GYPC	LEC	1.41011	1.14398	271753940	0.774705	0	0	66.1571	16.3822
SPTBN1	LEC	1.60708	1.12499	268827759	0.766363	0	0	72.0624	30.5675
PKHD1L1	LEC	1.11817	1.11512	273589350	0.779937	0	0	56.1451	0.186399
PROX1	LEC	1.1123	1.10035	273044509	0.778384	0	0	56.295	0.870177
CLU	LEC	1.77406	1.08108	253210366	0.721842	0	0	72.3621	29.3958
IFITM3	LEC	3.39831	1.08028	244550407	0.697154	0	0	96.8225	76.5233
CRIP2	LEC	1.90385	1.07312	265250136	0.756164	0	0	79.5863	45.3786
RAB11A	LEC	1.86882	1.06809	274915714	0.783719	0	0	80.6055	48.5549
TIMP1	LEC	2.3102	1.06651	239711599	0.68336	0	0	81.4448	54.9153
ELK3	LEC	1.20026	1.02554	2.67955e+08	0.763874	0	0	61.4508	12.2966
NRP2	LEC	1.1326	1.02356	2.64007e+08	0.75262	0	0	56.235	8.43359
PTPRE	LEC	1.21814	1.01999	2.66373e+08	0.759366	0	0	61.8106	13.8734
ARL4A	LEC	1.31885	1.01507	263063519	0.749931	0	0	63.699	22.6313
ITM2B	LEC	2.418	0.99163	255973375	0.729718	0	0	84.5624	66.0355
CALCRL	LEC	1.18727	0.971904	2.62377e+08	0.747973	0	0	60.4916	13.0032
ARHGAP29	LEC	1.16449	0.95948	262597207	0.748601	0	0	60.1019	13.861
PDPN	LEC	1.06273	0.947495	2.59026e+08	0.738422	0	0	53.807	8.4469
DKK3	LEC	1.01281	0.914554	2.53008e+08	0.721265	0	0	49.4604	7.34563
GNAS	LEC	1.4867	0.899118	252220974	0.719021	0	0	67.8657	39.4623
PRSS23	LEC	1.14805	0.891806	251910674	0.718137	0	0	56.295	14.9204
ACKR1	BEC1	3.36932	3.29919	997656284	0.973395	0	0	95.3037	3.63249
SPARCL1	BEC1	3.42779	3.01788	9.75041e+08	0.951329	0	0	96.7097	16.817
CD74	BEC1	4.54757	2.74721	8.9469e+08	0.872932	0	0	99.7418	58.8359
CCL14	BEC1	2.77119	2.66754	956056853	0.932807	0	0	88.5509	5.20544
AQP1	BEC1	2.49195	2.2735	948855525	0.925781	0	0	90.1004	11.4799
PLVAP	BEC1	2.29443	2.21113	947353898	0.924316	0	0	87.5753	3.811
PECAM1	BEC1	2.31171	2.12732	935812295	0.913055	0	0	87.9005	9.12457
HLA-DRB1	BEC1	3.00297	2.00937	8.56821e+08	0.835985	0	0	94.8254	35.1518
SELE	BEC1	2.00113	1.96336	846592162	0.826004	0	0	66.3415	1.98609
IFITM3	BEC1	4.0995	1.93471	917019103	0.894719	0	0	99.56	74.7572
HLA-DRA	BEC1	2.89692	1.92085	845731888	0.825165	0	0	93.5438	32.7903
IFI27	BEC1	2.96675	1.90341	875295414	0.85401	0	0	95.0933	44.1652
IGFBP7	BEC1	2.63362	1.86432	8.3647e+08	0.816128	0	0	86.1884	28.9334
TM4SF1	BEC1	2.17153	1.85674	8.80326e+08	0.858918	0	0	82.506	15.4103
VWF	BEC1	1.87908	1.79708	8.97699e+08	0.875868	0	0	78.2305	4.4006
ADIRF	BEC1	2.58095	1.74938	858924084	0.838036	0	0	90.1674	39.1025
IFITM1	BEC1	3.14761	1.72052	8.7313e+08	0.851896	0	0	96.2123	60.0998
A2M	BEC1	1.9568	1.69015	870829456	0.849652	0	0	79.8278	12.704
ENG	BEC1	1.84651	1.67165	891477502	0.869798	0	0	79.9139	10.7087
GNG11	BEC1	1.96749	1.63796	8.7102e+08	0.849838	0	0	81.7886	16.8557
ECSCR	BEC1	1.75965	1.61684	8.86632e+08	0.865071	0	0	79.4261	6.60193
RAMP2	BEC1	1.81252	1.61109	860549799	0.839623	0	0	75.868	9.64073
RAMP3	BEC1	1.67016	1.61092	883046943	0.861573	0	0	74.6246	3.42541
VIM	BEC1	4.2689	1.56882	7.76451e+08	0.757569	0	0	98.7853	75.8426
CLU	BEC1	2.14125	1.56593	821219276	0.801249	0	0	79.627	25.5009
RNASE1	BEC1	1.83964	1.55215	8.51819e+08	0.831104	0	0	77.3601	10.9199
MCTP1	BEC1	1.63736	1.5313	8.505e+08	0.829817	0	0	70.2822	5.67366
HLA-DPA1	BEC1	2.27386	1.4842	8.12559e+08	0.792799	0	0	86.6284	28.4305
IFITM2	BEC1	3.0039	1.46832	840542624	0.820102	0	0	96.2793	64.1331
TSPAN7	BEC1	1.4761	1.40803	8.50789e+08	0.830099	0	0	68.857	4.14763
ID3	BEC1	2.04376	1.37859	802215602	0.782707	0	0	77.4749	36.7706
EGFL7	BEC1	1.51522	1.37476	847068034	0.826469	0	0	71.7073	7.60568
COL15A1	BEC1	1.52872	1.33612	8.3313e+08	0.81287	0	0	70.923	10.7475
BCAM	BEC1	1.52036	1.33169	829756657	0.809578	0	0	70.2248	10.9199
ID1	BEC1	1.67311	1.31159	7.91065e+08	0.771828	0	0	68.0823	23.2169
ADGRL4	BEC1	1.33721	1.27448	844727202	0.824185	0	0	67.977	3.48152
IL33	BEC1	1.40266	1.26957	826806037	0.806699	0	0	67.2119	9.32349
EMCN	BEC1	1.32868	1.24177	8.33135e+08	0.812874	0	0	66.7623	5.10344
NPDC1	BEC1	1.32257	1.2317	822488446	0.802487	0	0	64.6389	6.66007
CRIP2	BEC1	1.95261	1.20502	807541810	0.787904	0	0	81.5878	42.681
SPARC	BEC1	2.09546	1.19342	759929971	0.74145	0	0	84.2659	36.0025
CAV1	BEC1	2.10566	1.18254	7.79131e+08	0.760184	0	0	83.8833	44.7313
PDLIM1	BEC1	1.71122	1.17002	8.0131e+08	0.781823	0	0	75.3993	34.6805
PRCP	BEC1	1.46217	1.16262	803751678	0.784206	0	0	69.2587	22.0163
EPAS1	BEC1	1.36996	1.14762	810064418	0.790365	0	0	68.7518	14.5575
CLDN5	BEC1	1.23444	1.12079	768568123	0.749878	0	0	55.0263	5.06773
CD34	BEC1	1.29079	1.11625	787486001	0.768336	0	0	61.7599	9.5734
IGFBP4	BEC1	1.55352	1.11514	767434511	0.748772	0	0	68.5222	20.9656
HLA-E	BEC1	2.67579	1.10772	8.20001e+08	0.80006	0	0	92.6829	74.6389
CD59	BEC1	2.00869	1.08842	7.78455e+08	0.759524	0	0	83.4338	50.6386
PLVAP	BEC2	2.73928	2.47001	1.16872e+08	0.914567	0	0	89.5046	11.0218
SPARCL1	BEC2	3.13743	2.46374	113108717	0.885117	0	0	94.9622	23.7343
A2M	BEC2	2.84184	2.43909	1.19814e+08	0.937586	0	0	96.1377	18.3185
IFI27	BEC2	3.26663	2.04228	1.1097e+08	0.868381	0	0	96.1377	48.5507
AQP1	BEC2	2.45351	2.03834	111822071	0.875049	0	0	87.0697	18.3017
TM4SF1	BEC2	2.48885	2.01727	1.10633e+08	0.865744	0	0	87.4895	21.148
CD74	BEC2	3.95141	1.90724	9.78844e+07	0.765982	2.73268e-231	3.96859e-229	95.466	62.4152
SPARC	BEC2	2.89982	1.90366	1.06774e+08	0.835545	0	0	91.8556	40.0854
GNG11	BEC2	2.35748	1.89085	111832931	0.875134	0	0	88.665	22.3857
RAMP2	BEC2	2.16859	1.832	109541636	0.857203	0	0	82.5357	15.2848
PECAM1	BEC2	2.19002	1.82061	1.10969e+08	0.868373	0	0	87.8254	15.927
IFITM3	BEC2	4.04553	1.7131	108490381	0.848977	0	0	99.0764	76.9041
ENG	BEC2	1.9931	1.67554	1.08984e+08	0.852837	0	0	81.6121	16.6651
CRIP2	BEC2	2.50448	1.65897	1.10549e+08	0.865084	0	0	89.9244	45.9477
IGFBP7	BEC2	2.46526	1.53312	9.78257e+07	0.765522	1.24022e-303	2.36568e-301	84.047	33.9006
IFITM1	BEC2	3.08555	1.50922	103160347	0.807268	6.74454e-307	1.29617e-304	95.0462	63.2307
CAV1	BEC2	2.52865	1.50812	1.04158e+08	0.815072	0	0	89.7565	48.0465
RNASE1	BEC2	1.92811	1.50759	1.05103e+08	0.822466	0	0	81.4442	16.6111
EMCN	BEC2	1.6289	1.43811	107026959	0.837525	0	0	75.5668	10.3294
COL15A1	BEC2	1.7435	1.43793	1.05206e+08	0.823274	0	0	76.9102	15.8766
TSC22D1	BEC2	1.78432	1.43224	1.03693e+08	0.811434	0	0	74.8111	22.8629
ID3	BEC2	2.20911	1.42676	1.00668e+08	0.787761	0	0	80.4366	40.2522
HLA-DRB1	BEC2	2.56212	1.39013	9.4912e+07	0.742721	3.42257e-230	4.94243e-228	87.1537	40.3892
ADGRL4	BEC2	1.55128	1.38089	106932801	0.836788	0	0	75.3149	8.96865
EGFL7	BEC2	1.61192	1.35383	104079474	0.81446	0	0	74.3913	13.1105
MCTP1	BEC2	1.58718	1.34834	1.0161e+08	0.795139	0	0	69.3535	11.2623
IFITM2	BEC2	3.0022	1.33983	1.01347e+08	0.793078	1.23947e-275	2.18488e-273	95.466	66.9177
CD34	BEC2	1.59648	1.32895	1.02671e+08	0.803437	0	0	71.9563	13.966
VIM	BEC2	4.13851	1.30153	8.97475e+07	0.702307	3.56827e-129	2.75544e-127	98.7406	77.824
RBP7	BEC2	1.32932	1.25197	9.71055e+07	0.759886	0	0	55.7515	5.96201
ECSCR	BEC2	1.47915	1.19362	100651176	0.787632	0	0	72.0403	12.9716
HLA-DRA	BEC2	2.3204	1.17209	90885854	0.711215	2.45443e-180	2.77589e-178	80.3526	38.1822
COL4A2	BEC2	1.39772	1.13727	9.69642e+07	0.75878	0	0	63.4761	14.9185
EPAS1	BEC2	1.45646	1.13599	1.00283e+08	0.784752	0	0	72.1243	19.1992
CLEC14A	BEC2	1.26003	1.13248	100447307	0.786037	0	0	63.4761	7.3479
RCAN1	BEC2	1.31958	1.11385	9.4049e+07	0.735968	0	0	56.5071	12.5811
TCF4	BEC2	1.57887	1.09843	98449549	0.770404	0	0	74.4752	29.2024
ESAM	BEC2	1.2223	1.08789	101344090	0.793055	0	0	65.4912	8.20161
RAMP3	BEC2	1.26567	1.06285	9.70166e+07	0.759191	0	0	61.7968	9.71518
COL4A1	BEC2	1.28412	1.06016	9.49027e+07	0.742648	0	0	59.11	12.8728
CALCRL	BEC2	1.29203	1.05839	97257663	0.761077	0	0	63.56	13.9185
ID1	BEC2	1.52751	1.05114	9.26755e+07	0.72522	1.19905e-253	1.93973e-251	64.9034	27.1259
HSPG2	BEC2	1.37485	1.05103	9.60283e+07	0.751457	0	0	65.4912	19.3856
BCAM	BEC2	1.35586	1.0504	96816573	0.757625	0	0	66.5827	16.0807
CD93	BEC2	1.21175	1.04633	98604524	0.771617	0	0	62.8044	9.3778
SPRY1	BEC2	1.25737	1.02842	93907197	0.734858	0	0	57.6826	14.3817
PODXL	BEC2	1.0552	0.989509	98744197	0.77271	0	0	58.1864	4.13902
HLA-E	BEC2	2.63638	0.972236	9.72353e+07	0.760902	4.83566e-214	6.43748e-212	93.115	76.192
FLT1	BEC2	1.05398	0.970745	97233761	0.76089	0	0	56.6751	5.3152
EMP1	BEC2	1.8331	0.960245	93234777	0.729596	6.34564e-189	7.4744e-187	77.33	48.6337
TM4SF1	BEC3	3.22476	2.76119	120192050	0.945256	0	0	96.5401	21.0518
IFI27	BEC3	3.64488	2.42459	1.17465e+08	0.923812	0	0	97.9747	48.5331
A2M	BEC3	2.7108	2.30646	117375512	0.923105	0	0	94.0084	18.3463
RAMP2	BEC3	2.51808	2.18524	1.12838e+08	0.887418	0	0	85.4008	15.2569
SLC9A3R2	BEC3	2.04383	1.97684	1.12395e+08	0.88394	0	0	78.6498	4.47615
IFITM1	BEC3	3.47127	1.89911	111804848	0.879295	0	0	97.2152	63.2085
CAV1	BEC3	2.90885	1.89243	110898000	0.872163	0	0	92.7426	48.0159
IFITM3	BEC3	4.21962	1.88901	112888769	0.887819	0	0	99.7468	76.8979
RNASE1	BEC3	2.2871	1.87046	110181855	0.866531	0	0	87.4262	16.5486
PECAM1	BEC3	2.23582	1.86681	110054806	0.865531	0	0	85.9916	15.9512
CRIP2	BEC3	2.67462	1.8309	113508582	0.892694	0	0	92.1519	45.9255
SRP14	BEC3	3.42625	1.76685	118832968	0.934568	0	0	97.2996	78.5027
S100A6	BEC3	3.07492	1.74509	8.78641e+07	0.691011	2.02087e-173	1.98667e-171	68.0169	29.1747
SPARCL1	BEC3	2.3836	1.70144	1.01657e+08	0.799483	0	0	84.7257	23.8514
CLDN5	BEC3	1.88987	1.68663	103297183	0.812386	0	0	69.5359	9.2235
ICAM2	BEC3	1.78828	1.66468	110511665	0.869124	0	0	77.8059	7.8964
GNG11	BEC3	2.11932	1.64996	1.06582e+08	0.838218	0	0	83.5443	22.446
IFITM2	BEC3	3.26746	1.60795	1.08198e+08	0.85093	0	0	97.1308	66.9009
EPAS1	BEC3	1.85641	1.5403	1.07276e+08	0.843679	0	0	79.8312	19.1171
ID1	BEC3	1.99144	1.52014	1.01219e+08	0.796042	0	0	74.0084	27.0275
SAT1	BEC3	2.62616	1.49907	9.81333e+07	0.771774	5.58646e-250	7.55503e-248	81.6034	55.0558
MCTP1	BEC3	1.72208	1.48466	102310403	0.804625	0	0	70.2954	11.2551
CD74	BEC3	3.52189	1.47287	91039204	0.715982	1.84969e-152	1.63592e-150	94.346	62.4294
SRGN	BEC3	2.20823	1.42978	9.88741e+07	0.777601	0	0	84.8945	31.0973
ID3	BEC3	2.20409	1.4216	99818247	0.785026	0	0	79.9156	40.2602
CXCL12	BEC3	1.81618	1.37214	99008507	0.778657	0	0	73.4177	17.6269
IGF2	BEC3	1.40642	1.35567	1.02234e+08	0.804023	0	0	62.9536	3.23107
VIM	BEC3	4.17072	1.33403	89811090	0.706324	1.29085e-133	1.03755e-131	98.903	77.8233
TIMP3	BEC3	1.76669	1.31824	99015758	0.778714	0	0	73.4177	21.3798
PODXL	BEC3	1.37172	1.30947	1.04426e+08	0.821262	0	0	67.0886	4.04373
GLUL	BEC3	1.90083	1.3077	98917714	0.777943	0	0	74.2616	36.9499
ECSCR	BEC3	1.58904	1.30466	102000029	0.802184	0	0	73.9241	12.9541
RHOB	BEC3	1.70271	1.24869	98987820	0.778495	0	0	72.3207	29.8028
EGFL7	BEC3	1.5051	1.24576	100520836	0.790551	0	0	69.8734	13.1638
STOM	BEC3	1.73142	1.22349	1.0163e+08	0.799277	0	0	78.3122	33.4225
ENG	BEC3	1.5423	1.21967	97527223	0.767008	0	0	66.8354	16.8319
RHOC	BEC3	1.88741	1.21091	101748973	0.80021	0	0	80.2532	43.1744
GJA4	BEC3	1.25408	1.20785	9.86277e+07	0.775663	0	0	57.2152	2.7856
TSC22D1	BEC3	1.53551	1.1806	9.76988e+07	0.768357	0	0	68.0169	22.9409
HYAL2	BEC3	1.38219	1.17845	99659625	0.783778	0	0	66.3291	12.2542
KCTD12	BEC3	1.40502	1.16969	97882407	0.769801	0	0	64.2194	15.1004
HLA-E	BEC3	2.83079	1.16874	1.02722e+08	0.807862	1.01529e-295	1.64246e-293	93.2489	76.1915
ESAM	BEC3	1.25624	1.12215	99929994	0.785904	0	0	63.5443	8.22631
BCAM	BEC3	1.41925	1.11442	9.70045e+07	0.762897	0	0	66.7511	16.0817
BST2	BEC3	1.45909	1.10725	97126046	0.763853	0	0	67.6793	20.4143
CLEC14A	BEC3	1.22811	1.10015	97777444	0.768976	0	0	59.8312	7.39129
PLPP1	BEC3	1.40035	1.09972	9.54381e+07	0.750578	0	0	62.9536	18.3212
CAVIN1	BEC3	1.85457	1.08255	96976896	0.76268	5.92921e-260	8.28146e-258	79.3249	42.9414
ADGRL4	BEC3	1.24929	1.07548	98707338	0.776289	0	0	64.135	9.09582
EMCN	BEC3	1.2629	1.06798	9.7854e+07	0.769578	0	0	63.6287	10.4649
PLVAP	BECpro	2.63662	2.34321	1.40006e+07	0.936359	7.51115e-219	2.39981e-215	97.1014	11.7749
STMN1	BECpro	2.71758	2.28144	14245618	0.952746	1.69624e-130	6.47101e-128	98.5507	24.6527
SPARCL1	BECpro	2.97084	2.27299	13073885	0.874381	1.87137e-90	3.12628e-88	97.1014	24.4239
RNASE1	BECpro	2.5112	2.07677	1.35909e+07	0.90896	2.36951e-140	1.12157e-137	96.3768	17.2221
A2M	BECpro	2.4384	2.01142	13546862	0.906014	1.19997e-127	4.31989e-125	95.6522	19.0754
PECAM1	BECpro	2.39406	2.00721	13730390	0.918288	5.0017e-151	3.04389e-148	99.2754	16.6111
TM4SF1	BECpro	2.39987	1.90857	13288869	0.888759	6.57413e-106	1.68035e-103	96.3768	21.7815
VIM	BECpro	4.74146	1.89261	12665522	0.84707	1.05981e-45	6.60702e-44	100	78.0256
IFI27	BECpro	3.05539	1.81092	12529489	0.837972	2.92493e-49	1.98306e-47	100	49.0083
SPARC	BECpro	2.77895	1.76413	1.24345e+07	0.83162	6.13732e-52	4.53381e-50	98.5507	40.58
IGFBP7	BECpro	2.70866	1.76193	1.22283e+07	0.817829	1.6419e-52	1.23432e-50	97.1014	34.3713
RAMP2	BECpro	2.05861	1.70407	1.31653e+07	0.880496	1.02781e-129	3.80737e-127	92.029	15.9263
ENG	BECpro	2.02384	1.69003	13252712	0.886341	3.77548e-125	1.22154e-122	90.5797	17.2849
H2AFZ	BECpro	2.87917	1.67427	1.35259e+07	0.904612	1.99531e-64	2.02381e-62	100	61.3877
GNG11	BECpro	2.15154	1.66627	1.31465e+07	0.879238	7.79061e-97	1.61893e-94	96.3768	23.0201
RAMP3	BECpro	1.86981	1.65743	13403075	0.896397	2.45649e-205	5.708e-202	89.1304	10.1865
AQP1	BECpro	2.04825	1.61276	1.29267e+07	0.864537	8.9949e-104	2.12879e-101	92.7536	18.9628
CRIP2	BECpro	2.46085	1.59916	1.31638e+07	0.880396	1.85164e-63	1.85599e-61	94.9275	46.3687
VWF	BECpro	1.84662	1.59347	1.32089e+07	0.88341	4.02002e-174	4.46746e-171	89.1304	11.4168
CD74	BECpro	3.6108	1.54766	10868080	0.726857	2.71167e-21	7.14538e-20	96.3768	62.7352
HMGN2	BECpro	2.51228	1.5414	13169713	0.88079	1.66073e-59	1.51601e-57	97.8261	54.4998
ECSCR	BECpro	1.83533	1.53866	1.31087e+07	0.876706	1.32858e-145	7.07467e-143	91.3043	13.5211
TUBA1B	BECpro	3.08396	1.52697	12841050	0.858809	1.9228e-49	1.32115e-47	99.2754	70.5295
ACKR1	BECpro	1.90256	1.51642	11877576	0.794372	1.2052e-96	2.48426e-94	74.6377	12.3877
IFITM3	BECpro	3.82994	1.48058	11925544	0.79758	4.23342e-34	1.84024e-32	100	77.1184
SELE	BECpro	1.69793	1.47283	12034368	0.804858	7.04967e-150	4.19046e-147	70.2899	8.10898
HMGB2	BECpro	1.79627	1.44752	12987790	0.868623	2.7591e-91	4.73306e-89	88.4058	23.1373
MCTP1	BECpro	1.69788	1.44608	1.27747e+07	0.854368	7.3409e-145	3.75267e-142	83.3333	11.8091
FKBP1A	BECpro	2.47501	1.406	13101697	0.876241	6.18251e-57	5.2675e-55	97.8261	57.9442
TUBB	BECpro	2.71783	1.39632	1.27947e+07	0.855708	2.124e-49	1.45159e-47	98.5507	65.3638
IFITM1	BECpro	2.97871	1.38757	1.17322e+07	0.784649	1.77213e-32	7.31754e-31	96.3768	63.5382
ID3	BECpro	2.18276	1.3865	12186891	0.815059	4.97413e-47	3.2187e-45	91.3043	40.6289
EMCN	BECpro	1.57638	1.37154	1.3204e+07	0.883082	2.88119e-180	3.87596e-177	88.4058	10.947
PRCP	BECpro	1.77213	1.36227	1.27684e+07	0.853953	1.40328e-76	1.82999e-74	87.6812	26.4912
COL15A1	BECpro	1.66442	1.34477	1.25352e+07	0.838353	2.50671e-100	5.72068e-98	83.3333	16.4616
HSPG2	BECpro	1.63159	1.29789	12620046	0.844028	1.32983e-89	2.17888e-87	85.5072	19.8082
ADGRL4	BECpro	1.45783	1.2739	1.29707e+07	0.867478	2.91141e-186	4.96105e-183	84.7826	9.60138
CAV1	BECpro	2.30856	1.2731	11762670	0.786687	4.12482e-36	1.93806e-34	97.1014	48.4425
PDLIM1	BECpro	1.92535	1.27301	12383982	0.82824	2.3591e-52	1.76311e-50	89.8551	38.5393
COL4A2	BECpro	1.53299	1.26165	12268447	0.820513	2.12674e-95	4.14957e-93	77.5362	15.3725
CAVIN3	BECpro	1.66314	1.25732	12549425	0.839305	1.41929e-72	1.69519e-70	86.9565	25.4234
IFITM2	BECpro	2.92431	1.24882	11549987	0.772463	1.63384e-29	6.06109e-28	98.5507	67.1912
HMGB1	BECpro	3.11845	1.23844	13246529	0.885927	8.18982e-56	6.62442e-54	100	82.2352
HLA-DRB1	BECpro	2.41953	1.23385	11065150	0.740037	6.08829e-28	2.09444e-26	94.9275	40.8338
DUT	BECpro	1.68871	1.22936	1.24101e+07	0.829984	4.05941e-59	3.69248e-57	84.058	31.8988
EGFL7	BECpro	1.48748	1.21608	12707799	0.849897	1.23924e-124	3.95937e-122	86.9565	13.69
SELENOW	BECpro	2.6463	1.20987	1.249e+07	0.835329	1.06791e-43	6.12015e-42	98.5507	68.1271
CCL14	BECpro	1.53959	1.18037	1.14881e+07	0.768321	1.23588e-76	1.61996e-74	69.5652	13.1658
CLEC14A	BECpro	1.30633	1.16784	12881953	0.861545	2.57225e-215	7.30519e-212	81.1594	7.87086
CENPF	BECpro	1.24146	1.15014	12341237	0.825381	7.5587e-220	2.76e-216	70.2899	6.12188
RGS5	Peri	2.66348	2.56062	1.00821e+07	0.930198	0	0	89	4.19331
SPARCL1	Peri	3.01462	2.31601	9573039	0.883228	3.70344e-69	9.19028e-67	99	24.4476
A2M	Peri	2.58267	2.15512	10080352	0.930033	3.60232e-104	2.14129e-101	99	19.0992
TAGLN	Peri	2.53771	2.1466	9841312	0.907979	2.16988e-114	1.84874e-111	95	14.94
MYL9	Peri	2.63066	2.09151	9.90067e+06	0.913456	5.28183e-80	1.77636e-77	98	24.5288
TM4SF1	Peri	2.49191	2.00002	9575842	0.883486	2.88485e-75	8.47549e-73	93	21.8107
ACTA2	Peri	2.24135	1.93793	9668158	0.892003	7.7625e-142	1.16712e-138	90	10.5714
FABP4	Peri	2.05349	1.87464	8578853	0.791502	1.91686e-108	1.32419e-105	64	7.43263
SPARC	Peri	2.85373	1.83837	9.1855e+06	0.847473	1.07258e-41	1.1423e-39	99	40.5999
IFI27	Peri	3.06534	1.82024	9.11199e+06	0.840691	9.57831e-37	8.1336e-35	100	49.0262
CAV1	Peri	2.8367	1.80127	9625333	0.888052	2.17516e-47	2.86583e-45	99	48.4578
IFITM1	Peri	3.35669	1.76541	9.38791e+06	0.866147	1.29601e-38	1.19588e-36	100	63.5464
GNG11	Peri	2.23738	1.75161	9567056	0.882676	5.71558e-72	1.49072e-69	95	23.047
CD74	Peri	3.76007	1.69652	8.10879e+06	0.748133	1.12365e-18	4.22981e-17	99	62.7446
IFITM3	Peri	4.04073	1.69105	9.23868e+06	0.852379	1.2407e-34	9.72766e-33	100	77.1264
ADIRF	Peri	2.68804	1.68944	9.07658e+06	0.837423	7.00338e-38	6.25897e-36	97	43.9748
CALD1	Peri	2.48972	1.67728	9.39505e+06	0.866806	1.3637e-46	1.75156e-44	98	40.0583
IGFBP7	Peri	2.5127	1.56517	8473753	0.781805	1.14228e-30	7.60328e-29	90	34.3999
IFITM2	Peri	3.21731	1.54165	9.17294e+06	0.846314	2.82466e-34	2.20117e-32	98	67.2027
NDUFA4L2	Peri	1.71703	1.51261	9379133	0.865337	1.13432e-111	8.78586e-109	82	11.8843
RNASE1	Peri	1.93632	1.50063	9.32091e+06	0.859966	1.1276e-79	3.74304e-77	93	17.253
PECAM1	Peri	1.88075	1.49272	9184035	0.847337	1.84499e-76	5.54798e-74	89	16.6496
RAMP2	Peri	1.8212	1.46585	8949577	0.825706	8.47925e-70	2.1673e-67	81	15.9632
AQP1	Peri	1.89583	1.45963	9073897	0.837176	4.50378e-65	9.83904e-63	88	18.9931
ID3	Peri	2.23908	1.44239	8833013	0.814951	1.51493e-34	1.18415e-32	88	40.6497
VIM	Peri	4.2782	1.42826	7.93674e+06	0.73226	6.22652e-16	1.95516e-14	99	78.0343
RBP7	Peri	1.47104	1.38122	8924458	0.823388	3.6882e-151	6.28469e-148	69	6.45096
PLVAP	Peri	1.63568	1.34053	8.84867e+06	0.816396	1.23361e-84	5.16903e-82	78	11.8225
TPM1	Peri	1.70969	1.32459	9.21174e+06	0.849894	1.30869e-64	2.83475e-62	89	21.0736
TIMP3	Peri	1.7694	1.30776	8931848	0.82407	3.83021e-54	6.00614e-52	88	21.8873
CCL2	Peri	1.92655	1.28456	8163817	0.75321	7.45277e-30	4.76232e-28	76	26.0732
MCTP1	Peri	1.52076	1.2683	8.94721e+06	0.825488	2.37358e-89	1.08337e-86	78	11.8391
CRIP2	Peri	2.12366	1.2611	8.83818e+06	0.815428	1.64957e-32	1.19104e-30	93	46.3875
HLA-DRB1	Peri	2.42046	1.23436	8048772	0.742596	4.13646e-21	1.74181e-19	96	40.8518
TPM2	Peri	1.50252	1.23415	9122820	0.84169	8.19004e-97	4.18675e-94	82	12.0448
TCF4	Peri	1.6778	1.1864	8.97843e+06	0.828368	5.43564e-45	6.55354e-43	90	29.6438
EPAS1	Peri	1.48854	1.15667	9.13326e+06	0.842653	3.05772e-65	6.79612e-63	88	19.7173
HLA-DRA	Peri	2.30481	1.14469	7929879	0.731626	5.94033e-20	2.36503e-18	91	38.5969
EMCN	Peri	1.32938	1.12383	9.18873e+06	0.847771	1.67982e-108	1.19267e-105	83	10.9792
CAVIN1	Peri	1.89822	1.11541	8536173	0.787564	3.48278e-28	2.08967e-26	91	43.2949
ECSCR	Peri	1.39703	1.09941	8903505	0.821455	8.97892e-78	2.86876e-75	84	13.5551
CD34	Peri	1.3768	1.0957	9112839	0.840769	2.99669e-82	1.07881e-79	87	14.5359
SPRY1	Peri	1.32111	1.08186	8795392	0.81148	4.71122e-68	1.13603e-65	76	14.8007
RGS16	Peri	1.41386	1.07484	8401609	0.775149	9.07889e-48	1.20237e-45	72	17.0611
BCAM	Peri	1.35564	1.0396	8.78666e+06	0.810675	8.81219e-62	1.78761e-59	82	16.5749
ADAMTS1	Peri	1.32815	1.03769	8.54838e+06	0.788691	6.02178e-56	9.86645e-54	74	15.7141
CD59	Peri	2.05285	1.02863	8.30228e+06	0.765985	3.00285e-22	1.32561e-20	96	53.7601
SLC2A3	Peri	1.80911	1.02781	8.0542e+06	0.743097	4.93496e-23	2.30178e-21	87	34.9516
COL4A2	Peri	1.29522	1.02322	8.60087e+06	0.793533	9.83723e-59	1.74611e-56	75	15.3967
SOCS3	Peri	1.49079	1.00835	8330649	0.768602	1.71633e-31	1.19861e-29	78	28.4628
DCN	FB1	3.74968	3.06433	747040903	0.918092	0	0	98.3716	26.0836
CFD	FB1	3.02284	2.6239	693921160	0.852809	0	0	80.6316	17.049
APOD	FB1	2.95212	2.59894	7.30424e+08	0.89767	0	0	88.2309	14.9849
CCDC80	FB1	2.86669	2.48637	7.50717e+08	0.92261	0	0	94.4115	16.1704
CXCL12	FB1	2.75001	2.47599	7.35519e+08	0.903932	0	0	87.3674	12.6538
CXCL14	FB1	3.09665	2.45294	6.43906e+08	0.791342	0	0	70.5157	16.5011
COL1A2	FB1	3.05071	2.41698	7.14364e+08	0.877933	0	0	95.4972	19.7009
MGP	FB1	3.02684	2.41458	707290158	0.86924	0	0	88.1693	24.153
C1S	FB1	2.81248	2.40915	757236340	0.930622	0	0	95.4478	20.0237
APOE	FB1	2.83243	2.34308	7.19547e+08	0.884303	0	0	86.8616	25.6652
COL6A2	FB1	2.78295	2.24372	7.19049e+08	0.883691	0	0	93.4123	20.5637
PTGDS	FB1	2.43353	2.18894	6.34707e+08	0.780036	0	0	62.5093	9.73889
COL3A1	FB1	2.70685	2.14624	697756595	0.857523	0	0	89.662	18.6888
SERPING1	FB1	2.62089	2.09773	738654111	0.907785	0	0	93.6467	26.0388
C3	FB1	2.22328	2.08487	720259689	0.885179	0	0	81.4458	6.50322
CFH	FB1	2.29778	2.01552	726636233	0.893015	0	0	87.4661	13.6241
COL1A1	FB1	2.63166	2.01289	685008129	0.841856	0	0	88.9711	19.5535
SERPINF1	FB1	2.41116	1.99397	719075794	0.883724	0	0	89.625	19.5904
S100A6	FB1	3.16397	1.96165	5.83895e+08	0.717591	0	0	69.2697	26.3954
COL6A1	FB1	2.38792	1.90785	696976676	0.856565	0	0	88.4037	19.3772
COL6A3	FB1	2.2486	1.90041	7.00637e+08	0.861063	0	0	84.9618	13.8184
LUM	FB1	2.12005	1.79786	680743073	0.836614	0	0	79.6077	11.9276
SOD3	FB1	2.06821	1.75004	699575132	0.859758	0	0	84.0489	14.424
THY1	FB1	1.92963	1.70613	694373713	0.853366	0	0	79.324	10.3067
GSN	FB1	2.14274	1.6726	594380038	0.730476	0	0	57.3402	14.424
NNMT	FB1	2.02019	1.60504	6.7678e+08	0.831743	0	0	80.9771	20.2728
EFEMP1	FB1	1.80661	1.57623	6.77643e+08	0.832804	0	0	75.4873	12.3768
CTSK	FB1	1.91507	1.57056	6.76968e+08	0.831974	0	0	81.2731	14.5745
VIM	FB1	4.26965	1.53292	614849805	0.755633	0	0	98.3222	76.4169
VCAN	FB1	1.79933	1.53133	675941876	0.830713	0	0	77.3008	12.4795
IGFBP7	FB1	2.3658	1.53124	6.22298e+08	0.764787	0	0	81.3718	30.6622
PCOLCE	FB1	1.80625	1.52104	685019474	0.84187	0	0	80.9894	13.4059
MFAP4	FB1	1.81128	1.51919	666724096	0.819385	0	0	76.1905	12.2384
CCL19	FB1	1.57109	1.44256	563781305	0.692871	0	0	42.9928	5.87362
PLAC9	FB1	1.74545	1.4384	657149520	0.807618	0	0	73.8959	14.71
TIMP1	FB1	2.60526	1.43608	646511361	0.794544	0	0	91.9812	52.8038
SELENOM	FB1	2.00635	1.4238	661425167	0.812873	0	0	83.0989	29.929
CST3	FB1	2.85284	1.36831	6.07563e+08	0.746678	0	0	87.6881	58.9245
C1R	FB1	1.7229	1.3636	662797134	0.814559	0	0	78.263	20.2548
DPT	FB1	1.49937	1.34042	660838756	0.812152	0	0	69.6151	7.99454
SPARC	FB1	2.22858	1.30936	615692574	0.756669	0	0	85.6773	37.018
CD63	FB1	2.60942	1.3047	6.58701e+08	0.809526	0	0	94.5966	63.0488
CALD1	FB1	1.99161	1.27273	643951155	0.791398	0	0	85.998	36.4063
IFITM3	FB1	3.52398	1.26744	605373378	0.743987	0	0	98.6923	75.4077
LGALS1	FB1	2.91748	1.2572	5.81023e+08	0.714061	0	0	94.6583	57.9891
PLPP3	FB1	1.56728	1.23752	638148795	0.784267	0	0	71.774	16.1754
FSTL1	FB1	1.59263	1.23455	644785196	0.792423	0	0	74.8458	17.7026
SFRP2	FB1	1.45496	1.23421	6.11427e+08	0.751426	0	0	59.166	8.73572
FBLN1	FB1	1.48773	1.23155	6.32962e+08	0.777892	0	0	66.7654	10.5787
SOD2	FB1	1.9332	1.22361	613359871	0.753802	0	0	75.475	38.854
COL1A1	FB2	4.33394	3.68049	3.40595e+08	0.950282	0	0	99.0325	22.3286
COL1A2	FB2	4.2475	3.54463	3.3881e+08	0.945302	0	0	99.355	22.9624
COL3A1	FB2	4.13373	3.52355	3.41557e+08	0.952967	0	0	98.886	21.5606
COL6A2	FB2	3.88513	3.28143	3.46077e+08	0.965578	0	0	99.0912	23.6343
COL6A1	FB2	3.76543	3.24483	3.47262e+08	0.968885	0	0	98.6807	22.1278
COL6A3	FB2	3.28149	2.88192	339388067	0.946916	0	0	96.0129	16.6384
DCN	FB2	3.5757	2.74778	316823539	0.883959	0	0	96.9804	29.3587
S100A6	FB2	3.85805	2.5906	285920700	0.797738	0	0	82.2926	27.8884
TNC	FB2	2.60123	2.38266	3.15752e+08	0.880969	0	0	81.2958	11.3423
LUM	FB2	2.66248	2.27756	312314486	0.871379	0	0	85.1656	14.7712
SPARC	FB2	3.22051	2.27498	317227339	0.885086	0	0	95.2507	38.8814
POSTN	FB2	2.5095	2.20378	2.97439e+08	0.829874	0	0	73.6441	15.1785
C1S	FB2	2.67336	2.15787	319902988	0.892551	0	0	93.2864	23.464
PTGDS	FB2	2.46087	2.11937	2.8235e+08	0.787776	0	0	66.8719	11.9552
LGALS1	FB2	3.73343	2.04346	310173571	0.865405	0	0	97.3615	59.5398
CTSK	FB2	2.4003	2.00136	3.14197e+08	0.876632	0	0	88.5371	17.3189
SFRP2	FB2	2.1818	1.92949	3.04835e+08	0.850509	0	0	78.8332	10.3506
MMP2	FB2	2.20053	1.85803	3.10777e+08	0.867089	0	0	86.1624	14.1964
TIMP1	FB2	2.82761	1.60148	2.98269e+08	0.832191	0	0	94.4884	54.473
PCOLCE	FB2	1.92937	1.5802	3.01444e+08	0.841048	0	0	82.2046	16.3862
C1R	FB2	1.97749	1.56552	3.00004e+08	0.837032	0	0	82.4685	22.7102
APCDD1	FB2	1.70364	1.53343	301603796	0.841495	0	0	74.7581	13.1514
SERPINF1	FB2	2.04618	1.52804	292063800	0.814878	0	0	83.6705	22.9129
SELENOM	FB2	2.15479	1.51344	2.93917e+08	0.820049	0	0	83.0841	32.3052
PLPP3	FB2	1.87004	1.49482	292658105	0.816536	0	0	77.6605	18.4685
THY1	FB2	1.7707	1.4658	2.87535e+08	0.802242	0	0	72.4421	13.614
SERPING1	FB2	2.07355	1.4389	288678557	0.805433	0	0	85.6933	29.3178
COL5A2	FB2	1.62987	1.43653	300784876	0.83921	0	0	76.0188	11.308
CD63	FB2	2.76874	1.4109	298660444	0.833283	0	0	94.635	64.4572
AEBP1	FB2	1.73376	1.40457	2.95667e+08	0.82493	0	0	79.4195	16.1578
COMP	FB2	1.43625	1.37665	2.69354e+08	0.751517	0	0	52.5652	2.5886
VIM	FB2	4.16953	1.36107	2.55887e+08	0.713941	0	0	98.4169	77.3926
COL6A5	FB2	1.37316	1.32602	2.8623e+08	0.798601	0	0	61.8001	2.5296
NNMT	FB2	1.7863	1.29184	2.77311e+08	0.773715	0	0	74.1425	23.207
COL18A1	FB2	1.52517	1.28555	287601915	0.802429	0	0	70.7417	15.5744
DPT	FB2	1.50146	1.28268	2.86449e+08	0.799211	0	0	69.8329	10.7408
IFITM3	FB2	3.57625	1.26477	268590104	0.749385	0	0	97.9185	76.4732
CALD1	FB2	2.03859	1.26436	281556369	0.785561	0	0	86.4849	38.6063
FN1	FB2	1.63336	1.25291	2.81748e+08	0.786096	0	0	74.7288	17.8899
FBLN2	FB2	1.56931	1.24688	2.85969e+08	0.797873	0	0	75.022	15.0758
CFH	FB2	1.63034	1.23636	2.81538e+08	0.78551	0	0	75.5204	17.3113
S100A4	FB2	2.65208	1.22139	2.34492e+08	0.65425	5.89305e-271	3.47065e-269	70.5072	37.0294
VCAN	FB2	1.54209	1.19732	278945037	0.778276	0	0	71.8264	15.5535
ANXA5	FB2	2.28306	1.18711	285596001	0.796832	0	0	89.7684	57.3566
FTL	FB2	3.64452	1.17997	2.80981e+08	0.783955	0	0	98.5342	86.721
SOD3	FB2	1.57284	1.1604	2.71892e+08	0.758596	0	0	70.5658	17.9727
S100A10	FB2	3.05084	1.15106	244186298	0.681296	0	0	78.628	51.477
TIMP2	FB2	1.51081	1.14792	282705642	0.788768	0	0	75.3445	19.5211
PMP22	FB2	1.7043	1.12202	2.76552e+08	0.771599	0	0	78.3348	31.7703
FSTL1	FB2	1.53541	1.12032	2.76032e+08	0.770149	0	0	73.732	20.292
DCN	FB3	4.87045	4.18203	5.89447e+08	0.980134	0	0	99.3515	27.6097
COL1A2	FB3	4.42043	3.81202	5.79304e+08	0.963268	0	0	98.9932	21.1601
COL1A1	FB3	4.30359	3.73623	5.73183e+08	0.95309	0	0	98.0205	20.556
S100A6	FB3	4.40394	3.22948	5.29723e+08	0.880824	0	0	90.6143	26.115
COL3A1	FB3	3.68284	3.13099	5.58213e+08	0.928198	0	0	96.3652	19.8593
CFD	FB3	3.33812	2.89976	5.2857e+08	0.878907	0	0	85.7679	18.1473
FBLN1	FB3	3.01258	2.81652	5.69382e+08	0.94677	0	0	92.884	10.317
CCDC80	FB3	3.21735	2.80264	5.68176e+08	0.944764	0	0	96.1604	17.7828
MMP2	FB3	3.03411	2.78355	572045309	0.951199	0	0	94.471	12.0046
GSN	FB3	3.03667	2.58097	512225115	0.851729	0	0	79.2491	14.1123
COL6A2	FB3	3.13581	2.56763	548900166	0.912713	0	0	96.0239	22.0088
MFAP5	FB3	2.63298	2.55053	565959253	0.941079	0	0	89.9317	4.17239
CLEC3B	FB3	2.85229	2.55045	5.55445e+08	0.923596	0	0	90.0512	15.1675
CTSK	FB3	2.83847	2.51232	559828663	0.930885	0	0	93.2082	15.3527
CXCL14	FB3	3.13759	2.44254	4.76396e+08	0.792152	0	0	72.5427	17.5675
PI16	FB3	2.51041	2.42132	541004973	0.899585	0	0	82.0478	4.60405
CCN5	FB3	2.49744	2.40083	5.51049e+08	0.916285	0	0	85.5631	4.94314
MGP	FB3	3.02669	2.36158	5.22709e+08	0.869162	0	0	89.727	25.465
SERPINF1	FB3	2.78687	2.34749	552625615	0.918907	0	0	92.7986	20.9419
LUM	FB3	2.65665	2.32575	5.39318e+08	0.89678	0	0	89.215	12.8602
SPARC	FB3	3.19122	2.29831	5.31369e+08	0.883562	0	0	94.4539	37.5817
MFAP4	FB3	2.56996	2.28794	548881153	0.912681	0	0	89.8635	12.8572
COL6A1	FB3	2.75177	2.25072	5.38697e+08	0.895747	0	0	93.7372	20.5833
IGFBP5	FB3	2.53093	2.15843	527627891	0.877341	0	0	86.2628	16.4732
FBN1	FB3	2.30563	2.1044	5.4798e+08	0.911183	0	0	87.2867	11.3976
TNXB	FB3	2.30529	2.10356	548777885	0.912509	0	0	87.7133	11.3956
FBLN2	FB3	2.34554	2.09719	5.48375e+08	0.911839	0	0	88.8737	12.8543
C1S	FB3	2.53325	2.06125	532541204	0.885511	0	0	92.2867	21.8549
FSTL1	FB3	2.38786	2.04818	5.44288e+08	0.905044	0	0	88.8908	18.1512
APOD	FB3	2.38263	1.94006	5.07409e+08	0.843722	0	0	83.3447	16.8669
S100A10	FB3	3.76166	1.92993	4.90636e+08	0.815832	0	0	92.6109	50.0307
SERPING1	FB3	2.48802	1.91136	5.28615e+08	0.878982	0	0	91.9454	27.6155
C1R	FB3	2.26624	1.90812	5.35434e+08	0.890322	0	0	88.3276	20.9497
AEBP1	FB3	2.10841	1.83413	528292030	0.878445	0	0	84.1126	14.3802
TIMP1	FB3	2.99234	1.81384	5.22999e+08	0.869644	0	0	95.6314	53.4528
VCAN	FB3	2.06811	1.78195	5.24019e+08	0.87134	0	0	84.9659	13.4604
PLAC9	FB3	2.0988	1.78044	5.05507e+08	0.840558	0	0	77.8328	15.7804
PCOLCE	FB3	2.0573	1.75314	5.22728e+08	0.869193	0	0	84.744	14.6706
THBS2	FB3	1.9311	1.74418	532247944	0.885023	0	0	83.2935	11.9384
SFRP2	FB3	1.95929	1.74032	490282141	0.815243	0	0	70.8703	9.17108
TIMP2	FB3	2.03153	1.72576	531454819	0.883705	0	0	86.3311	17.5617
CFH	FB3	2.05119	1.71074	5.1501e+08	0.85636	0	0	84.3857	15.416
COL6A3	FB3	2.10545	1.7075	507294267	0.84353	0	0	84.8976	15.379
LGALS1	FB3	3.3686	1.70656	483234289	0.803523	0	0	97.3549	58.6376
PLPP3	FB3	2.00806	1.67639	5.0958e+08	0.847332	0	0	80.9556	16.8679
LRP1	FB3	1.87859	1.65382	526613485	0.875654	0	0	83.5495	12.8943
IGFBP6	FB3	1.76577	1.64999	4.95373e+08	0.823707	0	0	69.1297	6.68927
CD63	FB3	2.9308	1.61588	5.26732e+08	0.875852	0	0	95.9898	63.6597
CXCL12	FB3	1.9675	1.59462	4.86772e+08	0.809406	0	0	75.9898	14.9386
ISLR	FB3	1.70496	1.54425	514781494	0.85598	0	0	77.2526	9.19446
COL1A2	FB4	4.42163	3.63667	88840264	0.94243	0	0	99.2009	24.7633
COL1A1	FB4	4.23529	3.49434	87379288	0.926932	0	0	97.2603	24.1499
COL3A1	FB4	3.6079	2.91043	84306437	0.894334	0	0	92.9224	23.4307
DCN	FB4	3.41192	2.51794	8.13587e+07	0.863064	0	0	96.2329	30.9578
SPARC	FB4	3.25409	2.25524	8.16253e+07	0.865892	0	0	92.6941	40.2301
LUM	FB4	2.64292	2.20419	8.10669e+07	0.859969	0	0	84.7032	16.4333
COL6A2	FB4	2.78676	2.09682	8.07385e+07	0.856486	0	0	92.8082	25.463
COL6A1	FB4	2.68433	2.07849	80772732	0.856848	0	0	89.0411	24.0096
COL6A3	FB4	2.4868	2.01287	8.08766e+07	0.85795	0	0	86.5297	18.5855
CTSK	FB4	2.34777	1.90126	7.99503e+07	0.848123	0	0	84.1324	19.0324
MFAP4	FB4	2.11658	1.72491	77757050	0.824858	0	0	78.5388	16.516
LGALS1	FB4	3.45927	1.71894	7.61788e+07	0.808115	3.81179e-231	7.85721e-229	96.9178	60.4343
FN1	FB4	2.10147	1.69531	78172308	0.829263	0	0	79.6804	19.1886
ASPN	FB4	1.6555	1.54694	75528918	0.801221	0	0	64.3836	7.69252
IGFBP5	FB4	1.99167	1.51482	70471316	0.74757	4.53126e-284	1.21915e-281	64.9543	19.879
POSTN	FB4	1.81502	1.45173	6.91417e+07	0.733465	2.34952e-290	6.59931e-288	58.6758	16.6777
PCOLCE	FB4	1.81984	1.43255	7.56418e+07	0.802419	0	0	75.9132	17.9879
TCF4	FB4	1.91191	1.43097	7.61099e+07	0.807384	0	0	77.0548	29.3139
MFAP2	FB4	1.58332	1.40327	76103309	0.807315	0	0	68.379	10.4645
CFD	FB4	1.98063	1.39691	68686993	0.728641	3.51351e-229	7.07128e-227	64.6119	21.4513
COCH	FB4	1.38448	1.37848	6.00811e+07	0.637349	0	0	27.7397	0.363346
DPT	FB4	1.60714	1.359	73485103	0.77954	0	0	65.6393	12.167
THY1	FB4	1.67826	1.33808	73063956	0.775073	0	0	68.7215	15.0301
PTGDS	FB4	1.73002	1.33264	63115773	0.669541	1.15648e-184	1.932e-182	45.3196	13.4243
MXRA5	FB4	1.47951	1.3257	74109823	0.786167	0	0	63.4703	10.3725
MMP2	FB4	1.65879	1.26811	7.22401e+07	0.766333	0	0	69.5205	16.0272
COL5A2	FB4	1.48769	1.25935	7.33751e+07	0.778373	0	0	65.0685	12.9215
VIM	FB4	4.0857	1.24448	65522925	0.695076	3.27468e-89	2.75332e-87	97.2603	77.8972
LAPTM4A	FB4	2.39044	1.18822	76254349	0.808917	7.95055e-231	1.62573e-228	90.1826	61.8924
VCAN	FB4	1.5608	1.18798	70588723	0.748815	0	0	64.9543	16.9351
CALD1	FB4	1.98363	1.17917	70872043	0.751821	3.80759e-185	6.44517e-183	78.7671	39.797
TIMP2	FB4	1.51681	1.12693	71750107	0.761135	6.8774e-304	2.06807e-301	69.0639	20.8873
TNN	FB4	1.09562	1.09321	68926402	0.731181	0	0	46.347	0.147754
PRELP	FB4	1.24502	1.08031	69965453	0.742203	0	0	55.7078	9.34012
SERPINF1	FB4	1.62853	1.071	68564314	0.72734	8.8687e-206	1.64264e-203	69.4064	24.4603
HTRA1	FB4	1.26814	1.0604	68911545	0.731023	0	0	55.4795	13.1873
CRABP1	FB4	1.12299	1.05831	6.51483e+07	0.691102	0	0	40.7534	2.87517
MFAP5	FB4	1.25122	1.03939	6.72432e+07	0.713326	0	0	51.3699	8.45824
SELENOP	FB4	1.51814	1.01753	69457023	0.73681	3.47357e-198	6.29677e-196	68.6073	29.0881
CD99	FB4	2.53126	1.01261	7.11182e+07	0.754432	9.0161e-153	1.2593e-150	88.3562	70.1332
EDNRA	FB4	1.0714	1.00745	6.96398e+07	0.738749	0	0	51.0274	4.60455
SERPING1	FB4	1.67862	1.00686	6.79504e+07	0.720828	2.22312e-166	3.32297e-164	73.0594	30.7487
CD63	FB4	2.39837	1.00427	6.94799e+07	0.737053	6.01011e-135	7.60487e-133	89.8402	65.2071
PRRX1	FB4	1.25542	0.999508	7.01319e+07	0.743969	0	0	60.7306	14.1575
SOD3	FB4	1.43769	0.996809	66816060	0.708794	1.29192e-207	2.44603e-205	60.3881	19.2945
CCDC80	FB4	1.55278	0.994709	67041871	0.71119	2.23059e-194	3.9593e-192	66.21	21.6567
MXRA8	FB4	1.14541	0.991477	70263794	0.745368	0	0	56.3927	9.26485
GPC3	FB4	0.99278	0.921302	65183837	0.691479	0	0	41.4384	3.81374
AEBP1	FB4	1.26348	0.897376	6.72938e+07	0.713863	1.1765e-231	2.44483e-229	60.274	17.8039
PLPP1	FB4	1.197	0.891552	66636921	0.706894	7.68455e-211	1.4658e-208	55.7078	18.5083
COL3A1	FBpro	3.62195	2.90433	12181536	0.899322	1.23589e-94	3.19085e-92	95.2	23.9097
COL1A1	FBpro	3.63683	2.87097	11993260	0.885422	2.33598e-86	4.93452e-84	94.4	24.6599
COL1A2	FBpro	3.60339	2.79228	12016057	0.887105	1.45452e-85	3.02257e-83	96.8	25.2819
COL6A2	FBpro	3.43115	2.72742	1.23906e+07	0.914754	3.19662e-96	8.88103e-94	97.6	25.9242
LGALS1	FBpro	4.43145	2.68032	1.28232e+07	0.946693	3.52293e-71	5.73542e-69	100	60.6836
COL6A1	FBpro	3.26988	2.65031	12240111	0.903646	4.21886e-95	1.11169e-92	92.8	24.456
STMN1	FBpro	2.77006	2.33371	1.2726e+07	0.939515	1.06733e-111	3.63745e-109	95.2	24.6655
COL6A3	FBpro	2.74471	2.25713	1.16453e+07	0.859733	1.74609e-91	4.29135e-89	84	19.0593
POSTN	FBpro	2.62204	2.24962	1.15183e+07	0.850359	2.49795e-95	6.65078e-93	80	16.9441
SPARC	FBpro	3.05026	2.03555	1.16534e+07	0.860334	1.99362e-55	2.22519e-53	98.4	40.5871
VIM	FBpro	4.82107	1.97208	1.16625e+07	0.861005	7.92728e-45	6.66517e-43	100	78.0283
H2AFZ	FBpro	3.17474	1.96997	12596844	0.929982	7.1799e-66	1.0547e-63	99.2	61.3933
HMGN2	FBpro	2.88933	1.91869	12468456	0.920504	1.51594e-65	2.20156e-63	97.6	54.5053
TNC	FBpro	2.20982	1.91855	11488643	0.848168	1.1235e-113	4.0446e-111	79.2	13.466
TUBA1B	FBpro	3.39031	1.8335	12400958	0.915521	1.11067e-59	1.37143e-57	98.4	70.534
TUBB	FBpro	3.03226	1.71094	1.22666e+07	0.905604	7.24384e-58	8.53238e-56	98.4	65.3679
HMGB2	FBpro	2.01226	1.66358	1.202e+07	0.887393	2.48366e-91	6.04594e-89	88	23.1456
THY1	FBpro	1.98308	1.63398	1.15249e+07	0.850844	2.54119e-103	7.55265e-101	84.8	15.3836
SFRP2	FBpro	1.85607	1.54487	10613374	0.78355	2.47654e-81	4.83209e-79	68	12.4398
TIMP1	FBpro	2.80801	1.5333	10966130	0.809592	4.52269e-36	3.01041e-34	94.4	55.6865
PCOLCE	FBpro	1.91924	1.52214	1.14524e+07	0.845489	5.93007e-87	1.28451e-84	87.2	18.3764
MT2A	FBpro	3.04067	1.51335	10525901	0.777092	1.48341e-28	7.78562e-27	92	60.0017
HMGB1	FBpro	3.34312	1.46323	12550298	0.926546	1.43095e-61	1.84723e-59	100	82.2373
DCN	FBpro	2.36147	1.44883	9925603	0.732774	7.46726e-28	3.74977e-26	76	31.4335
CALD1	FBpro	2.2376	1.42526	10994499	0.811687	3.25797e-42	2.63525e-40	91.2	40.0528
LUM	FBpro	1.84918	1.39426	10320404	0.761921	3.54012e-54	3.80191e-52	69.6	16.9238
PTTG1	FBpro	1.62985	1.39333	11297663	0.834068	5.92187e-94	1.51363e-91	76.8	15.3735
PCLAF	FBpro	1.46611	1.38119	11764689	0.868547	1.24036e-244	5.28394e-241	77.6	6.41
NUCKS1	FBpro	2.0648	1.35919	1.16484e+07	0.859965	2.35882e-52	2.46088e-50	93.6	45.3582
UBE2C	FBpro	1.44813	1.35653	1.12495e+07	0.830515	4.56582e-222	9.72521e-219	70.4	5.63666
CAV1	FBpro	2.37368	1.33814	1.07713e+07	0.795209	9.3803e-35	6.00904e-33	96	48.4496
EMP3	FBpro	2.37035	1.33278	10741109	0.79298	1.52577e-34	9.72537e-33	93.6	47.5231
C1S	FBpro	1.89308	1.31126	10303353	0.760662	1.82112e-39	1.38949e-37	75.2	25.6021
NUSAP1	FBpro	1.39731	1.29221	1.16163e+07	0.857593	9.90321e-199	1.26563e-195	76.8	7.54693
CENPF	FBpro	1.37016	1.27885	11025026	0.81394	9.93259e-186	1.05782e-182	67.2	6.13315
DUT	FBpro	1.73452	1.27507	1.10352e+07	0.814693	5.04301e-49	4.81989e-47	80	31.9097
FSTL1	FBpro	1.72232	1.27347	1.1155e+07	0.823539	6.12349e-67	9.153e-65	88	21.8961
TOP2A	FBpro	1.31859	1.24276	1.10241e+07	0.813869	5.39701e-212	9.1965e-209	66.4	5.30906
FN1	FBpro	1.63511	1.21667	10846150	0.800735	3.98754e-63	5.25369e-61	81.6	19.6056
CD63	FBpro	2.5924	1.19157	1.06505e+07	0.786289	1.06571e-29	5.82044e-28	97.6	65.3689
COL6A5	FBpro	1.27583	1.18836	1.05578e+07	0.779445	8.45338e-204	1.20038e-200	60	4.32901
ANXA5	FBpro	2.28595	1.154	1.07481e+07	0.793493	4.21361e-32	2.49305e-30	92	58.3369
ARL6IP1	FBpro	1.85794	1.14825	1.05001e+07	0.775189	1.30575e-31	7.53387e-30	84	44.4648
PTGDS	FBpro	1.54943	1.14261	9.05631e+06	0.668596	8.82114e-28	4.39509e-26	46.4	13.6441
CAVIN3	FBpro	1.5487	1.1426	1.08881e+07	0.803834	3.22063e-53	3.41574e-51	80	25.4388
VCAN	FBpro	1.51825	1.13715	1.0607e+07	0.783081	5.324e-62	6.94293e-60	76	17.2551
CALM2	FBpro	2.68881	1.1226	11013410	0.813083	2.38333e-34	1.51161e-32	96.8	74.3702
COL18A1	FBpro	1.39394	1.11519	1.0797e+07	0.797107	3.74886e-68	5.77235e-66	73.6	17.2441
COL5A2	FBpro	1.35217	1.11495	1.09752e+07	0.810264	8.27825e-92	2.07443e-89	75.2	13.2713
CRIP1	FBpro	3.19288	1.10884	1.00803e+07	0.744195	1.9353e-21	7.02647e-20	99.2	77.2005
DCD	SwG	2.22759	2.14931	4.13934e+07	0.663661	7.7213e-302	2.14518e-299	35.8131	4.51584
SCGB2A2	SwG	2.00292	1.97763	42749620	0.685404	0	0	38.0623	1.48088
KRT19	SwG	1.98094	1.96958	5.43908e+07	0.872047	0	0	74.7405	0.719124
MUCL1	SwG	1.77253	1.73341	42222336	0.67695	0	0	37.1972	2.6337
KRT18	SwG	1.5916	1.53654	5.1818e+07	0.830797	0	0	68.1661	3.77262
KRT15	SwG	1.77819	1.50813	47623081	0.76354	0	0	62.1107	12.6078
SCGB1B2P	SwG	1.46656	1.4565	4.18984e+07	0.671757	0	0	34.7751	0.606066
SCGB1D2	SwG	1.42413	1.41473	4.23355e+07	0.678765	0	0	36.1592	0.588459
PDCD4	SwG	1.71975	1.36875	48512721	0.777804	2.39035e-196	4.5595e-194	68.6851	25.8347
PPDPF	SwG	2.79676	1.25509	4.91361e+07	0.787798	8.91791e-130	1.32524e-127	89.1003	69.7857
DBI	SwG	2.54135	1.25442	50124781	0.80365	1.72765e-147	2.74278e-145	89.6194	63.2589
S100A1	SwG	1.26727	1.25231	46358641	0.743268	0	0	49.308	0.948948
PPP1R1B	SwG	1.22219	1.21797	4.80089e+07	0.769726	0	0	54.1522	0.289133
CALML5	SwG	1.64408	1.17197	44876092	0.719498	1.18902e-138	1.8308e-136	61.7647	21.9861
AZGP1	SwG	1.12198	1.11845	4.33836e+07	0.695569	0	0	39.2734	0.23075
KRT7	SwG	1.18274	1.11094	4.6374e+07	0.743513	0	0	51.9031	4.13404
PIP	SwG	1.08183	1.07754	40238330	0.645141	0	0	29.2388	0.271525
KRT8	SwG	1.08615	1.05788	4.68764e+07	0.751569	0	0	51.7301	2.18795
AKR1C1	SwG	1.22833	1.0508	4.40661e+07	0.706512	1.73357e-206	3.54481e-204	49.481	11.557
SNORC	SwG	1.05502	1.04987	44058363	0.706387	0	0	41.5225	0.355855
PEBP1	SwG	1.99383	1.04179	4.72684e+07	0.757854	7.82773e-112	1.03132e-109	79.4118	54.7832
CHCHD10	SwG	1.23302	1.03766	4.32646e+07	0.693661	2.21669e-156	3.6554e-154	47.5779	13.8469
ALDOA	SwG	2.44852	1.02584	45844438	0.735023	1.58831e-87	1.74237e-85	87.1972	68.4614
COX5B	SwG	2.16896	0.962833	4.67509e+07	0.749556	4.32538e-100	5.23965e-98	84.9481	63.7046
AQP5	SwG	0.94873	0.945521	4.49442e+07	0.72059	0	0	44.2907	0.217776
COX7C	SwG	2.44437	0.935627	46607865	0.747263	2.98856e-95	3.52017e-93	88.7543	74.573
CSRP1	SwG	1.30132	0.935247	4.39295e+07	0.704322	1.30204e-107	1.64754e-105	58.1315	25.7272
GAPDH	SwG	4.06881	0.930872	44208199	0.70879	2.24143e-67	2.08331e-65	98.4429	95.9521
NDRG2	SwG	1.08621	0.923256	4.44731e+07	0.713037	5.57943e-201	1.097e-198	51.3841	12.8265
TPD52L1	SwG	1.03201	0.912808	45589807	0.730941	3.07701e-262	7.86483e-260	53.2872	11.3021
CALM2	SwG	2.46765	0.904964	46770357	0.749869	2.82406e-97	3.40486e-95	90.4844	74.3098
FXYD3	SwG	1.52148	0.883368	4.41731e+07	0.708227	2.6646e-96	3.18258e-94	69.7232	32.1104
ZG16B	SwG	0.906665	0.842834	42500746	0.681414	9.52285e-258	2.40994e-255	40.8304	6.71862
PDK3	SwG	0.897271	0.837489	4.25353e+07	0.681968	0	0	39.7924	4.60944
ATP5MC3	SwG	2.03131	0.813039	44365709	0.711315	1.33662e-72	1.29901e-70	81.8339	62.7232
ATP5F1B	SwG	1.89894	0.787486	4.38431e+07	0.702935	8.03748e-68	7.55287e-66	77.6817	60.3861
COX8A	SwG	2.08242	0.777829	44773683	0.717856	6.32805e-76	6.34294e-74	85.4671	66.5755
SLC12A2	SwG	0.823456	0.77417	42055427	0.674274	0	0	37.8893	4.19984
UQCRB	SwG	1.90073	0.770707	4.3732e+07	0.701155	9.95718e-66	9.05714e-64	78.2007	63.5999
PDLIM4	SwG	0.935093	0.733452	42430316	0.680285	1.62616e-120	2.27129e-118	47.5779	16.032
NDUFA4	SwG	2.11653	0.714921	43929594	0.704323	2.83264e-66	2.58579e-64	85.6401	70.2861
NDUFC1	SwG	1.35318	0.711137	42686720	0.684396	1.12662e-64	1.01396e-62	65.2249	42.7425
DCXR	SwG	0.978145	0.70098	42405698	0.67989	2.3844e-94	2.77024e-92	51.5571	21.8582
HINT1	SwG	2.46239	0.688	4.35337e+07	0.697975	2.34352e-61	2.03742e-59	90.3114	78.3568
STAC2	SwG	0.674527	0.670496	4.10778e+07	0.6586	0	0	32.0069	0.37995
UQCRQ	SwG	1.66738	0.66235	42795263	0.686136	3.05527e-58	2.59444e-56	75.9516	57.4345
NCALD	SwG	0.700203	0.654609	4.03861e+07	0.647511	0	0	32.1799	3.42233
ATP5MC2	SwG	2.44081	0.652011	44105926	0.70715	7.45599e-67	6.87997e-65	90.3114	80.1082
SLC25A5	SwG	2.05677	0.626497	41052119	0.658188	5.84215e-41	3.85853e-39	81.6609	66.0269
ETFB	SwG	0.973685	0.622865	40643955	0.651644	5.50617e-58	4.64481e-56	50.173	27.1729
LGALS7B	KC1	4.05553	3.26573	1.00278e+09	0.842162	0	0	83.6494	16.495
KRT14	KC1	4.30487	3.08721	947361791	0.795617	0	0	79.5658	23.1456
LY6D	KC1	3.59929	2.89875	1.03942e+09	0.872932	0	0	87.9025	18.2848
DMKN	KC1	3.42382	2.86257	1023998924	0.859979	0	0	85.0214	14.1858
SFN	KC1	3.50991	2.71915	993724329	0.834554	0	0	84.0691	19.2922
PERP	KC1	2.83024	2.35219	946480869	0.794877	0	0	70.1396	11.9422
KRT5	KC1	2.92775	2.28584	889041818	0.746639	0	0	62.0531	13.883
KRT10	KC1	2.53721	2.21451	869249580	0.730017	0	0	52.4574	6.73389
KRT1	KC1	2.60514	2.20036	8.7254e+08	0.73278	0	0	54.5396	8.69339
S100A14	KC1	2.44339	1.99989	988971758	0.830562	0	0	78.8395	14.7779
DSP	KC1	2.34828	1.98837	9.26791e+08	0.778341	0	0	64.7163	10.3646
S100A8	KC1	2.65477	1.96155	8.33905e+08	0.700334	0	0	54.5961	13.8944
KRT6A	KC1	2.33647	1.95721	8.3898e+08	0.704595	0	0	48.7208	7.91292
AQP3	KC1	2.5326	1.94407	897446231	0.753697	0	0	65.7413	15.5272
DSC3	KC1	2.19613	1.65291	1030227200	0.86521	0	0	93.0837	26.871
DSG1	KC1	2.10242	1.61014	1027278877	0.862734	0	0	91.8731	24.7492
KRT16	KC1	1.88224	1.56766	7.91647e+08	0.664844	0	0	39.5771	6.51744
MIR205HG	KC1	2.07311	1.55856	1.01007e+09	0.848285	0	0	91.4938	23.7211
LGALS7	KC1	1.91834	1.45435	8.30207e+08	0.697228	0	0	50.9725	12.7758
LYPD3	KC1	1.83995	1.38709	9.735e+08	0.817569	0	0	83.4638	21.4941
JUP	KC1	1.87927	1.3767	997479357	0.837707	0	0	89.0162	26.7056
FXYD3	KC1	1.85831	1.37223	996130462	0.836574	0	0	88.5724	25.0562
SERPINB4	KC1	1.85571	1.31248	917140787	0.770237	0	0	75.7082	23.5379
GSTP1	KC1	2.41241	1.29682	8.65164e+08	0.726585	0	0	75.8857	36.6685
EMP2	KC1	1.93396	1.26111	972019146	0.816325	0	0	88.7903	37.4428
S100A16	KC1	1.70335	1.20075	8.82301e+08	0.740977	0	0	66.3304	20.2475
SERPINB5	KC1	1.65537	1.19261	9.58094e+08	0.804631	0	0	84.4484	23.7887
SBSN	KC1	1.65331	1.18844	915784628	0.769098	0	0	74.6348	18.7479
PKP1	KC1	1.45478	1.15995	9.82126e+08	0.824813	0	0	80.7602	18.1662
MT1X	KC1	2.00843	1.14209	8.88568e+08	0.746241	0	0	83.5284	41.4565
S100A2	KC1	1.80858	1.09177	746604017	0.627016	0	0	42.4663	16.675
TRIM29	KC1	1.41646	1.05929	9.55159e+08	0.802166	0	0	80.2599	21.03
TXN	KC1	2.81998	1.05447	886699813	0.744672	0	0	94.9883	72.5139
HSPB1	KC1	2.80749	0.98406	862331910	0.724207	0	0	94.8188	71.5222
KLF5	KC1	1.29539	0.974589	939808576	0.789274	0	0	76.2327	20.4379
CCL27	KC1	1.39642	0.965229	8.87911e+08	0.745689	0	0	71.3421	20.9072
SPINT2	KC1	1.3624	0.941817	9.08136e+08	0.762675	0	0	75.6033	23.9136
CD9	KC1	2.49841	0.941773	852530461	0.715976	0	0	94.3749	64.7009
IFI27	KC1	2.07745	0.937792	811607890	0.681608	0	0	78.0405	45.338
S100A11	KC1	3.52922	0.934991	9.31083e+08	0.781946	0	0	99.0477	88.6603
CA2	KC1	1.24559	0.933256	888720621	0.746369	0	0	65.9269	18.0372
DYNLL1	KC1	2.418	0.917487	894263504	0.751024	0	0	94.6332	68.8249
DBI	KC1	2.09142	0.900688	877407603	0.736868	0	0	90.4366	59.913
SLC25A5	KC1	2.23134	0.900597	8.75069e+08	0.734904	0	0	90.8724	62.9173
DSG3	KC1	1.15216	0.881598	9.23831e+08	0.775856	0	0	72.1491	17.4711
DEGS1	KC1	1.39828	0.87293	887844557	0.745633	0	0	75.8857	32.8526
FABP5	KC1	1.40264	0.868409	728480985	0.611796	0	0	35.9535	13.5854
NEAT1	KC1	2.60609	0.853639	819195338	0.68798	0	0	93.3177	72.5712
PLP2	KC1	1.86467	0.834324	8.55059e+08	0.718099	0	0	88.9194	52.9346
CSTB	KC1	2.05781	0.817991	849919980	0.713783	0	0	89.4278	60.4541
KRT14	KC2	5.30398	4.00106	6.50093e+08	0.885837	0	0	96.8271	24.7753
S100A2	KC2	3.86781	3.24299	6.41678e+08	0.874371	0	0	85.8187	14.8808
KRT5	KC2	3.79095	3.09476	612443914	0.834535	0	0	79.9007	15.0517
COL17A1	KC2	2.22614	2.01227	6.7665e+08	0.922024	0	0	90.4952	13.0228
MIR205HG	KC2	2.54038	1.98012	660858945	0.900507	0	0	94.7993	26.9266
CXCL14	KC2	2.48297	1.77456	531452211	0.724173	0	0	62.312	17.5458
DST	KC2	2.25052	1.75359	647426944	0.882204	0	0	90.3021	29.5838
KRT15	KC2	1.88747	1.72461	596022845	0.812159	0	0	68.3405	8.89982
SFN	KC2	2.58095	1.58556	5.02933e+08	0.685312	0	0	64.4503	23.987
CCL27	KC2	1.65016	1.1881	5.58761e+08	0.761385	0	0	71.7064	23.4428
MT2A	KC2	2.62968	1.17942	532587583	0.72572	0	0	89.8469	57.9041
FXYD3	KC2	1.71585	1.14986	5.75253e+08	0.783857	0	0	83.8185	28.6227
LTF	KC2	1.20921	1.02403	494566462	0.673912	0	0	42.7093	9.78585
ASS1	KC2	1.1993	0.986634	5.59893e+08	0.762928	0	0	63.7743	14.2506
MT1E	KC2	1.58744	0.942147	541653481	0.738074	0	0	77.6383	34.6145
TP63	KC2	1.17317	0.935272	5.72076e+08	0.779528	0	0	69.6234	17.3937
FGFBP1	KC2	1.26861	0.895903	524200759	0.714292	0	0	60.9463	20.116
HOPX	KC2	1.30316	0.89022	5.42557e+08	0.739305	0	0	69.1682	24.7891
DSC3	KC2	1.55961	0.886867	5.29534e+08	0.721559	0	0	79.9697	31.1731
TXNDC17	KC2	1.46247	0.877213	546576366	0.744782	0	0	75.3759	38.126
SPINT2	KC2	1.30354	0.830902	5.34291e+08	0.728041	0	0	70.8374	26.8802
CD9	KC2	2.39821	0.786563	496922543	0.677122	0	0	92.8956	66.314
DAPL1	KC2	1.00428	0.784789	5.41725e+08	0.738171	0	0	61.1119	16.0029
DSG3	KC2	1.10341	0.784577	541730356	0.738179	0	0	66.7954	20.6316
SERPINB5	KC2	1.31825	0.770778	518742708	0.706855	0	0	71.6789	27.784
JUN	KC2	2.26773	0.769433	488940178	0.666245	0	0	83.2391	62.7808
HINT1	KC2	2.4719	0.743526	535840425	0.730153	0	0	93.7647	77.3218
PLP2	KC2	1.80385	0.726773	506216469	0.689786	0	0	85.4049	55.0139
MT1X	KC2	1.6646	0.715635	492078112	0.670521	0	0	77.6383	44.0151
CXADR	KC2	0.973751	0.710981	532462632	0.72555	0	0	61.8292	18.6906
TRIM29	KC2	1.14051	0.709773	5.22351e+08	0.711772	0	0	68.7543	24.8622
IFITM3	KC2	2.9982	0.693285	452908248	0.617147	3.57167e-247	1.8295e-245	95.0476	75.8658
SOX15	KC2	0.927726	0.688692	5.27e+08	0.718106	0	0	58.615	17.8856
AQP3	KC2	1.45156	0.686878	4.33521e+08	0.590729	7.32605e-286	4.50129e-284	39.7848	19.9362
ATP1B3	KC2	1.16766	0.663413	509580881	0.694371	0	0	67.5817	33.6998
NEAT1	KC2	2.4625	0.656416	476158033	0.648828	0	0	90.6194	73.8181
HSPB1	KC2	2.54727	0.655224	4.73099e+08	0.644659	0	0	90.2331	73.0338
LAMB3	KC2	0.703322	0.655013	530483953	0.722854	0	0	48.186	4.42324
PKM	KC2	1.98622	0.644543	5.02803e+08	0.685135	0	0	87.419	66.5116
PRXL2A	KC2	0.939592	0.637418	5.11791e+08	0.697383	0	0	58.2563	21.7092
TNS4	KC2	0.743422	0.635003	526225445	0.717051	0	0	51.3036	9.53693
ITGB4	KC2	0.797422	0.633977	5.22229e+08	0.711605	0	0	53.4832	12.0577
NPM1	KC2	2.27415	0.624939	5.04854e+08	0.68793	0	0	92.0127	75.4331
CBR1	KC2	0.998126	0.617286	508599774	0.693034	0	0	61.7189	26.8437
PDLIM1	KC2	1.21969	0.606242	494520590	0.673849	0	0	67.7197	36.5199
CCL2	KC2	1.20727	0.604483	462146699	0.629736	0	0	50.6829	24.3604
TXN	KC2	2.44451	0.598552	4.70014e+08	0.640456	0	0	91.9713	73.8715
ITGA6	KC2	0.83788	0.594839	501619935	0.683523	0	0	52.3796	16.5313
SNHG29	KC2	2.31616	0.593052	4.86721e+08	0.663221	0	0	92.2472	75.7996
NCL	KC2	1.9352	0.583145	486039662	0.662293	0	0	87.281	67.7838
S100A8	KC3	4.85567	4.17713	5.77614e+08	0.910806	0	0	89.7903	14.2247
LGALS7B	KC3	4.70699	3.75902	571867346	0.901744	0	0	91.371	20.0915
KRTDAP	KC3	3.806	3.6819	563340282	0.888298	0	0	79.2419	2.84005
DMKN	KC3	4.13074	3.43908	587965967	0.927129	0	0	94.7258	17.885
S100A7	KC3	3.59552	3.32902	524422086	0.82693	0	0	69.4839	5.68694
KRT16	KC3	3.51241	3.20176	522566683	0.824005	0	0	69.6613	6.69489
SFN	KC3	4.10711	3.18797	5.72528e+08	0.902785	0	0	94.3065	22.5923
FABP5	KC3	3.56334	3.10753	5.53464e+08	0.872725	0	0	81.629	12.1707
SBSN	KC3	3.52363	3.10019	6.23845e+08	0.983704	0	0	99.5484	20.6204
LY6D	KC3	3.87101	3.01149	5.62993e+08	0.887751	0	0	93.3065	22.171
KRT6A	KC3	3.43679	3.00576	511239727	0.806144	0	0	67.7581	9.22893
S100A9	KC3	3.28379	3.00148	512839019	0.808666	0	0	66.2258	6.19629
KRT10	KC3	3.36496	2.9584	507661891	0.800502	0	0	66.6613	8.64039
KRT1	KC3	3.29256	2.79627	5.03835e+08	0.794467	0	0	67.7581	10.667
CALML5	KC3	3.02627	2.70236	5.99954e+08	0.946032	0	0	95.8387	17.7344
PERP	KC3	3.17492	2.57539	523154375	0.824931	0	0	74.6935	15.1886
LYPD3	KC3	2.87605	2.40205	600265552	0.946523	0	0	97.5968	24.3882
SPRR1B	KC3	2.56273	2.38332	586110028	0.924202	0	0	89.629	9.73046
SERPINB4	KC3	2.84174	2.27883	5.69664e+08	0.898269	0	0	93.4355	25.621
AQP3	KC3	2.90211	2.21831	500423091	0.789088	0	0	73.8065	18.0776
KRT2	KC3	2.0901	2.02949	465552454	0.734102	0	0	48.0484	1.6747
S100A14	KC3	2.54215	1.98359	5.25707e+08	0.828956	0	0	81.4032	18.4999
CALML3	KC3	2.25643	1.97311	5.75657e+08	0.90772	0	0	89.8065	16.5348
LGALS7	KC3	2.43788	1.91736	480347627	0.757432	0	0	62.6129	14.3821
KRT6B	KC3	1.93478	1.80655	4.59426e+08	0.724441	0	0	47.8065	3.46378
TMEM45A	KC3	2.16295	1.80233	579750764	0.914175	0	0	93	22.4496
CSTA	KC3	1.98597	1.72333	5.71079e+08	0.900501	0	0	89.6935	18.0082
DSG1	KC3	2.2976	1.71969	552334121	0.870943	0	0	93.4677	28.7153
SERPINB3	KC3	1.95357	1.66885	552423104	0.871083	0	0	85.5	16.0675
KRT17	KC3	1.81356	1.66035	4.45998e+08	0.703268	0	0	44.1129	4.19017
DSP	KC3	2.10125	1.60602	460713446	0.726472	0	0	59.0323	13.9988
JUP	KC3	2.14283	1.57291	5.54988e+08	0.875127	0	0	94.4677	30.1465
S100A16	KC3	2.08976	1.53791	5.13431e+08	0.809599	0	0	79.371	22.2462
CSTB	KC3	2.73602	1.4878	553302315	0.87247	0	0	96.871	61.7566
KRT6C	KC3	1.57262	1.47286	4.33187e+08	0.683066	0	0	38.9677	2.69633
GSTP1	KC3	2.64067	1.46042	479360149	0.755875	0	0	82.6774	38.6305
SULT2B1	KC3	1.56133	1.4449	5.72576e+08	0.902861	0	0	86.2419	8.41358
SERPINB5	KC3	1.96047	1.44402	542028463	0.854693	0	0	93.5806	26.9066
TUBA4A	KC3	1.91807	1.43509	5.47584e+08	0.863453	0	0	91.4194	28.6195
IFI27	KC3	2.47517	1.30285	4.73526e+08	0.746675	0	0	86.5645	46.8007
RAB25	KC3	1.51899	1.29119	5.54173e+08	0.873843	0	0	85.0968	16.1448
IVL	KC3	1.32676	1.26761	532459543	0.839604	0	0	71.2097	3.79911
CRABP2	KC3	1.66977	1.26519	521248211	0.821925	0	0	83.7581	23.2082
C10orf99	KC3	1.31936	1.26457	5.31964e+08	0.838822	0	0	70.6452	4.00735
PDZK1IP1	KC3	1.52425	1.26406	5.44175e+08	0.858077	0	0	84.1935	17.2524
TXN	KC3	3.0722	1.25814	504118974	0.794915	0	0	98.3548	73.6702
KRT14	KC3	2.75426	1.25576	385568272	0.60798	3.22071e-275	4.88554e-274	55.4355	28.0231
DYNLL1	KC3	2.78714	1.25347	532908977	0.840313	0	0	97.7419	70.1986
CA2	KC3	1.57896	1.23034	514776896	0.811721	0	0	79.4032	20.1189
TUBA1C	KC3	2.04669	1.21599	514113523	0.810675	0	0	93.6774	44.6528
KRT14	KCpro	5.31666	3.93931	483558183	0.882142	0	0	96.4803	26.1452
KRT5	KCpro	3.83995	3.08821	4.56584e+08	0.832935	0	0	82.4393	16.1378
S100A2	KCpro	3.20848	2.48886	434898318	0.793373	0	0	75.4564	16.7455
SFN	KCpro	2.87726	1.86738	3.91569e+08	0.714329	0	0	72.8778	24.3123
LY6D	KCpro	2.72755	1.78325	397232869	0.724661	0	0	71.7862	23.8907
H2AFZ	KCpro	2.70979	1.58014	491953973	0.897459	0	0	98.1366	59.547
GSTP1	KCpro	2.71019	1.52097	420928691	0.767889	0	0	84.6603	38.9071
STMN1	KCpro	1.73969	1.36762	469209689	0.855967	0	0	89.1398	21.4308
MIR205HG	KCpro	1.9809	1.35468	446831014	0.815142	0	0	93.0359	28.291
TUBA1B	KCpro	2.80054	1.30555	4.5482e+08	0.829716	0	0	98.1555	69.1453
SLC25A5	KCpro	2.66936	1.29939	464062397	0.846577	0	0	97.5155	64.493
HMGN2	KCpro	2.1754	1.26448	459026322	0.837389	0	0	95.5957	52.4415
MT1X	KCpro	2.17231	1.23605	425291499	0.775848	0	0	91.4549	43.9345
DSC3	KCpro	1.89391	1.22174	4.34643e+08	0.792908	0	0	91.5679	31.4915
AQP3	KCpro	1.92733	1.17426	3.59055e+08	0.655014	0	0	52.8703	19.6348
TUBA1C	KCpro	2.01586	1.17312	4.35616e+08	0.794683	0	0	92.8101	45.1189
S100A14	KCpro	1.78691	1.1724	378874998	0.691172	0	0	60.399	20.1223
FGFBP1	KCpro	1.54247	1.16706	439718013	0.802166	0	0	79.729	19.9149
HMGB1	KCpro	2.95553	1.12925	469710327	0.85688	0	0	99.0966	81.3907
PTTG1	KCpro	1.30251	1.1192	455947715	0.831773	0	0	77.1316	12.2676
HMGB2	KCpro	1.40352	1.10714	458727858	0.836845	0	0	84.7167	20.0535
LGALS7B	KCpro	2.20479	1.09566	3.32348e+08	0.606293	3.56194e-266	3.21253e-265	49.0683	22.8827
TUBB	KCpro	2.35965	1.08974	431863270	0.787837	0	0	96.5368	63.8029
TUBB4B	KCpro	2.01194	1.06817	426171814	0.777454	0	0	92.9418	50.4226
RAN	KCpro	2.3158	1.06737	4.46828e+08	0.815136	0	0	96.5744	64.0656
HIST1H4C	KCpro	1.45059	1.064	421657917	0.769219	0	0	74.1013	25.6664
FXYD3	KCpro	1.64642	1.05528	4.25109e+08	0.775516	0	0	89.7986	29.3504
TXN	KCpro	2.87935	1.04454	4.09364e+08	0.746792	0	0	97.4591	73.9285
PLP2	KCpro	2.08626	1.0101	422364301	0.770508	0	0	95.351	55.072
HINT1	KCpro	2.72911	1.00003	448248229	0.817727	0	0	97.6661	77.4294
EMP2	KCpro	1.7479	0.978956	416246518	0.759347	0	0	90.5891	40.8727
FABP5	KCpro	1.53859	0.951789	339844874	0.61997	0	0	38.4717	14.9902
SPINT2	KCpro	1.42233	0.940222	423199788	0.772032	0	0	83.6627	27.0446
UBE2C	KCpro	0.977931	0.930325	433961998	0.791665	0	0	61.3025	2.84859
JUP	KCpro	1.54043	0.925962	4.12015e+08	0.751628	0	0	86.9565	31.0863
SERPINB5	KCpro	1.47586	0.92204	417656944	0.76192	0	0	87.1071	27.8132
S100A8	KCpro	1.79405	0.921934	3.25862e+08	0.594461	5.07957e-258	4.42967e-257	36.8342	17.6013
ENO1	KCpro	2.23575	0.914382	4.15972e+08	0.758847	0	0	96.1227	65.4409
PERP	KCpro	1.61243	0.910303	3.34094e+08	0.609478	0	0	42.3301	17.3668
ATP5MC3	KCpro	2.07076	0.89183	4.14802e+08	0.756712	0	0	94.2405	61.2073
NUSAP1	KCpro	0.946827	0.883508	448467850	0.818128	0	0	68.1724	4.50889
KRT6A	KCpro	1.43453	0.874552	325752186	0.594261	0	0	31.677	11.5901
DSG3	KCpro	1.20186	0.873371	436910604	0.797044	0	0	82.2511	20.7019
NCL	KCpro	2.21898	0.870597	408508444	0.745231	0	0	96.6497	67.6672
MT1E	KCpro	1.53548	0.86983	406605628	0.74176	0	0	85.2437	35.0301
PTMA	KCpro	4.30937	0.867367	4.80088e+08	0.875812	0	0	100	97.9665
NPM1	KCpro	2.51185	0.863158	4.19353e+08	0.765015	0	0	97.4402	75.4647
PHGDH	KCpro	1.10866	0.856255	4.44872e+08	0.811568	0	0	80.4065	18.4901
RRM2	KCpro	0.895032	0.854799	4.35953e+08	0.795297	0	0	61.773	2.47931
LTF	KCpro	1.06277	0.850832	376931464	0.687626	0	0	47.2991	10.1673
