# Supplementary material for: Molecular Markers Distinguishing Early‐Stage Mycosis Fungoides From Atopic Dermatitis Skin Lesions
Source: Exp Dermatol. 2026 Mar 26;35(4):e70240. doi: 10.1111/exd.70240 (PMC13022068; doi:10.1111/exd.70240)
Supplement: Supplementary file 4 — Table S4: Pairwise comparisons of differentially expressed genes in each cell cluster. Differentially expressed genes were filterted for p‐value < 0.05 and then ordered by log2FC for each pairwise comparison: AD vs. HC, esMF vs. HC, and esMF vs. AD. [file EXD-35-e70240-s001.xlsx]

## Sheet: T1
p_val	avg_log2FC	pct.1	pct.2	p_val_adj	cell_type	group	gene		p_val	avg_log2FC	pct.1	pct.2	p_val_adj	cell_type	group	gene		p_val	avg_log2FC	pct.1	pct.2	p_val_adj	cell_type	group	gene
2.0178e-16	9.20592	0.2	0	5.15751e-12	T1	AD vs HC	SERPINB4		2.24336e-07	3.57721	0.117	0.017	0.00573402	T1	esMF vs HC	GNLY		7.67441e-37	4.92264	0.135	0.005	1.96158e-32	T1	esMF vs AD	SOCS1
1.22214e-07	4.47403	0.104	0.007	0.00312379	T1	AD vs HC	SBSN		4.56494e-20	3.45745	0.277	0.028	1.1668e-15	T1	esMF vs HC	TRBV9		6.10325e-90	4.00594	0.313	0.02	1.55999e-85	T1	esMF vs AD	ATP5F1D
7.49622e-11	4.13633	0.157	0.014	1.91603e-06	T1	AD vs HC	DSC3		2.15041e-08	3.28909	0.129	0.017	0.000549644	T1	esMF vs HC	TRAV12-1		2.2067e-35	3.98377	0.144	0.013	5.64033e-31	T1	esMF vs AD	C4orf48
3.00616e-07	3.71477	0.111	0.014	0.00768374	T1	AD vs HC	KRT14		1.17638e-06	2.71369	0.126	0.031	0.0300683	T1	esMF vs HC	KRT7		2.42459e-30	3.89063	0.123	0.01	6.19724e-26	T1	esMF vs AD	TMEM160
4.7844e-12	3.71005	0.179	0.017	1.22289e-07	T1	AD vs HC	DSG1		1.6304e-07	2.61183	0.143	0.035	0.00416729	T1	esMF vs HC	TSHZ2		1.83273e-129	3.82595	0.489	0.098	4.68446e-125	T1	esMF vs AD	NFKBIA
3.3565e-10	3.6123	0.145	0.01	8.57922e-06	T1	AD vs HC	CALML5		2.51734e-13	2.4403	0.224	0.042	6.43433e-09	T1	esMF vs HC	TRAV9-2		5.58812e-32	3.50708	0.136	0.014	1.42832e-27	T1	esMF vs AD	CHCHD10
8.08907e-09	2.77488	0.164	0.035	0.000206757	T1	AD vs HC	TSHZ2		4.33068e-15	2.00897	0.489	0.303	1.10692e-10	T1	esMF vs HC	NFKBIA		3.80262e-49	3.26074	0.204	0.022	9.7195e-45	T1	esMF vs AD	CCDC85B
8.72976e-09	2.41849	0.188	0.052	0.000223133	T1	AD vs HC	MIR4435-2HG		1.88128e-06	1.92272	0.178	0.073	0.0480854	T1	esMF vs HC	RGS1		4.47627e-39	3.19597	0.169	0.02	1.14413e-34	T1	esMF vs AD	PRELID1
2.45394e-09	2.37672	0.184	0.042	6.27228e-05	T1	AD vs HC	IFI27		1.5761e-07	1.29698	0.278	0.15	0.0040285	T1	esMF vs HC	TRBC1		6.62848e-71	3.18259	0.277	0.028	1.69424e-66	T1	esMF vs AD	TRBV9
3.0295e-07	2.24624	0.155	0.042	0.0077434	T1	AD vs HC	MT1E		1.51851e-06	1.18311	0.27	0.146	0.038813	T1	esMF vs HC	JUN		3.38225e-25	3.09955	0.113	0.014	8.64502e-21	T1	esMF vs AD	FAAP20
3.36575e-13	2.18563	0.303	0.105	8.60287e-09	T1	AD vs HC	POMP		3.06544e-07	0.952431	0.374	0.247	0.00783526	T1	esMF vs HC	SAMSN1		4.22915e-23	3.05524	0.107	0.014	1.08097e-18	T1	esMF vs AD	MCUB
3.0056e-07	1.94582	0.183	0.063	0.0076823	T1	AD vs HC	SELL		2.10219e-07	0.90339	0.499	0.383	0.0053732	T1	esMF vs HC	CD69		1.00277e-213	2.8903	0.682	0.15	2.56309e-209	T1	esMF vs AD	ITM2B
6.09511e-35	1.94507	0.647	0.293	1.55791e-30	T1	AD vs HC	TXN		4.75604e-07	0.654511	0.666	0.61	0.0121564	T1	esMF vs HC	SRGN		2.80525e-15	2.79248	0.117	0.038	7.17021e-11	T1	esMF vs AD	GNLY
1.79415e-07	1.87687	0.211	0.084	0.00458585	T1	AD vs HC	TUBA1C		1.62678e-06	-0.50264	0.188	0.324	0.0415804	T1	esMF vs HC	EIF5		8.22271e-33	2.73423	0.165	0.03	2.10173e-28	T1	esMF vs AD	METTL9
8.29977e-17	1.87204	0.458	0.22	2.12142e-12	T1	AD vs HC	MT2A		3.76164e-07	-0.52062	0.217	0.373	0.00961474	T1	esMF vs HC	SEC62		8.43845e-21	2.70906	0.103	0.017	2.15687e-16	T1	esMF vs AD	ATP1B1
1.52899e-06	1.84068	0.204	0.091	0.039081	T1	AD vs HC	NBAS		6.16278e-07	-0.521284	0.208	0.352	0.0157521	T1	esMF vs HC	NCOR1		9.04315e-27	2.69947	0.129	0.02	2.31143e-22	T1	esMF vs AD	TRAV12-1
1.84821e-10	1.82885	0.305	0.136	4.72403e-06	T1	AD vs HC	JPT1		1.60008e-06	-0.540132	0.158	0.279	0.0408981	T1	esMF vs HC	RBMS1		4.42528e-29	2.57449	0.149	0.027	1.1311e-24	T1	esMF vs AD	MZT2B
1.83895e-06	1.77152	0.176	0.066	0.0470036	T1	AD vs HC	PRDX3		1.56705e-06	-0.542082	0.123	0.233	0.0400539	T1	esMF vs HC	SSR1		2.25472e-28	2.57157	0.18	0.051	5.76307e-24	T1	esMF vs AD	RGCC
1.32617e-56	1.58875	0.884	0.599	3.3897e-52	T1	AD vs HC	S100A11		2.46424e-08	-0.545658	0.191	0.352	0.00062986	T1	esMF vs HC	SRSF10		3.97322e-120	2.51396	0.583	0.225	1.01556e-115	T1	esMF vs AD	ZFP36L2
1.15727e-20	1.53882	0.552	0.286	2.95798e-16	T1	AD vs HC	DYNLL1		1.26195e-07	-0.565186	0.18	0.321	0.00322553	T1	esMF vs HC	RGCC		3.60718e-30	2.45437	0.16	0.031	9.21996e-26	T1	esMF vs AD	PSIP1
1.38756e-12	1.51868	0.397	0.195	3.5466e-08	T1	AD vs HC	PSMB3		5.33564e-09	-0.586965	0.563	0.753	0.000136379	T1	esMF vs HC	ANXA1		3.6459e-25	2.33876	0.139	0.029	9.31893e-21	T1	esMF vs AD	RBM17
6.92576e-11	1.50078	0.422	0.24	1.77022e-06	T1	AD vs HC	NEAT1		1.64225e-06	-0.591651	0.145	0.265	0.041976	T1	esMF vs HC	CASP8		2.97852e-13	2.32077	0.11	0.041	7.6131e-09	T1	esMF vs AD	TRBV19
1.77923e-24	1.44722	0.695	0.498	4.5477e-20	T1	AD vs HC	ALOX5AP		1.07727e-09	-0.597842	0.315	0.519	2.75351e-05	T1	esMF vs HC	LRRFIP1		4.61299e-24	2.29179	0.126	0.023	1.17908e-19	T1	esMF vs AD	KRT7
2.15083e-07	1.43195	0.291	0.157	0.00549752	T1	AD vs HC	PSMB6		3.57334e-07	-0.614783	0.11	0.22	0.00913347	T1	esMF vs HC	SMAP1		1.39523e-17	2.26511	0.108	0.027	3.56622e-13	T1	esMF vs AD	GADD45GIP1
1.22276e-32	1.40406	0.792	0.592	3.12539e-28	T1	AD vs HC	IFITM2		2.85761e-08	-0.618726	0.154	0.293	0.000730406	T1	esMF vs HC	TMX4		2.25325e-51	2.24851	0.288	0.075	5.75931e-47	T1	esMF vs AD	HMGN1
1.55812e-06	1.36758	0.193	0.077	0.0398256	T1	AD vs HC	PHPT1		3.51936e-09	-0.6202	0.308	0.502	8.9955e-05	T1	esMF vs HC	ITGB1		2.0048e-30	2.24346	0.179	0.043	5.12426e-26	T1	esMF vs AD	SORL1
1.69488e-23	1.36717	0.64	0.362	4.3321e-19	T1	AD vs HC	LDHA		2.01303e-12	-0.648914	0.602	0.822	5.1453e-08	T1	esMF vs HC	AHNAK		6.61909e-27	2.24176	0.16	0.039	1.69184e-22	T1	esMF vs AD	H2AFV
1.57001e-16	1.35231	0.537	0.338	4.01296e-12	T1	AD vs HC	SUB1		1.33978e-07	-0.656749	0.173	0.31	0.00342447	T1	esMF vs HC	PNN		2.27789e-24	2.2353	0.15	0.039	5.82229e-20	T1	esMF vs AD	PIM1
2.66386e-07	1.315	0.321	0.192	0.00680883	T1	AD vs HC	FKBP1A		3.42641e-10	-0.657635	0.194	0.369	8.75792e-06	T1	esMF vs HC	USP15		1.45981e-17	2.23158	0.102	0.023	3.73127e-13	T1	esMF vs AD	CRTAP
4.83319e-10	1.30541	0.372	0.202	1.23536e-05	T1	AD vs HC	RBX1		1.59499e-06	-0.674543	0.089	0.181	0.0407679	T1	esMF vs HC	PDLIM2		3.21864e-32	2.20623	0.188	0.046	8.22685e-28	T1	esMF vs AD	ACAP2
7.64431e-07	1.29405	0.315	0.192	0.0195389	T1	AD vs HC	SNRPG		6.39652e-07	-0.679039	0.082	0.174	0.0163495	T1	esMF vs HC	STOM		1.33908e-19	2.19875	0.113	0.025	3.42268e-15	T1	esMF vs AD	MTCH1
6.61188e-07	1.27724	0.31	0.185	0.0169	T1	AD vs HC	PSMA2		1.25144e-09	-0.680754	0.175	0.334	3.19867e-05	T1	esMF vs HC	RCSD1		5.42562e-57	2.18644	0.322	0.088	1.38679e-52	T1	esMF vs AD	JAK1
1.48581e-18	1.27546	0.615	0.394	3.79772e-14	T1	AD vs HC	PRDX1		9.41131e-07	-0.683551	0.106	0.206	0.0240553	T1	esMF vs HC	MYADM		1.34786e-23	2.17028	0.142	0.034	3.44513e-19	T1	esMF vs AD	IL6ST
1.38578e-27	1.24612	0.885	0.85	3.54205e-23	T1	AD vs HC	CRIP1		5.53848e-07	-0.695269	0.093	0.192	0.0141564	T1	esMF vs HC	RPP21		2.25034e-52	2.11014	0.306	0.086	5.75188e-48	T1	esMF vs AD	ANP32B
1.58453e-06	1.19273	0.322	0.202	0.0405006	T1	AD vs HC	ERH		5.16494e-17	-0.707511	0.682	0.843	1.32016e-12	T1	esMF vs HC	ITM2B		4.05837e-72	2.10044	0.411	0.134	1.03732e-67	T1	esMF vs AD	COTL1
2.35396e-12	1.10789	0.531	0.369	6.01671e-08	T1	AD vs HC	RAN		1.22982e-06	-0.711321	0.096	0.192	0.0314343	T1	esMF vs HC	SNHG16		1.14348e-36	2.07741	0.211	0.05	2.92273e-32	T1	esMF vs AD	GNB2
1.64807e-36	1.09355	0.895	0.777	4.21247e-32	T1	AD vs HC	MYL6		8.9736e-08	-0.712656	0.075	0.171	0.00229365	T1	esMF vs HC	MAPRE2		7.23452e-42	2.05285	0.239	0.058	1.84914e-37	T1	esMF vs AD	ZYX
6.7487e-11	1.07899	0.462	0.279	1.72497e-06	T1	AD vs HC	ATP5MC3		1.27888e-06	-0.716505	0.117	0.223	0.0326882	T1	esMF vs HC	GLIPR2		4.00979e-19	2.03787	0.125	0.034	1.0249e-14	T1	esMF vs AD	UQCRFS1
1.13998e-06	1.07101	0.336	0.216	0.029138	T1	AD vs HC	VAMP8		5.84308e-09	-0.716826	0.049	0.136	0.000149349	T1	esMF vs HC	SLC16A7		5.49585e-40	2.03487	0.247	0.068	1.40474e-35	T1	esMF vs AD	KDSR
5.00696e-18	1.04899	0.729	0.575	1.27978e-13	T1	AD vs HC	TAGLN2		7.09303e-07	-0.723217	0.041	0.108	0.0181298	T1	esMF vs HC	JAZF1		1.75222e-19	2.03216	0.168	0.065	4.47868e-15	T1	esMF vs AD	DUSP2
2.04941e-12	1.04251	0.527	0.324	5.23829e-08	T1	AD vs HC	S100A10		2.58752e-07	-0.742149	0.109	0.22	0.0066137	T1	esMF vs HC	TUT4		4.51569e-17	2.02674	0.153	0.061	1.15421e-12	T1	esMF vs AD	PHLDA1
1.5185e-08	1.03238	0.292	0.132	0.00038813	T1	AD vs HC	IFITM3		2.35569e-08	-0.750321	0.085	0.192	0.000602114	T1	esMF vs HC	PRKCQ-AS1		1.20753e-39	2.00834	0.224	0.051	3.08644e-35	T1	esMF vs AD	TRAV9-2
7.31671e-07	1.02584	0.373	0.24	0.0187015	T1	AD vs HC	CAPG		8.22866e-07	-0.758692	0.073	0.16	0.0210325	T1	esMF vs HC	RNF216		2.00604e-244	1.99278	0.862	0.47	5.12743e-240	T1	esMF vs AD	PFN1
8.37333e-11	1.01452	0.521	0.366	2.14022e-06	T1	AD vs HC	ENO1		6.40575e-08	-0.765103	0.075	0.171	0.00163731	T1	esMF vs HC	ITM2C		3.64857e-26	1.95719	0.174	0.05	9.32576e-22	T1	esMF vs AD	MAP1LC3B
1.29063e-08	1.00377	0.452	0.296	0.000329886	T1	AD vs HC	SLC25A5		4.60761e-07	-0.766785	0.068	0.153	0.0117771	T1	esMF vs HC	ID3		6.02959e-26	1.93864	0.198	0.07	1.54116e-21	T1	esMF vs AD	TTC39C
1.21825e-40	0.991415	0.932	0.836	3.11385e-36	T1	AD vs HC	PPIA		2.44869e-09	-0.766826	0.214	0.383	6.25885e-05	T1	esMF vs HC	ARGLU1		2.81758e-13	1.93218	0.11	0.04	7.20174e-09	T1	esMF vs AD	PRF1
1.42851e-06	0.986734	0.409	0.3	0.0365127	T1	AD vs HC	NDUFS5		3.8285e-08	-0.770333	0.091	0.199	0.000978565	T1	esMF vs HC	ZNF638		1.95142e-51	1.9308	0.333	0.111	4.98784e-47	T1	esMF vs AD	GUK1
9.5094e-09	0.948548	0.516	0.394	0.00024306	T1	AD vs HC	COX8A		1.41167e-06	-0.771583	0.066	0.146	0.0360822	T1	esMF vs HC	SOS1		1.57997e-29	1.92679	0.213	0.072	4.0384e-25	T1	esMF vs AD	COX5A
8.85673e-17	0.941088	0.749	0.61	2.26378e-12	T1	AD vs HC	SRGN		5.31196e-09	-0.774404	0.129	0.261	0.000135774	T1	esMF vs HC	NSD3		1.27797e-16	1.85698	0.112	0.031	3.26648e-12	T1	esMF vs AD	TGFBR2
1.60787e-07	0.940388	0.361	0.209	0.00410971	T1	AD vs HC	SEC61G		2.16168e-07	-0.79794	0.109	0.216	0.00552525	T1	esMF vs HC	SLAMF1		1.04772e-15	1.82669	0.134	0.05	2.67798e-11	T1	esMF vs AD	CTSH
3.17873e-07	0.910038	0.452	0.321	0.00812484	T1	AD vs HC	EIF3E		2.69545e-09	-0.79878	0.119	0.251	6.88957e-05	T1	esMF vs HC	USP34		2.54757e-18	1.82606	0.127	0.037	6.51159e-14	T1	esMF vs AD	MZT2A
1.61976e-18	0.903053	0.759	0.582	4.14011e-14	T1	AD vs HC	HINT1		5.81194e-12	-0.803458	0.208	0.397	1.48553e-07	T1	esMF vs HC	LPAR6		6.02294e-15	1.80856	0.111	0.036	1.53946e-10	T1	esMF vs AD	RALGAPA1
1.08714e-08	0.896011	0.511	0.38	0.000277873	T1	AD vs HC	SEC61B		1.40077e-06	-0.807527	0.08	0.167	0.0358038	T1	esMF vs HC	SNHG7		2.96127e-18	1.80672	0.142	0.048	7.56901e-14	T1	esMF vs AD	TNFRSF18
1.5456e-18	0.857915	0.809	0.693	3.95055e-14	T1	AD vs HC	EMP3		6.8003e-10	-0.818468	0.116	0.251	1.73816e-05	T1	esMF vs HC	RCAN3		3.75072e-19	1.79061	0.15	0.051	9.58683e-15	T1	esMF vs AD	PPM1G
9.42051e-32	0.855093	0.947	0.854	2.40788e-27	T1	AD vs HC	GAPDH		6.37919e-13	-0.820965	0.17	0.359	1.63052e-08	T1	esMF vs HC	ITM2A		9.65446e-40	1.7899	0.283	0.095	2.46768e-35	T1	esMF vs AD	MBP
8.05151e-08	0.852705	0.427	0.275	0.00205797	T1	AD vs HC	H2AFZ		4.45597e-12	-0.822754	0.152	0.321	1.13895e-07	T1	esMF vs HC	SCML4		6.92189e-19	1.75842	0.154	0.055	1.76923e-14	T1	esMF vs AD	TMX4
1.11687e-08	0.84027	0.558	0.474	0.000285472	T1	AD vs HC	NME2		7.22085e-07	-0.824797	0.761	0.875	0.0184565	T1	esMF vs HC	FTL		3.79847e-23	1.75528	0.17	0.054	9.70889e-19	T1	esMF vs AD	GRB2
1.11466e-11	0.810105	0.599	0.467	2.84906e-07	T1	AD vs HC	ANXA2		8.35399e-08	-0.858036	0.044	0.118	0.00213528	T1	esMF vs HC	CERT1		3.91251e-29	1.7525	0.21	0.065	1.00004e-24	T1	esMF vs AD	SMCHD1
4.18316e-07	0.779825	0.523	0.425	0.0106922	T1	AD vs HC	PKM		1.60528e-07	-0.876604	0.082	0.178	0.00410309	T1	esMF vs HC	TMEM109		2.53033e-15	1.74914	0.14	0.055	6.46751e-11	T1	esMF vs AD	CTSW
7.87519e-14	0.778901	0.841	0.805	2.0129e-09	T1	AD vs HC	IFITM1		3.18103e-07	-0.882852	0.202	0.324	0.00813071	T1	esMF vs HC	S100A10		4.96949e-25	1.7131	0.205	0.077	1.2702e-20	T1	esMF vs AD	ANXA11
8.70652e-11	0.752388	0.663	0.519	2.22539e-06	T1	AD vs HC	COX6A1		2.45121e-08	-0.885657	0.056	0.143	0.00062653	T1	esMF vs HC	ANKRD36C		5.32097e-203	1.67426	0.896	0.603	1.36004e-198	T1	esMF vs AD	FTH1
8.93293e-09	0.74875	0.603	0.505	0.000228326	T1	AD vs HC	ARPC3		7.79429e-07	-0.913701	0.05	0.122	0.0199222	T1	esMF vs HC	MAZ		2.99066e-18	1.672	0.144	0.048	7.64414e-14	T1	esMF vs AD	AAK1
2.36087e-39	0.743399	0.988	0.983	6.03439e-35	T1	AD vs HC	TMSB4X		2.32743e-09	-0.931653	0.123	0.254	5.9489e-05	T1	esMF vs HC	NOSIP		1.34036e-39	1.65767	0.301	0.112	3.42595e-35	T1	esMF vs AD	PDIA3
4.80397e-24	0.736057	0.935	0.885	1.2279e-19	T1	AD vs HC	SH3BGRL3		3.91996e-07	-0.93712	0.066	0.15	0.0100194	T1	esMF vs HC	CD200R1		4.19065e-19	1.65314	0.16	0.059	1.07113e-14	T1	esMF vs AD	CD47
9.63414e-07	0.728899	0.519	0.411	0.0246249	T1	AD vs HC	COX6C		5.90889e-12	-0.942552	0.149	0.314	1.51031e-07	T1	esMF vs HC	SLF1		3.91278e-27	1.62198	0.212	0.072	1.00011e-22	T1	esMF vs AD	RAC1
1.13558e-11	0.719964	0.719	0.599	2.90255e-07	T1	AD vs HC	MYL12B		1.79142e-12	-0.948282	0.077	0.206	4.57887e-08	T1	esMF vs HC	ABHD14A		2.18999e-17	1.61352	0.141	0.049	5.59762e-13	T1	esMF vs AD	LAMP1
3.08402e-08	0.705753	0.603	0.516	0.000788274	T1	AD vs HC	RNASEK		1.70997e-06	-0.952717	0.052	0.122	0.0437068	T1	esMF vs HC	CDK11B		2.35957e-24	1.61236	0.2	0.073	6.03107e-20	T1	esMF vs AD	XBP1
2.15769e-20	0.703492	0.955	0.937	5.51507e-16	T1	AD vs HC	ACTG1		1.8637e-08	-0.95404	0.052	0.136	0.000476362	T1	esMF vs HC	CA5B		3.30244e-14	1.60509	0.131	0.052	8.44105e-10	T1	esMF vs AD	ZFAND5
3.50634e-14	0.68705	0.9	0.875	8.9622e-10	T1	AD vs HC	IL32		1.12383e-08	-0.954633	0.053	0.139	0.00028725	T1	esMF vs HC	PDXDC1		2.40099e-15	1.60177	0.131	0.048	6.13694e-11	T1	esMF vs AD	PGLS
5.38139e-11	0.681906	0.733	0.648	1.37548e-06	T1	AD vs HC	CLIC1		6.86063e-08	-0.955464	0.059	0.143	0.00175358	T1	esMF vs HC	STN1		5.81843e-26	1.57112	0.208	0.073	1.48719e-21	T1	esMF vs AD	NCOR1
6.39119e-10	0.664367	0.721	0.638	1.63359e-05	T1	AD vs HC	ATP5MG		4.69014e-07	-0.962048	0.039	0.105	0.011988	T1	esMF vs HC	CHMP1A		1.87304e-16	1.56287	0.153	0.062	4.78748e-12	T1	esMF vs AD	TRAPPC5
9.47428e-11	0.65747	0.762	0.7	2.42163e-06	T1	AD vs HC	MIF		4.80846e-08	-0.966097	0.073	0.167	0.00122904	T1	esMF vs HC	ANKRD36		6.29889e-20	1.55766	0.175	0.067	1.61e-15	T1	esMF vs AD	RCSD1
1.27754e-06	0.628623	0.548	0.453	0.0326539	T1	AD vs HC	CHCHD2		1.18121e-09	-0.974036	0.085	0.199	3.01917e-05	T1	esMF vs HC	RABGAP1L		2.38953e-19	1.54299	0.193	0.084	6.10764e-15	T1	esMF vs AD	BHLHE40
2.06953e-13	0.627898	0.985	0.986	5.28973e-09	T1	AD vs HC	ACTB		2.51362e-12	-0.97796	0.066	0.185	6.42481e-08	T1	esMF vs HC	GZMM		3.16594e-33	1.50256	0.36	0.193	8.09213e-29	T1	esMF vs AD	GLIPR1
2.81564e-14	0.614021	0.88	0.868	7.19677e-10	T1	AD vs HC	CFL1		9.69086e-08	-0.991163	0.102	0.209	0.00247698	T1	esMF vs HC	CRTAP		2.05159e-15	1.50242	0.139	0.054	5.24386e-11	T1	esMF vs AD	PYURF
2.90851e-11	0.585304	0.812	0.728	7.43415e-07	T1	AD vs HC	SERF2		1.17689e-06	-1.002	0.073	0.157	0.0300813	T1	esMF vs HC	ANTXR2		1.87175e-17	1.47844	0.182	0.082	4.78419e-13	T1	esMF vs AD	CDC42EP3
3.19331e-08	0.564748	0.727	0.718	0.000816209	T1	AD vs HC	ATP5MC2		7.68258e-12	-1.0787	0.078	0.202	1.96367e-07	T1	esMF vs HC	RCBTB2		1.50411e-11	1.46962	0.111	0.045	3.84451e-07	T1	esMF vs AD	THEM4
4.46632e-07	0.556055	0.639	0.47	0.0114159	T1	AD vs HC	HSPA1A		1.99172e-16	-1.08864	0.1	0.268	5.09083e-12	T1	esMF vs HC	HLA-DQB1		4.3488e-12	1.46413	0.11	0.043	1.11155e-07	T1	esMF vs AD	REST
3.82831e-08	0.527597	0.776	0.749	0.000978516	T1	AD vs HC	BTF3		3.03535e-11	-1.09347	0.168	0.328	7.75834e-07	T1	esMF vs HC	DUSP2		2.24832e-18	1.4557	0.195	0.087	5.74671e-14	T1	esMF vs AD	PRDM1
2.656e-07	-0.511486	0.488	0.652	0.00678873	T1	AD vs HC	BTG1		2.50743e-07	-1.11192	0.048	0.122	0.006409	T1	esMF vs HC	CXorf38		3.01188e-29	1.44094	0.29	0.134	7.69837e-25	T1	esMF vs AD	SERP1
1.41156e-06	-0.545702	0.242	0.404	0.0360795	T1	AD vs HC	SF1		2.34574e-08	-1.13883	0.043	0.118	0.000599571	T1	esMF vs HC	SHARPIN		2.09841e-16	1.43271	0.154	0.061	5.36354e-12	T1	esMF vs AD	JUND
5.04771e-08	-0.556068	0.786	0.899	0.00129019	T1	AD vs HC	HLA-C		3.24317e-13	-1.23995	0.067	0.188	8.28954e-09	T1	esMF vs HC	CRIP2		6.25405e-15	1.43046	0.149	0.063	1.59854e-10	T1	esMF vs AD	RASSF5
7.48584e-08	-0.579931	0.327	0.523	0.00191338	T1	AD vs HC	SON		2.63777e-09	-1.24489	0.044	0.125	6.74213e-05	T1	esMF vs HC	CCR8		9.86055e-22	1.42817	0.265	0.139	2.52036e-17	T1	esMF vs AD	TNFAIP3
2.9505e-07	-0.598411	0.146	0.289	0.00754147	T1	AD vs HC	UTRN		3.42996e-14	-1.25374	0.054	0.171	8.76698e-10	T1	esMF vs HC	ANKRD36B		1.1149e-26	1.41847	0.246	0.102	2.84968e-22	T1	esMF vs AD	NDFIP1
2.95016e-07	-0.624763	0.201	0.355	0.0075406	T1	AD vs HC	TAF1D		2.51603e-20	-1.26258	0.128	0.338	6.43097e-16	T1	esMF vs HC	INPP4B		2.56273e-20	1.41717	0.21	0.093	6.55033e-16	T1	esMF vs AD	HIST1H4C
5.10789e-07	-0.65249	0.241	0.408	0.0130558	T1	AD vs HC	DDX17		1.03927e-06	-1.26644	0.053	0.125	0.0265639	T1	esMF vs HC	ZNF331		3.57656e-21	1.39659	0.218	0.096	9.1417e-17	T1	esMF vs AD	DEK
5.34724e-08	-0.658891	0.198	0.366	0.00136675	T1	AD vs HC	EMB		1.03791e-11	-1.3449	0.031	0.111	2.65291e-07	T1	esMF vs HC	TUBB2A		1.00764e-12	1.37525	0.126	0.052	2.57552e-08	T1	esMF vs AD	RANBP1
1.56055e-08	-0.672098	0.263	0.446	0.000398876	T1	AD vs HC	RESF1		1.95734e-25	-1.4051	0.05	0.209	5.00296e-21	T1	esMF vs HC	HOPX		2.23951e-22	1.36043	0.224	0.097	5.72419e-18	T1	esMF vs AD	DPP7
9.40641e-08	-0.687942	0.156	0.303	0.00240428	T1	AD vs HC	DDX3X		1.47259e-17	-1.43381	0.076	0.226	3.76394e-13	T1	esMF vs HC	FXYD7		2.78347e-12	1.3556	0.109	0.041	7.11456e-08	T1	esMF vs AD	MGAT4A
1.41772e-11	-0.688185	0.528	0.735	3.62368e-07	T1	AD vs HC	IL7R		2.94551e-15	-1.7875	0.024	0.108	7.52872e-11	T1	esMF vs HC	KLRK1		7.33356e-15	1.34992	0.148	0.062	1.87446e-10	T1	esMF vs AD	C1QBP
1.28314e-06	-0.694841	0.157	0.289	0.0327971	T1	AD vs HC	PHTF2		2.45696e-13	-1.81331	0.033	0.122	6.27999e-09	T1	esMF vs HC	SPTBN1		4.55093e-13	1.34708	0.135	0.058	1.16322e-08	T1	esMF vs AD	NFATC2
2.89492e-07	-0.696451	0.227	0.387	0.00739943	T1	AD vs HC	CSDE1		2.30791e-24	-2.00686	0.033	0.16	5.89902e-20	T1	esMF vs HC	XIST		2.99425e-18	1.34498	0.169	0.065	7.6533e-14	T1	esMF vs AD	SUN2
1.23812e-06	-0.697426	0.173	0.31	0.0316463	T1	AD vs HC	PNN		3.86283e-15	-2.02457	0.03	0.122	9.8734e-11	T1	esMF vs HC	ADIRF		3.87678e-12	1.32713	0.13	0.057	9.90905e-08	T1	esMF vs AD	RASA2
3.45504e-09	-0.700756	0.19	0.369	8.83109e-05	T1	AD vs HC	USP15		8.07857e-15	-2.14213	0.025	0.108	2.06488e-10	T1	esMF vs HC	COL1A2		8.30159e-11	1.31873	0.123	0.057	2.12189e-06	T1	esMF vs AD	EPB41
1.38075e-08	-0.708237	0.199	0.373	0.00035292	T1	AD vs HC	SEC62		1.39671e-10	-2.33205	0.031	0.105	3.57e-06	T1	esMF vs HC	TPM1		9.52761e-21	1.31464	0.274	0.147	2.43526e-16	T1	esMF vs AD	PTGER4
2.999e-11	-0.714699	0.097	0.258	7.66545e-07	T1	AD vs HC	THEMIS		9.52252e-36	-2.3355	0.03	0.185	2.43396e-31	T1	esMF vs HC	CD8B		2.99756e-09	1.30822	0.112	0.054	7.66175e-05	T1	esMF vs AD	MYDGF
3.01181e-11	-0.715803	0.436	0.655	7.69819e-07	T1	AD vs HC	HCST		8.60748e-22	-2.81334	0.021	0.118	2.20007e-17	T1	esMF vs HC	CAVIN1		3.79005e-58	1.28344	0.676	0.488	9.68738e-54	T1	esMF vs AD	BTG1
1.46862e-06	-0.716013	0.099	0.209	0.0375379	T1	AD vs HC	HOPX		7.55924e-66	-2.82085	0.036	0.275	1.93214e-61	T1	esMF vs HC	CD8A		3.05646e-14	1.25294	0.154	0.068	7.81231e-10	T1	esMF vs AD	PRRC2B
1.64469e-07	-0.722718	0.214	0.373	0.00420382	T1	AD vs HC	TAGAP		4.77018e-30	-2.90819	0.045	0.209	1.21926e-25	T1	esMF vs HC	DCN		3.09601e-09	1.2452	0.109	0.051	7.91339e-05	T1	esMF vs AD	ADAM19
1.01027e-06	-0.733216	0.117	0.237	0.0258225	T1	AD vs HC	NOL7		2.90816e-27	-2.91044	0.034	0.171	7.43326e-23	T1	esMF vs HC	MGP		7.13187e-220	1.24087	0.977	0.829	1.82291e-215	T1	esMF vs AD	HLA-B
1.3677e-06	-0.739972	0.156	0.289	0.0349585	T1	AD vs HC	DIAPH1		6.07941e-27	-3.16447	0.024	0.143	1.5539e-22	T1	esMF vs HC	CCDC80		1.45692e-12	1.23988	0.13	0.054	3.72388e-08	T1	esMF vs AD	CCSER2
1.30502e-06	-0.740325	0.126	0.247	0.0333563	T1	AD vs HC	TLN1		7.25417e-29	-3.21848	0.027	0.157	1.85417e-24	T1	esMF vs HC	CFD		1.16795e-14	1.23775	0.168	0.078	2.98527e-10	T1	esMF vs AD	MAL
2.54617e-07	-0.743493	0.116	0.244	0.00650801	T1	AD vs HC	PAXX		5.57608e-35	-3.81222	0.017	0.139	1.42525e-30	T1	esMF vs HC	IGFBP5		1.30266e-13	1.23618	0.185	0.097	3.3296e-09	T1	esMF vs AD	FNBP4
6.81638e-09	-0.745098	0.186	0.359	0.000174227	T1	AD vs HC	MCL1											1.53989e-15	1.2335	0.176	0.081	3.93595e-11	T1	esMF vs AD	PARP8
1.59859e-06	-0.745442	0.05	0.132	0.0408599	T1	AD vs HC	APOL6											1.30152e-21	1.22574	0.239	0.111	3.32668e-17	T1	esMF vs AD	P4HB
2.50741e-07	-0.747638	0.097	0.216	0.00640894	T1	AD vs HC	ATP1A1											5.353e-15	1.21881	0.147	0.06	1.36823e-10	T1	esMF vs AD	GOLGA8B
6.65389e-07	-0.753337	0.105	0.22	0.0170073	T1	AD vs HC	ATM											9.73502e-52	1.21584	0.622	0.423	2.48827e-47	T1	esMF vs AD	JUNB
5.11976e-17	-0.759114	0.695	0.871	1.30861e-12	T1	AD vs HC	HLA-E											2.05457e-10	1.21456	0.109	0.047	5.25148e-06	T1	esMF vs AD	CCDC88C
6.39161e-14	-0.762718	0.31	0.571	1.6337e-09	T1	AD vs HC	FUS											1.97744e-10	1.20104	0.106	0.044	5.05433e-06	T1	esMF vs AD	GBP5
1.19494e-07	-0.764027	0.168	0.317	0.00305427	T1	AD vs HC	TLE5											5.48938e-09	1.19734	0.178	0.111	0.000140309	T1	esMF vs AD	RGS1
2.76151e-09	-0.800043	0.752	0.875	7.05843e-05	T1	AD vs HC	FTL											1.7012e-13	1.1954	0.186	0.097	4.34827e-09	T1	esMF vs AD	CCNH
1.72192e-06	-0.802736	0.073	0.167	0.0440124	T1	AD vs HC	FMNL1											5.08294e-12	1.19281	0.117	0.047	1.2992e-07	T1	esMF vs AD	SLC4A7
8.05719e-07	-0.808634	0.088	0.195	0.0205942	T1	AD vs HC	CD84											3.66686e-11	1.1895	0.138	0.066	9.37249e-07	T1	esMF vs AD	ADAR
7.84962e-10	-0.810576	0.168	0.345	2.00636e-05	T1	AD vs HC	DHRS7											1.95771e-09	1.15897	0.103	0.045	5.00389e-05	T1	esMF vs AD	SPG7
8.64073e-09	-0.817898	0.126	0.272	0.000220857	T1	AD vs HC	LNPEP											2.12637e-12	1.15681	0.166	0.084	5.43501e-08	T1	esMF vs AD	PIK3R1
2.80985e-09	-0.819494	0.191	0.366	7.18197e-05	T1	AD vs HC	HP1BP3											1.75555e-08	1.13506	0.117	0.06	0.000448718	T1	esMF vs AD	RRBP1
2.14729e-10	-0.835187	0.208	0.408	5.48848e-06	T1	AD vs HC	PCBP2											1.11117e-07	1.13458	0.114	0.062	0.00284015	T1	esMF vs AD	ITSN2
1.47665e-06	-0.841722	0.119	0.237	0.0377431	T1	AD vs HC	DDX6											2.92507e-27	1.13089	0.505	0.37	7.47648e-23	T1	esMF vs AD	DUSP1
1.50193e-07	-0.843181	0.118	0.247	0.00383893	T1	AD vs HC	OSBPL8											1.77408e-11	1.11103	0.162	0.085	4.53456e-07	T1	esMF vs AD	ARHGAP4
4.04607e-08	-0.850496	0.145	0.289	0.00103417	T1	AD vs HC	ATP6V0C											2.58641e-12	1.10521	0.182	0.099	6.61086e-08	T1	esMF vs AD	STK17A
1.65151e-07	-0.855571	0.082	0.192	0.00422126	T1	AD vs HC	SYNE1											1.96196e-15	1.10257	0.224	0.123	5.01477e-11	T1	esMF vs AD	ISCU
1.0673e-06	-0.867248	0.067	0.16	0.0272801	T1	AD vs HC	IL6R											1.41945e-07	1.09383	0.238	0.173	0.00362811	T1	esMF vs AD	CITED2
1.42551e-10	-0.876013	0.285	0.488	3.6436e-06	T1	AD vs HC	ANKRD12											9.29953e-16	1.09248	0.227	0.122	2.37696e-11	T1	esMF vs AD	KTN1
2.03301e-09	-0.878426	0.141	0.3	5.19638e-05	T1	AD vs HC	ETS1											9.51714e-19	1.081	0.265	0.145	2.43258e-14	T1	esMF vs AD	ATP6V0C
6.48859e-12	-0.890717	0.163	0.359	1.65848e-07	T1	AD vs HC	TMEM123											8.11516e-09	1.06916	0.152	0.088	0.000207423	T1	esMF vs AD	GTF3A
4.53049e-07	-0.900768	0.099	0.213	0.0115799	T1	AD vs HC	FOXP1											1.65176e-14	1.066	0.239	0.141	4.22191e-10	T1	esMF vs AD	CTSA
1.0965e-11	-0.900824	0.195	0.397	2.80265e-07	T1	AD vs HC	CAST											1.77426e-10	1.06102	0.156	0.083	4.535e-06	T1	esMF vs AD	CST3
7.40731e-07	-0.902527	0.064	0.157	0.0189331	T1	AD vs HC	UBE3A											3.08668e-19	1.05651	0.48	0.372	7.88957e-15	T1	esMF vs AD	TSC22D3
3.46413e-11	-0.904119	0.155	0.338	8.85431e-07	T1	AD vs HC	NKTR											5.16589e-22	1.05093	0.315	0.173	1.3204e-17	T1	esMF vs AD	LRRFIP1
3.06326e-11	-0.911121	0.155	0.341	7.82969e-07	T1	AD vs HC	IKZF1											7.56271e-13	1.04283	0.174	0.088	1.93303e-08	T1	esMF vs AD	SYNRG
1.74078e-06	-0.926998	0.103	0.209	0.0444943	T1	AD vs HC	ZNF292											2.42313e-10	1.04028	0.131	0.063	6.19353e-06	T1	esMF vs AD	FYN
4.12356e-31	-0.927546	0.996	0.965	1.05398e-26	T1	AD vs HC	MALAT1											5.44838e-13	1.03912	0.212	0.12	1.39261e-08	T1	esMF vs AD	PAG1
1.00862e-10	-0.927777	0.111	0.268	2.57803e-06	T1	AD vs HC	GOLGA4											7.71498e-10	1.03466	0.136	0.069	1.97195e-05	T1	esMF vs AD	TNFRSF1B
4.19795e-18	-0.930023	0.535	0.767	1.073e-13	T1	AD vs HC	TXNIP											2.82326e-08	1.02752	0.116	0.06	0.000721626	T1	esMF vs AD	RCAN3
4.46942e-07	-0.937896	0.116	0.233	0.0114238	T1	AD vs HC	CAMK4											7.26661e-07	1.01521	0.112	0.063	0.0185735	T1	esMF vs AD	NFE2L2
1.35888e-06	-0.946181	0.072	0.167	0.0347331	T1	AD vs HC	TMC6											4.77811e-08	1.01472	0.144	0.083	0.00122129	T1	esMF vs AD	SMARCA2
6.98558e-12	-0.950773	0.215	0.422	1.78551e-07	T1	AD vs HC	ITGB2											1.02164e-09	1.00911	0.149	0.08	2.61132e-05	T1	esMF vs AD	FOSB
8.49806e-08	-0.957114	0.08	0.192	0.0021721	T1	AD vs HC	BIRC6											4.87596e-15	1.00728	0.247	0.145	1.2463e-10	T1	esMF vs AD	ARF5
4.68901e-12	-0.958183	0.139	0.321	1.19851e-07	T1	AD vs HC	SCML4											3.45823e-11	0.999664	0.22	0.136	8.83924e-07	T1	esMF vs AD	SQSTM1
8.74571e-08	-0.958459	0.069	0.174	0.0022354	T1	AD vs HC	SEMA4D											2.38262e-11	0.980781	0.162	0.083	6.08997e-07	T1	esMF vs AD	SRRM2
3.81496e-10	-0.966561	0.127	0.286	9.75103e-06	T1	AD vs HC	RBL2											1.54325e-14	0.966133	0.292	0.186	3.94455e-10	T1	esMF vs AD	MCL1
1.49275e-07	-0.973009	0.089	0.202	0.00381546	T1	AD vs HC	RCBTB2											3.44141e-17	0.964806	0.314	0.198	8.79625e-13	T1	esMF vs AD	EMB
1.90133e-15	-0.984673	0.302	0.547	4.85979e-11	T1	AD vs HC	ARHGAP15											7.61669e-09	0.962434	0.17	0.104	0.000194683	T1	esMF vs AD	TMED4
1.34036e-08	-0.984861	0.109	0.244	0.000342596	T1	AD vs HC	EIF5B											2.88293e-10	0.960327	0.189	0.114	7.36877e-06	T1	esMF vs AD	JTB
2.48041e-08	-0.987196	0.062	0.167	0.000633993	T1	AD vs HC	PCGF5											3.66032e-09	0.933286	0.178	0.107	9.35577e-05	T1	esMF vs AD	PIK3IP1
6.38262e-11	-0.993531	0.143	0.314	1.6314e-06	T1	AD vs HC	FKBP5											7.54076e-11	0.930635	0.19	0.109	1.92742e-06	T1	esMF vs AD	GLUL
1.49495e-07	-0.995589	0.087	0.199	0.00382109	T1	AD vs HC	RABGAP1L											5.47697e-09	0.929915	0.26	0.191	0.000139991	T1	esMF vs AD	CLU
1.598e-07	-0.996536	0.052	0.143	0.00408449	T1	AD vs HC	ANKRD36C											8.193e-07	0.915328	0.134	0.082	0.0209413	T1	esMF vs AD	PPP1CC
2.68044e-12	-0.99737	0.167	0.362	6.85121e-08	T1	AD vs HC	ARL6IP4											1.47921e-13	0.910677	0.267	0.165	3.78087e-09	T1	esMF vs AD	BTG2
5.1148e-07	-1.01793	0.05	0.136	0.0130734	T1	AD vs HC	PRDM2											2.64065e-08	0.906428	0.135	0.075	0.00067495	T1	esMF vs AD	SRSF4
1.05347e-06	-1.01885	0.114	0.226	0.0269266	T1	AD vs HC	JTB											5.0757e-22	0.905323	0.499	0.368	1.29735e-17	T1	esMF vs AD	CD69
9.35194e-08	-1.02656	0.047	0.136	0.00239036	T1	AD vs HC	CCDC88C											1.31003e-07	0.902545	0.145	0.087	0.00334844	T1	esMF vs AD	PHF3
1.64203e-06	-1.04965	0.045	0.122	0.0419703	T1	AD vs HC	MLEC											3.76946e-07	0.890625	0.27	0.206	0.00963474	T1	esMF vs AD	JUN
7.35302e-11	-1.05379	0.113	0.272	1.87943e-06	T1	AD vs HC	KIF2A											2.21643e-07	0.882343	0.11	0.059	0.0056652	T1	esMF vs AD	SP140L
1.60317e-09	-1.05381	0.062	0.178	4.09771e-05	T1	AD vs HC	VSIR											1.27099e-07	0.882327	0.176	0.116	0.00324866	T1	esMF vs AD	CAMK4
1.8887e-12	-1.06062	0.051	0.178	4.82751e-08	T1	AD vs HC	CCL5											2.42306e-14	0.867085	0.278	0.168	6.19333e-10	T1	esMF vs AD	TRBC1
1.10855e-06	-1.06187	0.077	0.174	0.0283344	T1	AD vs HC	STOM											1.03148e-12	0.863892	0.26	0.167	2.63647e-08	T1	esMF vs AD	ARL6IP4
1.11367e-07	-1.06739	0.049	0.139	0.00284654	T1	AD vs HC	PDXDC1											1.02956e-08	0.85378	0.179	0.11	0.000263156	T1	esMF vs AD	RNF149
8.06637e-07	-1.06763	0.072	0.167	0.0206176	T1	AD vs HC	LONP2											1.49528e-06	0.847659	0.146	0.094	0.0382194	T1	esMF vs AD	SIGIRR
9.02691e-07	-1.06856	0.063	0.153	0.0230728	T1	AD vs HC	SHFL											5.20713e-12	0.844279	0.234	0.142	1.33094e-07	T1	esMF vs AD	FNBP1
4.51842e-09	-1.07746	0.096	0.226	0.000115491	T1	AD vs HC	NORAD											9.24553e-38	0.84132	0.654	0.469	2.36316e-33	T1	esMF vs AD	LTB
9.2652e-09	-1.08209	0.063	0.171	0.000236818	T1	AD vs HC	RASSF5											3.6145e-10	0.834284	0.218	0.139	9.23866e-06	T1	esMF vs AD	CCND3
1.64259e-06	-1.09103	0.035	0.105	0.0419847	T1	AD vs HC	VPS13D											1.49192e-09	0.830043	0.189	0.113	3.81334e-05	T1	esMF vs AD	TGOLN2
3.11787e-07	-1.10021	0.052	0.139	0.00796927	T1	AD vs HC	KRAS											1.98908e-09	0.829899	0.19	0.116	5.0841e-05	T1	esMF vs AD	DOCK8
8.16433e-12	-1.10703	0.155	0.338	2.0868e-07	T1	AD vs HC	INPP4B											1.5914e-12	0.827908	0.252	0.155	4.06762e-08	T1	esMF vs AD	IKZF1
7.99463e-52	-1.11476	0.829	0.944	2.04343e-47	T1	AD vs HC	HLA-B											4.38532e-19	0.818928	0.404	0.275	1.12089e-14	T1	esMF vs AD	YBX1
1.28229e-09	-1.13389	0.107	0.247	3.27752e-05	T1	AD vs HC	PIK3IP1											1.46897e-17	0.815343	0.374	0.251	3.75468e-13	T1	esMF vs AD	SAMSN1
4.47057e-16	-1.14033	0.142	0.359	1.14268e-11	T1	AD vs HC	FNBP1											4.5178e-11	0.809548	0.257	0.168	1.15475e-06	T1	esMF vs AD	PAK2
2.04777e-13	-1.14751	0.105	0.279	5.23411e-09	T1	AD vs HC	RBMS1											7.52399e-07	0.799618	0.149	0.094	0.0192313	T1	esMF vs AD	UBE2B
4.11391e-07	-1.15064	0.038	0.115	0.0105152	T1	AD vs HC	ARAP2											7.0673e-08	0.798329	0.127	0.069	0.0018064	T1	esMF vs AD	SEMA4D
3.97786e-07	-1.15172	0.038	0.115	0.0101674	T1	AD vs HC	CXCR3											8.93738e-07	0.795836	0.18	0.122	0.0228439	T1	esMF vs AD	PIM2
1.76197e-08	-1.16727	0.04	0.129	0.000450359	T1	AD vs HC	NFATC3											5.82014e-08	0.791703	0.184	0.117	0.00148763	T1	esMF vs AD	CHD2
1.31395e-14	-1.16922	0.134	0.334	3.35847e-10	T1	AD vs HC	SERP1											2.03512e-08	0.785119	0.187	0.118	0.000520177	T1	esMF vs AD	OSBPL8
1.83277e-08	-1.16929	0.046	0.139	0.000468457	T1	AD vs HC	PCNX1											1.51452e-15	0.780334	0.324	0.208	3.87112e-11	T1	esMF vs AD	PCBP2
3.37628e-08	-1.17105	0.08	0.192	0.000862976	T1	AD vs HC	FOSB											9.0478e-07	0.748057	0.154	0.099	0.0231262	T1	esMF vs AD	SYNGR2
1.61151e-10	-1.17376	0.098	0.24	4.11903e-06	T1	AD vs HC	EMD											2.677e-98	0.742723	0.942	0.786	6.84241e-94	T1	esMF vs AD	HLA-C
5.69889e-07	-1.17387	0.041	0.118	0.0145664	T1	AD vs HC	SIN3A											4.87684e-07	0.723834	0.141	0.085	0.0124652	T1	esMF vs AD	AKNA
6.51049e-09	-1.17812	0.088	0.213	0.000166408	T1	AD vs HC	GTF3A											5.49476e-08	0.721299	0.213	0.143	0.00140446	T1	esMF vs AD	FKBP5
1.47368e-12	-1.18069	0.116	0.289	3.76672e-08	T1	AD vs HC	DOCK8											5.54242e-11	0.715958	0.306	0.215	1.41664e-06	T1	esMF vs AD	ITGB2
2.47676e-08	-1.18345	0.057	0.157	0.00063306	T1	AD vs HC	KAT6B											1.76048e-06	0.714872	0.152	0.097	0.044998	T1	esMF vs AD	ATP1A1
1.40166e-07	-1.18399	0.037	0.115	0.00358265	T1	AD vs HC	PTPN4											4.48336e-07	0.710063	0.188	0.127	0.0114595	T1	esMF vs AD	RBL2
1.42616e-08	-1.18608	0.123	0.258	0.000364526	T1	AD vs HC	ISCU											2.66115e-09	0.710054	0.243	0.163	6.80189e-05	T1	esMF vs AD	TMEM123
6.44637e-11	-1.18846	0.08	0.22	1.64769e-06	T1	AD vs HC	TUT4											5.3309e-09	0.708757	0.268	0.192	0.000136258	T1	esMF vs AD	UBE2D2
5.40062e-08	-1.19615	0.044	0.132	0.0013804	T1	AD vs HC	PPP3CA											8.2017e-15	0.691443	0.608	0.535	2.09636e-10	T1	esMF vs AD	TXNIP
5.32515e-17	-1.20518	0.162	0.397	1.36111e-12	T1	AD vs HC	LPAR6											2.00412e-08	0.689365	0.281	0.204	0.000512253	T1	esMF vs AD	BIRC3
5.33655e-07	-1.2054	0.045	0.125	0.0136402	T1	AD vs HC	TSEN54											1.04128e-09	0.685032	0.252	0.168	2.66152e-05	T1	esMF vs AD	DHRS7
1.22195e-09	-1.20851	0.096	0.23	3.12332e-05	T1	AD vs HC	DEK											2.05848e-08	0.671268	0.261	0.184	0.000526148	T1	esMF vs AD	TRAC
3.36407e-08	-1.20998	0.059	0.16	0.000859856	T1	AD vs HC	TSPYL2											3.29013e-14	0.648946	0.407	0.298	8.40958e-10	T1	esMF vs AD	SNHG6
4.60082e-11	-1.21067	0.054	0.174	1.17597e-06	T1	AD vs HC	CCSER2											4.63417e-41	0.642066	0.802	0.695	1.18449e-36	T1	esMF vs AD	HLA-E
3.938e-13	-1.21203	0.094	0.258	1.00655e-08	T1	AD vs HC	SIGIRR											5.82367e-20	0.637915	0.602	0.503	1.48853e-15	T1	esMF vs AD	AHNAK
3.17395e-08	-1.21492	0.092	0.213	0.000811263	T1	AD vs HC	CYTH1											1.22993e-06	0.631933	0.172	0.114	0.0314369	T1	esMF vs AD	SELENOM
1.06717e-12	-1.21539	0.083	0.237	2.72768e-08	T1	AD vs HC	SRRM2											2.27921e-08	0.628856	0.23	0.155	0.000582567	T1	esMF vs AD	NKTR
2.69469e-08	-1.21591	0.063	0.167	0.000688764	T1	AD vs HC	CHD3											6.53355e-10	0.625597	0.294	0.207	1.66998e-05	T1	esMF vs AD	MTDH
6.56355e-10	-1.21901	0.065	0.185	1.67764e-05	T1	AD vs HC	CD8B											9.09421e-13	0.623968	0.402	0.297	2.32448e-08	T1	esMF vs AD	STK17B
2.58775e-11	-1.21967	0.069	0.202	6.61429e-07	T1	AD vs HC	TNFRSF1B											1.16573e-06	0.621425	0.185	0.126	0.029796	T1	esMF vs AD	AKAP9
3.33988e-08	-1.22406	0.055	0.153	0.000853674	T1	AD vs HC	WDR82											1.54301e-06	0.621255	0.193	0.133	0.0394393	T1	esMF vs AD	CD4
3.98745e-08	-1.23008	0.04	0.125	0.00101919	T1	AD vs HC	RNF44											2.97506e-07	0.620209	0.208	0.141	0.00760425	T1	esMF vs AD	ETS1
6.36038e-07	-1.23032	0.06	0.15	0.0162571	T1	AD vs HC	CD200R1											2.24047e-12	0.60963	0.489	0.391	5.72663e-08	T1	esMF vs AD	CXCR4
1.85402e-07	-1.23765	0.083	0.192	0.00473887	T1	AD vs HC	JMJD1C											3.41542e-15	0.604936	0.439	0.327	8.72982e-11	T1	esMF vs AD	SON
2.01225e-08	-1.23988	0.035	0.118	0.000514331	T1	AD vs HC	ZBTB20											3.39688e-09	0.594026	0.381	0.302	8.68242e-05	T1	esMF vs AD	ARHGAP15
7.28004e-07	-1.24305	0.054	0.139	0.0186078	T1	AD vs HC	JPX											8.61723e-07	0.593671	0.261	0.195	0.0220256	T1	esMF vs AD	CAST
2.34273e-13	-1.2446	0.088	0.251	5.98803e-09	T1	AD vs HC	SYNRG											1.46086e-12	0.563779	0.439	0.338	3.73396e-08	T1	esMF vs AD	MYH9
2.06796e-15	-1.24604	0.111	0.303	5.28572e-11	T1	AD vs HC	P4HB											1.43851e-10	0.554236	0.437	0.355	3.67683e-06	T1	esMF vs AD	NOP53
1.22226e-08	-1.25882	0.048	0.143	0.000312409	T1	AD vs HC	LINC01138											2.81297e-08	0.553641	0.359	0.278	0.000718996	T1	esMF vs AD	SYNE2
1.29201e-06	-1.27014	0.035	0.105	0.0330238	T1	AD vs HC	USP20											1.92695e-07	0.546034	0.102	0.051	0.00492528	T1	esMF vs AD	CCL5
7.81808e-32	-1.28683	0.503	0.822	1.9983e-27	T1	AD vs HC	AHNAK											4.98141e-07	0.530363	0.364	0.301	0.0127325	T1	esMF vs AD	LIMD2
2.35648e-20	-1.2872	0.275	0.551	6.02317e-16	T1	AD vs HC	YBX1											1.58271e-07	0.524865	0.356	0.285	0.00404539	T1	esMF vs AD	ANKRD12
4.64132e-11	-1.28731	0.066	0.195	1.18632e-06	T1	AD vs HC	ADAR											3.61289e-08	-0.50655	0.176	0.253	0.000923455	T1	esMF vs AD	HADHA
6.29393e-07	-1.28993	0.037	0.111	0.0160873	T1	AD vs HC	CLSTN1											3.51105e-22	-0.506632	0.538	0.675	8.97423e-18	T1	esMF vs AD	YWHAZ
2.78477e-10	-1.29938	0.066	0.188	7.11786e-06	T1	AD vs HC	LY9											1.94681e-13	-0.50723	0.323	0.435	4.97605e-09	T1	esMF vs AD	ACTR3
7.9355e-07	-1.30454	0.034	0.105	0.0202831	T1	AD vs HC	APP											4.50191e-13	-0.509433	0.337	0.45	1.15069e-08	T1	esMF vs AD	DAZAP2
1.1082e-12	-1.32103	0.099	0.265	2.83257e-08	T1	AD vs HC	CASP8											7.73953e-13	-0.511629	0.308	0.421	1.97822e-08	T1	esMF vs AD	TSPO
7.0138e-21	-1.32227	0.139	0.39	1.79273e-16	T1	AD vs HC	CCND3											3.70461e-13	-0.514625	0.276	0.395	9.46899e-09	T1	esMF vs AD	PTGES3
1.51818e-06	-1.32631	0.037	0.108	0.0388047	T1	AD vs HC	RAB27B											5.229e-12	-0.516098	0.256	0.361	1.33653e-07	T1	esMF vs AD	POLR2L
2.5047e-12	-1.32733	0.06	0.192	6.40201e-08	T1	AD vs HC	PRKCQ-AS1											3.48897e-10	-0.517023	0.235	0.328	8.91781e-06	T1	esMF vs AD	CSNK2B
2.33042e-09	-1.32916	0.066	0.181	5.95656e-05	T1	AD vs HC	CMPK1											5.0673e-17	-0.517307	0.348	0.486	1.2952e-12	T1	esMF vs AD	COX7A2
1.12254e-07	-1.32961	0.054	0.146	0.00286922	T1	AD vs HC	MYDGF											2.00881e-10	-0.517639	0.209	0.301	5.13452e-06	T1	esMF vs AD	SRSF3
7.63409e-08	-1.3367	0.051	0.143	0.00195127	T1	AD vs HC	ADAM19											5.04952e-07	-0.517954	0.123	0.184	0.0129066	T1	esMF vs AD	NOSIP
1.27365e-07	-1.33838	0.057	0.15	0.00325545	T1	AD vs HC	EPB41											5.46331e-08	-0.518697	0.161	0.233	0.00139642	T1	esMF vs AD	SF3B6
1.45248e-12	-1.34591	0.074	0.22	3.71254e-08	T1	AD vs HC	SMAP1											1.32065e-08	-0.519084	0.21	0.293	0.000337557	T1	esMF vs AD	VPS28
1.71264e-08	-1.34734	0.033	0.115	0.000437752	T1	AD vs HC	FNTA											3.14077e-15	-0.519183	0.357	0.479	8.02782e-11	T1	esMF vs AD	LSP1
1.65338e-09	-1.351	0.117	0.258	4.22604e-05	T1	AD vs HC	TNF											6.25613e-31	-0.52004	0.684	0.812	1.59907e-26	T1	esMF vs AD	SERF2
1.74985e-12	-1.35264	0.073	0.216	4.47262e-08	T1	AD vs HC	TLK1											1.61717e-09	-0.521043	0.212	0.298	4.13348e-05	T1	esMF vs AD	LSM7
8.6494e-07	-1.35948	0.032	0.101	0.0221079	T1	AD vs HC	HAGH											4.33449e-08	-0.526159	0.158	0.231	0.0011079	T1	esMF vs AD	GDI2
2.75842e-08	-1.35979	0.034	0.115	0.000705051	T1	AD vs HC	IDH2											1.16761e-15	-0.527383	0.388	0.516	2.9844e-11	T1	esMF vs AD	COX8A
4.87627e-08	-1.36417	0.048	0.139	0.00124638	T1	AD vs HC	PGLS											2.01911e-13	-0.529515	0.278	0.395	5.16085e-09	T1	esMF vs AD	LEPROTL1
1.77183e-11	-1.36838	0.039	0.146	4.52879e-07	T1	AD vs HC	BRWD1											4.75902e-09	-0.53177	0.143	0.219	0.00012164	T1	esMF vs AD	SAMHD1
5.04921e-10	-1.37558	0.054	0.164	1.29058e-05	T1	AD vs HC	PYURF											7.67899e-17	-0.532161	0.365	0.5	1.96275e-12	T1	esMF vs AD	CALM2
3.16252e-10	-1.3778	0.045	0.15	8.08339e-06	T1	AD vs HC	SPG7											3.86856e-26	-0.532845	0.615	0.727	9.88804e-22	T1	esMF vs AD	ATP5MC2
2.17362e-12	-1.37837	0.057	0.188	5.55578e-08	T1	AD vs HC	RASA2											8.36643e-08	-0.534546	0.116	0.179	0.00213846	T1	esMF vs AD	ISG15
7.61314e-09	-1.38055	0.043	0.136	0.000194592	T1	AD vs HC	TNKS2											1.10271e-14	-0.538517	0.328	0.451	2.81852e-10	T1	esMF vs AD	SLC25A3
1.03416e-07	-1.39435	0.046	0.132	0.00264331	T1	AD vs HC	ZFAND2B											3.41634e-10	-0.53989	0.176	0.263	8.73217e-06	T1	esMF vs AD	UFC1
6.55692e-08	-1.39475	0.042	0.125	0.00167595	T1	AD vs HC	CWF19L2											6.76191e-08	-0.543435	0.214	0.289	0.00172834	T1	esMF vs AD	ARGLU1
5.75486e-13	-1.3995	0.072	0.22	1.47094e-08	T1	AD vs HC	RAC1											5.15311e-07	-0.544228	0.105	0.162	0.0131713	T1	esMF vs AD	PYCARD
2.45424e-13	-1.4018	0.087	0.244	6.27303e-09	T1	AD vs HC	PHF3											1.65326e-17	-0.54869	0.396	0.523	4.22573e-13	T1	esMF vs AD	PKM
8.81576e-13	-1.40373	0.062	0.199	2.25331e-08	T1	AD vs HC	TRAPPC5											4.09348e-23	-0.550158	0.564	0.692	1.04629e-18	T1	esMF vs AD	HSP90AB1
2.34534e-11	-1.40462	0.043	0.153	5.99468e-07	T1	AD vs HC	REST											1.92473e-32	-0.551131	0.716	0.787	4.9196e-28	T1	esMF vs AD	S100A4
1.2933e-10	-1.40839	0.04	0.143	3.30567e-06	T1	AD vs HC	STN1											4.73366e-09	-0.553677	0.177	0.258	0.000120992	T1	esMF vs AD	SPCS2
6.45555e-10	-1.4114	0.069	0.188	1.65004e-05	T1	AD vs HC	KMT2C											1.59619e-06	-0.553797	0.061	0.104	0.0407986	T1	esMF vs AD	ITPA
1.87414e-12	-1.42185	0.048	0.171	4.79031e-08	T1	AD vs HC	ANKRD36B											3.98105e-07	-0.553872	0.158	0.224	0.0101756	T1	esMF vs AD	TECR
1.52495e-14	-1.42363	0.07	0.226	3.89777e-10	T1	AD vs HC	TTC39C											4.21503e-11	-0.556672	0.172	0.263	1.07736e-06	T1	esMF vs AD	NDUFA6
9.40308e-10	-1.42697	0.053	0.16	2.40343e-05	T1	AD vs HC	RNF216											2.52772e-08	-0.557222	0.149	0.221	0.000646085	T1	esMF vs AD	SNRPB2
1.50569e-06	-1.4302	0.046	0.122	0.0384854	T1	AD vs HC	SPTBN1											5.22178e-10	-0.557879	0.15	0.231	1.33469e-05	T1	esMF vs AD	PSMA5
7.7225e-13	-1.43138	0.094	0.251	1.97387e-08	T1	AD vs HC	UBE2B											1.70761e-26	-0.561194	0.572	0.719	4.36465e-22	T1	esMF vs AD	HMGB1
5.378e-09	-1.44448	0.039	0.129	0.000137462	T1	AD vs HC	PIM1											9.46574e-16	-0.561345	0.3	0.428	2.41944e-11	T1	esMF vs AD	EZR
6.75366e-12	-1.44588	0.084	0.23	1.72624e-07	T1	AD vs HC	PIK3R1											3.97525e-09	-0.56161	0.153	0.23	0.000101607	T1	esMF vs AD	CCT4
2.04492e-19	-1.45019	0.136	0.369	5.22683e-15	T1	AD vs HC	SQSTM1											2.04098e-07	-0.562091	0.16	0.227	0.00521675	T1	esMF vs AD	PSMD8
2.60378e-22	-1.4541	0.122	0.373	6.65527e-18	T1	AD vs HC	KTN1											3.93668e-14	-0.562184	0.286	0.404	1.00622e-09	T1	esMF vs AD	SELENOW
2.81205e-07	-1.45502	0.034	0.108	0.00718759	T1	AD vs HC	SLC25A39											1.30597e-14	-0.562825	0.242	0.361	3.33805e-10	T1	esMF vs AD	SEC61G
6.36313e-11	-1.45953	0.041	0.146	1.62642e-06	T1	AD vs HC	ADIPOR1											1.31849e-15	-0.564867	0.297	0.423	3.37007e-11	T1	esMF vs AD	PSMA7
3.30817e-17	-1.46077	0.147	0.366	8.45569e-13	T1	AD vs HC	PTGER4											4.03492e-09	-0.565031	0.13	0.204	0.000103133	T1	esMF vs AD	NDUFS7
4.57453e-16	-1.46609	0.078	0.251	1.16925e-11	T1	AD vs HC	USP34											1.09487e-07	-0.565899	0.126	0.191	0.00279849	T1	esMF vs AD	PSMB4
1.24929e-06	-1.4678	0.039	0.111	0.0319318	T1	AD vs HC	EIF4EBP2											1.43747e-12	-0.566069	0.21	0.315	3.67417e-08	T1	esMF vs AD	SNRPG
1.40043e-07	-1.47094	0.033	0.108	0.0035795	T1	AD vs HC	HDAC7											1.26071e-11	-0.569455	0.235	0.333	3.22238e-07	T1	esMF vs AD	TRAPPC1
3.35458e-20	-1.47236	0.093	0.307	8.57431e-16	T1	AD vs HC	HIST1H4C											2.64432e-12	-0.571054	0.211	0.315	6.75888e-08	T1	esMF vs AD	CIB1
6.83865e-16	-1.49271	0.085	0.261	1.74796e-11	T1	AD vs HC	NSD3											2.22737e-14	-0.571753	0.279	0.397	5.69317e-10	T1	esMF vs AD	TRMT112
8.96407e-20	-1.49318	0.065	0.254	2.29122e-15	T1	AD vs HC	SUN2											1.35964e-08	-0.57286	0.113	0.181	0.000347524	T1	esMF vs AD	TOMM22
5.83789e-08	-1.4994	0.028	0.101	0.00149216	T1	AD vs HC	LIX1L											1.49845e-08	-0.573705	0.114	0.18	0.000383004	T1	esMF vs AD	SDHC
4.05193e-09	-1.50407	0.079	0.195	0.000103567	T1	AD vs HC	PI16											2.69845e-19	-0.57824	0.372	0.509	6.89725e-15	T1	esMF vs AD	NDUFA13
2.28713e-08	-1.50662	0.034	0.115	0.000584589	T1	AD vs HC	NIN											3.58935e-15	-0.578289	0.28	0.401	9.17437e-11	T1	esMF vs AD	NDUFB2
5.53753e-18	-1.51298	0.108	0.314	1.41539e-13	T1	AD vs HC	SLF1											1.2471e-14	-0.581222	0.615	0.71	3.18758e-10	T1	esMF vs AD	LGALS1
4.55671e-10	-1.51628	0.101	0.237	1.16469e-05	T1	AD vs HC	NR4A2											1.34123e-07	-0.581251	0.099	0.157	0.00342817	T1	esMF vs AD	PPP6C
2.63127e-09	-1.52071	0.029	0.111	6.72552e-05	T1	AD vs HC	SRSF9											2.73627e-12	-0.581418	0.167	0.264	6.99391e-08	T1	esMF vs AD	PSMA1
1.00671e-13	-1.52103	0.082	0.237	2.57316e-09	T1	AD vs HC	CDC42EP3											4.54455e-09	-0.58219	0.14	0.213	0.000116159	T1	esMF vs AD	MDH1
3.67249e-14	-1.52503	0.041	0.167	9.38688e-10	T1	AD vs HC	MGAT4A											8.533e-12	-0.583192	0.2	0.298	2.18103e-07	T1	esMF vs AD	CLDND1
1.93295e-11	-1.52993	0.031	0.129	4.94063e-07	T1	AD vs HC	CMTM3											2.34668e-08	-0.585013	0.081	0.139	0.00059981	T1	esMF vs AD	DDT
2.43386e-13	-1.53476	0.068	0.213	6.22095e-09	T1	AD vs HC	PRRC2B											3.57917e-07	-0.587683	0.068	0.116	0.00914837	T1	esMF vs AD	ETFA
3.68806e-09	-1.54428	0.037	0.125	9.42668e-05	T1	AD vs HC	SPAG9											6.58041e-08	-0.589675	0.097	0.156	0.00168195	T1	esMF vs AD	VKORC1
1.2063e-19	-1.54605	0.193	0.443	3.08329e-15	T1	AD vs HC	GLIPR1											1.6403e-11	-0.590663	0.229	0.324	4.1926e-07	T1	esMF vs AD	ARPC4
4.09476e-17	-1.54965	0.068	0.24	1.04662e-12	T1	AD vs HC	KDSR											7.68222e-09	-0.592693	0.135	0.207	0.000196358	T1	esMF vs AD	OSTC
8.35787e-13	-1.55202	0.053	0.181	2.13627e-08	T1	AD vs HC	PDLIM2											5.56807e-69	-0.592832	0.83	0.932	1.4232e-64	T1	esMF vs AD	PPIA
1.09791e-10	-1.55421	0.03	0.122	2.80627e-06	T1	AD vs HC	TMEM248											3.80221e-08	-0.592848	0.12	0.186	0.000971845	T1	esMF vs AD	MEAF6
2.92347e-09	-1.55473	0.049	0.15	7.47238e-05	T1	AD vs HC	ACADVL											8.06678e-07	-0.592865	0.096	0.149	0.0206187	T1	esMF vs AD	SNHG16
7.96137e-18	-1.5602	0.097	0.293	2.03493e-13	T1	AD vs HC	FNBP4											4.49404e-13	-0.594214	0.199	0.303	1.14868e-08	T1	esMF vs AD	BRK1
3.93905e-10	-1.57138	0.052	0.16	1.00682e-05	T1	AD vs HC	RANBP1											1.65152e-09	-0.595311	0.149	0.227	4.22128e-05	T1	esMF vs AD	DCTN3
1.03769e-16	-1.57338	0.059	0.22	2.65234e-12	T1	AD vs HC	CD47											2.99224e-09	-0.595977	0.134	0.208	7.64817e-05	T1	esMF vs AD	GIMAP4
2.21583e-13	-1.58576	0.062	0.202	5.66365e-09	T1	AD vs HC	ITSN2											1.42511e-06	-0.596511	0.085	0.134	0.0364258	T1	esMF vs AD	COPB1
1.89303e-11	-1.58825	0.039	0.146	4.83859e-07	T1	AD vs HC	IFNAR2											6.41307e-08	-0.598451	0.107	0.169	0.00163918	T1	esMF vs AD	PCMT1
2.58063e-07	-1.60717	0.031	0.101	0.0065961	T1	AD vs HC	PRMT7											2.95182e-14	-0.598813	0.227	0.34	7.54485e-10	T1	esMF vs AD	PSMB1
6.06099e-11	-1.61064	0.031	0.125	1.54919e-06	T1	AD vs HC	APPL1											2.72113e-12	-0.59897	0.233	0.336	6.95522e-08	T1	esMF vs AD	VAMP8
4.56018e-17	-1.61253	0.081	0.261	1.16558e-12	T1	AD vs HC	PARP8											3.80779e-23	-0.599289	0.364	0.531	9.73271e-19	T1	esMF vs AD	RAN
8.85038e-21	-1.6167	0.097	0.314	2.26216e-16	T1	AD vs HC	DPP7											1.9025e-12	-0.59944	0.258	0.359	4.8628e-08	T1	esMF vs AD	WDR83OS
1.69601e-09	-1.62123	0.033	0.122	4.335e-05	T1	AD vs HC	CUL4A											2.45048e-11	-0.599556	0.148	0.236	6.26343e-07	T1	esMF vs AD	PSMB10
9.12553e-12	-1.63094	0.033	0.136	2.33248e-07	T1	AD vs HC	BCL2											2.78673e-13	-0.600551	0.267	0.379	7.12287e-09	T1	esMF vs AD	PSME2
7.57373e-09	-1.63241	0.034	0.118	0.000193585	T1	AD vs HC	UQCRFS1											1.32787e-08	-0.600932	0.118	0.185	0.000339403	T1	esMF vs AD	CDC123
3.25938e-16	-1.63924	0.065	0.226	8.33098e-12	T1	AD vs HC	FXYD7											5.04451e-07	-0.603448	0.126	0.185	0.0128938	T1	esMF vs AD	SNRPD1
6.06475e-10	-1.64012	0.026	0.108	1.55015e-05	T1	AD vs HC	CAPN7											1.56232e-06	-0.60432	0.068	0.113	0.039933	T1	esMF vs AD	SUCLG1
1.80376e-33	-1.64877	0.173	0.519	4.61041e-29	T1	AD vs HC	LRRFIP1											2.39091e-07	-0.605092	0.064	0.112	0.00611117	T1	esMF vs AD	VAMP5
2.72562e-07	-1.65226	0.031	0.101	0.00696668	T1	AD vs HC	YWHAH											1.08307e-08	-0.60736	0.136	0.207	0.000276834	T1	esMF vs AD	BANF1
3.97999e-09	-1.65253	0.031	0.115	0.000101729	T1	AD vs HC	PNPLA2											2.38695e-36	-0.610294	0.543	0.719	6.10105e-32	T1	esMF vs AD	MYL12B
2.38651e-07	-1.65982	0.032	0.105	0.00609992	T1	AD vs HC	EHD4											5.3251e-07	-0.611181	0.077	0.126	0.0136109	T1	esMF vs AD	RGS14
3.6285e-18	-1.67229	0.073	0.254	9.27444e-14	T1	AD vs HC	XBP1											1.31586e-14	-0.611653	0.196	0.308	3.36334e-10	T1	esMF vs AD	SRSF2
1.83612e-12	-1.67538	0.03	0.132	4.69313e-08	T1	AD vs HC	RB1											2.28422e-07	-0.611818	0.075	0.127	0.00583847	T1	esMF vs AD	GTF2H5
1.1303e-57	-1.68283	0.47	0.85	2.88905e-53	T1	AD vs HC	PFN1											1.73218e-09	-0.611981	0.127	0.202	4.42746e-05	T1	esMF vs AD	ANXA7
5.25626e-10	-1.68842	0.034	0.125	1.3435e-05	T1	AD vs HC	CCR8											7.63864e-07	-0.612521	0.073	0.121	0.0195244	T1	esMF vs AD	CD58
8.32806e-09	-1.68974	0.026	0.101	0.000212865	T1	AD vs HC	AKIRIN1											7.76751e-15	-0.612548	0.197	0.31	1.98538e-10	T1	esMF vs AD	PSMA2
9.54402e-14	-1.69461	0.037	0.157	2.43945e-09	T1	AD vs HC	CLTB											1.36479e-08	-0.615631	0.136	0.207	0.000348839	T1	esMF vs AD	ZNHIT1
2.09997e-22	-1.70121	0.065	0.268	5.36753e-18	T1	AD vs HC	SMCHD1											1.08813e-07	-0.616645	0.115	0.176	0.00278125	T1	esMF vs AD	SNRPE
8.48738e-12	-1.71338	0.033	0.136	2.16937e-07	T1	AD vs HC	CA5B											4.66019e-12	-0.616814	0.127	0.214	1.19114e-07	T1	esMF vs AD	TUBB4B
3.31597e-15	-1.71752	0.025	0.136	8.47561e-11	T1	AD vs HC	PLCG1											1.02041e-08	-0.619875	0.111	0.178	0.000260817	T1	esMF vs AD	ILF2
3.234e-13	-1.71992	0.036	0.15	8.26609e-09	T1	AD vs HC	SUSD3											5.8587e-21	-0.620107	0.374	0.521	1.49748e-16	T1	esMF vs AD	ENO1
3.27214e-09	-1.7414	0.033	0.118	8.36359e-05	T1	AD vs HC	ZC3H6											2.22117e-12	-0.620789	0.161	0.255	5.67731e-08	T1	esMF vs AD	PSMA6
9.75351e-11	-1.75572	0.03	0.122	2.493e-06	T1	AD vs HC	ANKH											8.61702e-16	-0.621975	0.284	0.399	2.20251e-11	T1	esMF vs AD	TIMP1
4.11425e-13	-1.76387	0.048	0.174	1.0516e-08	T1	AD vs HC	AAK1											1.33121e-15	-0.622885	0.233	0.356	3.40258e-11	T1	esMF vs AD	TMEM50A
4.3947e-08	-1.79426	0.031	0.108	0.00112328	T1	AD vs HC	MAML2											5.70192e-14	-0.623342	0.233	0.344	1.45741e-09	T1	esMF vs AD	TUBB
1.68777e-22	-1.79746	0.071	0.275	4.31395e-18	T1	AD vs HC	CD8A											1.30759e-09	-0.623482	0.19	0.274	3.3422e-05	T1	esMF vs AD	MGST3
1.89643e-24	-1.80112	0.058	0.261	4.84729e-20	T1	AD vs HC	ZYX											8.0738e-23	-0.625606	0.381	0.531	2.06366e-18	T1	esMF vs AD	COX6B1
4.1542e-11	-1.80389	0.037	0.139	1.06181e-06	T1	AD vs HC	MZT2A											1.26829e-12	-0.626155	0.217	0.317	3.24175e-08	T1	esMF vs AD	NDUFC2
4.34107e-19	-1.80446	0.054	0.223	1.10958e-14	T1	AD vs HC	GRB2											4.58752e-09	-0.626156	0.107	0.173	0.000117257	T1	esMF vs AD	CHMP2A
2.25756e-20	-1.80953	0.072	0.265	5.77032e-16	T1	AD vs HC	COX5A											1.34977e-08	-0.626849	0.111	0.176	0.000345002	T1	esMF vs AD	CCT2
3.74449e-14	-1.81012	0.045	0.174	9.57091e-10	T1	AD vs HC	THEM4											2.2604e-31	-0.629361	0.482	0.663	5.77758e-27	T1	esMF vs AD	COX6A1
5.45118e-10	-1.81018	0.083	0.209	1.39332e-05	T1	AD vs HC	CST3											1.31622e-08	-0.637525	0.109	0.173	0.000336425	T1	esMF vs AD	PFDN2
1.01595e-16	-1.81619	0.051	0.202	2.59677e-12	T1	AD vs HC	PPM1G											1.0229e-07	-0.63815	0.101	0.16	0.00261452	T1	esMF vs AD	GNAI3
4.60694e-19	-1.81699	0.098	0.303	1.17753e-14	T1	AD vs HC	NFKBIA											9.63966e-14	-0.640251	0.188	0.293	2.4639e-09	T1	esMF vs AD	TBCB
4.26303e-07	-1.82013	0.042	0.118	0.0108963	T1	AD vs HC	CAVIN1											4.49357e-10	-0.642062	0.102	0.173	1.14856e-05	T1	esMF vs AD	ARF4
8.53213e-14	-1.82103	0.036	0.153	2.18081e-09	T1	AD vs HC	RALGAPA1											3.02804e-15	-0.642145	0.232	0.349	7.73968e-11	T1	esMF vs AD	SNU13
2.61924e-32	-1.83056	0.102	0.394	6.69479e-28	T1	AD vs HC	NDFIP1											2.86653e-09	-0.642586	0.111	0.179	7.32685e-05	T1	esMF vs AD	NDUFB6
1.38576e-11	-1.83605	0.061	0.185	3.54201e-07	T1	AD vs HC	PHLDA1											1.51152e-08	-0.645523	0.102	0.165	0.000386345	T1	esMF vs AD	MMADHC
1.45737e-25	-1.83781	0.075	0.303	3.72503e-21	T1	AD vs HC	HMGN1											9.93306e-13	-0.648164	0.164	0.26	2.53889e-08	T1	esMF vs AD	PRDX5
9.15228e-20	-1.8456	0.047	0.213	2.33932e-15	T1	AD vs HC	SLC4A7											2.648e-08	-0.64883	0.073	0.127	0.00067683	T1	esMF vs AD	HPRT1
7.41241e-22	-1.84599	0.06	0.251	1.89461e-17	T1	AD vs HC	RCAN3											1.06764e-10	-0.649123	0.114	0.191	2.7289e-06	T1	esMF vs AD	PSMD4
4.60411e-26	-1.85322	0.095	0.345	1.17681e-21	T1	AD vs HC	MBP											6.76177e-10	-0.649287	0.115	0.188	1.72831e-05	T1	esMF vs AD	MAGOH
1.39169e-11	-1.86069	0.021	0.108	3.55715e-07	T1	AD vs HC	RRP1B											1.25649e-07	-0.65058	0.073	0.124	0.0032116	T1	esMF vs AD	BTF3L4
5.92134e-19	-1.86149	0.049	0.213	1.51349e-14	T1	AD vs HC	LAMP1											3.58297e-10	-0.651677	0.119	0.193	9.15807e-06	T1	esMF vs AD	PHPT1
4.85103e-10	-1.87007	0.022	0.101	1.23992e-05	T1	AD vs HC	CCNL2											7.13376e-14	-0.652487	0.19	0.295	1.82339e-09	T1	esMF vs AD	DSTN
4.55829e-17	-1.87125	0.038	0.178	1.1651e-12	T1	AD vs HC	FOXN3											1.47527e-10	-0.654422	0.117	0.193	3.77078e-06	T1	esMF vs AD	LSM2
8.77864e-25	-1.87501	0.05	0.247	2.24382e-20	T1	AD vs HC	GNB2											9.06018e-11	-0.666616	0.125	0.204	2.31578e-06	T1	esMF vs AD	TALDO1
5.01862e-15	-1.89529	0.024	0.132	1.28276e-10	T1	AD vs HC	ANKLE2											8.28329e-09	-0.667756	0.122	0.19	0.000211721	T1	esMF vs AD	CDK2AP2
1.02914e-21	-1.90404	0.077	0.282	2.63048e-17	T1	AD vs HC	ANXA11											1.68678e-16	-0.670075	0.203	0.322	4.31141e-12	T1	esMF vs AD	ERH
2.79086e-17	-1.90755	0.035	0.171	7.13343e-13	T1	AD vs HC	PHF1											3.84751e-17	-0.674304	0.237	0.363	9.83425e-13	T1	esMF vs AD	COX7B
5.69901e-15	-1.93875	0.031	0.15	1.45667e-10	T1	AD vs HC	NAAA											3.44884e-19	-0.674412	0.296	0.435	8.81524e-15	T1	esMF vs AD	NDUFA11
1.18934e-17	-1.93973	0.043	0.192	3.03995e-13	T1	AD vs HC	SORL1											1.49251e-12	-0.676905	0.171	0.265	3.81486e-08	T1	esMF vs AD	SEC11A
2.26567e-34	-1.94158	0.111	0.418	5.79105e-30	T1	AD vs HC	GUK1											8.26676e-14	-0.677317	0.148	0.247	2.11298e-09	T1	esMF vs AD	RNH1
6.78249e-18	-1.94583	0.035	0.174	1.7336e-13	T1	AD vs HC	MDFIC											1.85211e-09	-0.677677	0.118	0.188	4.73398e-05	T1	esMF vs AD	PSMD7
2.09018e-12	-2.00061	0.026	0.122	5.3425e-08	T1	AD vs HC	CXorf38											4.92701e-47	-0.678527	0.734	0.841	1.25934e-42	T1	esMF vs AD	IFITM1
4.883e-36	-2.01144	0.112	0.429	1.24809e-31	T1	AD vs HC	PDIA3											3.23762e-73	-0.678682	0.85	0.947	8.27535e-69	T1	esMF vs AD	GAPDH
2.10757e-62	-2.01269	0.603	0.906	5.38696e-58	T1	AD vs HC	FTH1											1.23671e-14	-0.679302	0.162	0.268	3.16103e-10	T1	esMF vs AD	ATP5F1C
3.37754e-23	-2.02627	0.05	0.237	8.633e-19	T1	AD vs HC	MAP1LC3B											3.44413e-08	-0.682105	0.076	0.13	0.000880319	T1	esMF vs AD	CHCHD5
1.84175e-12	-2.02925	0.02	0.108	4.7075e-08	T1	AD vs HC	NSMAF											1.18698e-14	-0.683189	0.2	0.311	3.03391e-10	T1	esMF vs AD	ANXA5
6.07828e-20	-2.03052	0.039	0.195	1.55361e-15	T1	AD vs HC	H2AFV											3.15611e-22	-0.686089	0.244	0.396	8.06702e-18	T1	esMF vs AD	DBI
1.38815e-11	-2.03575	0.025	0.115	3.54811e-07	T1	AD vs HC	WWP1											7.93324e-11	-0.687941	0.106	0.18	2.02774e-06	T1	esMF vs AD	PDCD10
5.90179e-12	-2.08472	0.018	0.101	1.5085e-07	T1	AD vs HC	PIP4P1											2.49951e-11	-0.688397	0.125	0.206	6.38873e-07	T1	esMF vs AD	ECH1
1.27071e-35	-2.09241	0.073	0.352	3.24794e-31	T1	AD vs HC	NCOR1											2.38119e-14	-0.688785	0.138	0.237	6.08632e-10	T1	esMF vs AD	SUMO1
3.58342e-37	-2.09658	0.086	0.387	9.15922e-33	T1	AD vs HC	ANP32B											1.58379e-06	-0.690208	0.067	0.111	0.0404818	T1	esMF vs AD	COA3
8.1603e-13	-2.09943	0.016	0.101	2.08577e-08	T1	AD vs HC	FBXO32											1.69127e-79	-0.696306	0.864	0.935	4.32289e-75	T1	esMF vs AD	SH3BGRL3
2.47755e-16	-2.11356	0.026	0.143	6.33262e-12	T1	AD vs HC	UBE2G1											3.89711e-08	-0.696646	0.071	0.123	0.0009961	T1	esMF vs AD	EIF4E
7.43742e-12	-2.11438	0.02	0.105	1.90101e-07	T1	AD vs HC	RAB5IF											7.18224e-11	-0.696974	0.103	0.176	1.83578e-06	T1	esMF vs AD	PSMB2
1.97507e-13	-2.11642	0.02	0.115	5.04828e-09	T1	AD vs HC	RC3H1											6.38051e-09	-0.701286	0.095	0.157	0.000163086	T1	esMF vs AD	PRMT1
2.7315e-15	-2.12437	0.022	0.129	6.9817e-11	T1	AD vs HC	REEP3											1.09073e-16	-0.704343	0.176	0.295	2.7879e-12	T1	esMF vs AD	RAB11A
6.95329e-16	-2.13338	0.02	0.125	1.77726e-11	T1	AD vs HC	RCN2											2.23082e-08	-0.70493	0.08	0.136	0.000570198	T1	esMF vs AD	PSMD11
1.54896e-14	-2.13445	0.017	0.111	3.95914e-10	T1	AD vs HC	RNF187											9.01854e-19	-0.707206	0.227	0.357	2.30514e-14	T1	esMF vs AD	TBCA
2.33794e-18	-2.14371	0.055	0.22	5.97578e-14	T1	AD vs HC	CTSW											9.07096e-08	-0.707692	0.077	0.129	0.00231854	T1	esMF vs AD	POLR2F
1.22044e-10	-2.14879	0.032	0.125	3.11946e-06	T1	AD vs HC	ZNF331											6.0037e-07	-0.709776	0.075	0.122	0.0153455	T1	esMF vs AD	ITM2C
6.62658e-12	-2.19097	0.027	0.122	1.69375e-07	T1	AD vs HC	GADD45GIP1											2.25798e-12	-0.709926	0.123	0.208	5.77141e-08	T1	esMF vs AD	DYNLRB1
1.0023e-16	-2.19165	0.025	0.143	2.56188e-12	T1	AD vs HC	IL17RA											4.95156e-11	-0.713342	0.099	0.172	1.26562e-06	T1	esMF vs AD	PIN1
5.22921e-14	-2.20776	0.015	0.105	1.33659e-09	T1	AD vs HC	ZNF652											2.8924e-11	-0.715666	0.116	0.196	7.39297e-07	T1	esMF vs AD	NHP2
2.87295e-11	-2.22212	0.02	0.101	7.34327e-07	T1	AD vs HC	AP1S2											2.12059e-10	-0.715716	0.103	0.174	5.42023e-06	T1	esMF vs AD	NDUFB3
3.69859e-19	-2.22376	0.023	0.15	9.45361e-15	T1	AD vs HC	SLBP											1.28288e-07	-0.717683	0.063	0.111	0.00327905	T1	esMF vs AD	HIKESHI
4.36683e-43	-2.23292	0.134	0.491	1.11616e-38	T1	AD vs HC	COTL1											1.74051e-15	-0.722423	0.153	0.257	4.44874e-11	T1	esMF vs AD	HSPD1
7.87553e-51	-2.23308	0.225	0.652	2.01299e-46	T1	AD vs HC	ZFP36L2											3.51351e-14	-0.722463	0.186	0.289	8.98054e-10	T1	esMF vs AD	SNX6
2.29486e-35	-2.23842	0.067	0.334	5.86566e-31	T1	AD vs HC	RCSD1											1.26441e-44	-0.725056	0.575	0.733	3.23183e-40	T1	esMF vs AD	CLIC1
1.30468e-14	-2.26079	0.024	0.129	3.33477e-10	T1	AD vs HC	NT5C											7.51938e-12	-0.731315	0.144	0.23	1.92195e-07	T1	esMF vs AD	UBE2N
3.17638e-15	-2.27224	0.017	0.115	8.11884e-11	T1	AD vs HC	KDELR2											8.35895e-09	-0.732313	0.102	0.165	0.000213655	T1	esMF vs AD	ETFB
1.47334e-43	-2.31142	0.088	0.418	3.76587e-39	T1	AD vs HC	JAK1											1.85168e-20	-0.732462	0.286	0.428	4.73289e-16	T1	esMF vs AD	ARPC5
1.70911e-15	-2.31197	0.018	0.118	4.36848e-11	T1	AD vs HC	CSRNP1											4.21719e-11	-0.732579	0.149	0.232	1.07791e-06	T1	esMF vs AD	GATA3
1.32864e-12	-2.3133	0.02	0.108	3.39601e-08	T1	AD vs HC	KIF21A											2.28479e-07	-0.734347	0.063	0.109	0.00583993	T1	esMF vs AD	CYB5B
2.8289e-13	-2.33791	0.02	0.111	7.23067e-09	T1	AD vs HC	FAM50A											4.99848e-08	-0.7347	0.062	0.111	0.00127761	T1	esMF vs AD	EIF4E2
3.30333e-12	-2.33998	0.02	0.108	8.4433e-08	T1	AD vs HC	MICU2											1.56757e-38	-0.73979	0.439	0.64	4.0067e-34	T1	esMF vs AD	LDHA
3.80903e-20	-2.3736	0.028	0.167	9.73589e-16	T1	AD vs HC	SNHG7											9.8317e-10	-0.740712	0.081	0.143	2.51298e-05	T1	esMF vs AD	HSD17B10
1.79114e-32	-2.37715	0.055	0.293	4.57815e-28	T1	AD vs HC	TMX4											8.97343e-13	-0.745041	0.099	0.179	2.29361e-08	T1	esMF vs AD	ETHE1
1.33345e-11	-2.39311	0.02	0.105	3.40831e-07	T1	AD vs HC	GNPTG											1.98261e-10	-0.745044	0.097	0.166	5.06756e-06	T1	esMF vs AD	CALCOCO2
1.81424e-36	-2.4145	0.046	0.293	4.63719e-32	T1	AD vs HC	ACAP2											1.07033e-10	-0.745052	0.109	0.181	2.73576e-06	T1	esMF vs AD	PSMA3
2.08403e-12	-2.43147	0.019	0.105	5.32679e-08	T1	AD vs HC	FAM174C											4.82049e-20	-0.749596	0.192	0.324	1.23212e-15	T1	esMF vs AD	NDUFV2
2.18154e-13	-2.43639	0.067	0.209	5.57601e-09	T1	AD vs HC	DCN											6.8395e-07	-0.75074	0.064	0.109	0.0174818	T1	esMF vs AD	CSGALNACT1
3.48525e-19	-2.44075	0.027	0.16	8.90829e-15	T1	AD vs HC	MZT2B											2.13004e-08	-0.751942	0.072	0.125	0.000544437	T1	esMF vs AD	WASHC3
2.05441e-25	-2.47637	0.029	0.195	5.25108e-21	T1	AD vs HC	RBM17											1.63487e-10	-0.76034	0.089	0.157	4.17873e-06	T1	esMF vs AD	SUPT4H1
1.21002e-24	-2.48928	0.031	0.199	3.09281e-20	T1	AD vs HC	TGFBR2											1.14305e-33	-0.760755	0.427	0.599	2.92163e-29	T1	esMF vs AD	ANXA2
2.38865e-15	-2.49094	0.02	0.122	6.10539e-11	T1	AD vs HC	STUB1											2.41166e-10	-0.760892	0.125	0.197	6.16421e-06	T1	esMF vs AD	YWHAE
2.03096e-14	-2.51881	0.014	0.101	5.19113e-10	T1	AD vs HC	FBXW11											1.23719e-31	-0.764608	0.36	0.537	3.16226e-27	T1	esMF vs AD	SUB1
4.43706e-23	-2.5389	0.024	0.171	1.13411e-18	T1	AD vs HC	MGP											1.33682e-11	-0.765908	0.088	0.159	3.41691e-07	T1	esMF vs AD	VDAC3
1.21458e-15	-2.54051	0.015	0.111	3.10448e-11	T1	AD vs HC	TARSL2											1.43126e-29	-0.767472	0.282	0.462	3.6583e-25	T1	esMF vs AD	ATP5MC3
6.1361e-15	-2.55802	0.02	0.122	1.56839e-10	T1	AD vs HC	PTPRA											1.16372e-09	-0.768642	0.099	0.165	2.97447e-05	T1	esMF vs AD	POLR2K
1.20008e-36	-2.61242	0.034	0.261	3.06741e-32	T1	AD vs HC	IL6ST											5.99004e-13	-0.772312	0.109	0.191	1.53105e-08	T1	esMF vs AD	CCT3
9.44498e-18	-2.62519	0.02	0.136	2.41414e-13	T1	AD vs HC	PPP3CC											4.21579e-28	-0.776055	0.28	0.452	1.07756e-23	T1	esMF vs AD	SLC25A5
2.35968e-38	-2.69166	0.031	0.261	6.03134e-34	T1	AD vs HC	PSIP1											1.04512e-14	-0.776821	0.158	0.261	2.67134e-10	T1	esMF vs AD	MT1X
6.66051e-11	-2.71836	0.022	0.105	1.70243e-06	T1	AD vs HC	TPM1											6.03048e-07	-0.78061	0.061	0.105	0.0154139	T1	esMF vs AD	CDC26
4.36328e-31	-2.77824	0.025	0.209	1.11525e-26	T1	AD vs HC	MTCH1											1.28886e-11	-0.782975	0.063	0.126	3.29431e-07	T1	esMF vs AD	NDUFS2
9.7062e-33	-2.79073	0.03	0.23	2.4809e-28	T1	AD vs HC	METTL9											8.61295e-09	-0.788061	0.066	0.119	0.000220147	T1	esMF vs AD	PSMD1
3.23878e-17	-2.82672	0.023	0.139	8.27833e-13	T1	AD vs HC	IGFBP5											9.25813e-11	-0.788836	0.093	0.163	2.36638e-06	T1	esMF vs AD	CCT5
7.74696e-20	-2.83627	0.014	0.125	1.98012e-15	T1	AD vs HC	RAB4A											1.9492e-12	-0.794951	0.111	0.192	4.98215e-08	T1	esMF vs AD	LAPTM4A
5.23903e-17	-2.8755	0.025	0.143	1.33909e-12	T1	AD vs HC	CCDC80											1.48286e-16	-0.795756	0.163	0.272	3.79019e-12	T1	esMF vs AD	ATP6V1F
2.96247e-21	-2.90189	0.013	0.129	7.57207e-17	T1	AD vs HC	KLHDC2											3.83201e-11	-0.796042	0.092	0.162	9.79462e-07	T1	esMF vs AD	LSM6
5.19124e-34	-2.93636	0.02	0.206	1.32688e-29	T1	AD vs HC	PRELID1											3.46469e-11	-0.797175	0.085	0.155	8.85574e-07	T1	esMF vs AD	PSMD13
2.97605e-22	-2.94167	0.014	0.136	7.60679e-18	T1	AD vs HC	FAAP20											2.21072e-08	-0.798391	0.069	0.121	0.000565061	T1	esMF vs AD	ATOX1
1.64055e-19	-3.0446	0.012	0.118	4.19324e-15	T1	AD vs HC	SHARPIN											1.53698e-17	-0.79893	0.178	0.297	3.92853e-13	T1	esMF vs AD	CIAO2B
1.71563e-36	-3.12563	0.065	0.328	4.38515e-32	T1	AD vs HC	DUSP2											3.21037e-09	-0.808325	0.068	0.123	8.2057e-05	T1	esMF vs AD	C11orf98
1.34393e-20	-3.12764	0.013	0.125	3.43509e-16	T1	AD vs HC	CMTM7											1.15911e-09	-0.810164	0.073	0.133	2.96268e-05	T1	esMF vs AD	CHMP4A
1.85031e-41	-3.13676	0.051	0.321	4.72939e-37	T1	AD vs HC	RGCC											5.82413e-12	-0.813476	0.105	0.182	1.48865e-07	T1	esMF vs AD	ATP5MC1
5.73216e-33	-3.19514	0.009	0.16	1.46514e-28	T1	AD vs HC	XIST											8.29919e-21	-0.81459	0.194	0.326	2.12127e-16	T1	esMF vs AD	ATP5PD
1.3621e-32	-3.22274	0.023	0.209	3.48154e-28	T1	AD vs HC	CRTAP											3.35451e-12	-0.821964	0.107	0.185	8.57414e-08	T1	esMF vs AD	CAPZA2
9.27021e-28	-3.30307	0.011	0.15	2.36947e-23	T1	AD vs HC	KCNA3											2.56095e-11	-0.830378	0.079	0.145	6.54578e-07	T1	esMF vs AD	GSTO1
2.70921e-24	-3.34321	0.01	0.132	6.92475e-20	T1	AD vs HC	PDCD2											3.72197e-24	-0.83044	0.25	0.403	9.51335e-20	T1	esMF vs AD	NEDD8
1.00934e-37	-3.40405	0.015	0.206	2.57987e-33	T1	AD vs HC	ABHD14A											3.36646e-14	-0.837414	0.093	0.176	8.60467e-10	T1	esMF vs AD	PRDX3
5.91904e-31	-3.4836	0.014	0.174	1.51291e-26	T1	AD vs HC	MCUB											4.48018e-12	-0.839195	0.106	0.184	1.14513e-07	T1	esMF vs AD	MYADM
7.73776e-28	-3.57436	0.01	0.146	1.97777e-23	T1	AD vs HC	TMEM160											1.53864e-07	-0.844094	0.064	0.111	0.00393276	T1	esMF vs AD	TIMM8B
1.71076e-142	-3.59781	0.15	0.843	4.37272e-138	T1	AD vs HC	ITM2B											3.50103e-89	-0.844213	0.746	0.895	8.94863e-85	T1	esMF vs AD	MYL6
4.25161e-29	-3.64972	0.013	0.16	1.08671e-24	T1	AD vs HC	C4orf48											6.94579e-16	-0.849113	0.139	0.241	1.77534e-11	T1	esMF vs AD	EIF3I
8.38174e-69	-3.66571	0.022	0.348	2.14237e-64	T1	AD vs HC	CCDC85B											1.22796e-13	-0.850603	0.105	0.188	3.13867e-09	T1	esMF vs AD	AP2S1
4.28391e-39	-3.93696	0.014	0.206	1.09497e-34	T1	AD vs HC	CHCHD10											1.58164e-22	-0.859912	0.178	0.314	4.04268e-18	T1	esMF vs AD	UCP2
2.65569e-84	-3.99853	0.02	0.397	6.78794e-80	T1	AD vs HC	ATP5F1D											2.03494e-11	-0.860033	0.1	0.173	5.20132e-07	T1	esMF vs AD	HLA-DQB1
1.98266e-22	-4.28135	0.005	0.105	5.06769e-18	T1	AD vs HC	NDUFAF8											1.84378e-10	-0.863067	0.062	0.12	4.71271e-06	T1	esMF vs AD	COPZ1
6.07926e-26	-4.28165	0.005	0.118	1.55386e-21	T1	AD vs HC	SOCS1											5.42191e-15	-0.871706	0.096	0.183	1.38584e-10	T1	esMF vs AD	SELL
5.90803e-27	-4.719	0.014	0.157	1.51009e-22	T1	AD vs HC	CFD											1.19054e-27	-0.87299	0.271	0.434	3.04303e-23	T1	esMF vs AD	CSTB
3.6459e-25	-4.86814	0.004	0.111	9.31893e-21	T1	AD vs HC	PCSK1N											8.13781e-10	-0.879537	0.055	0.108	2.08002e-05	T1	esMF vs AD	MAF
1.66064e-31	-6.35835	0.001	0.118	4.24458e-27	T1	AD vs HC	GET4											1.78043e-15	-0.880107	0.11	0.202	4.55079e-11	T1	esMF vs AD	CYTOR
																		4.70609e-21	-0.882188	0.145	0.267	1.20288e-16	T1	esMF vs AD	UBE2L3
																		5.10978e-16	-0.885418	0.106	0.199	1.30606e-11	T1	esMF vs AD	PSMA4
																		2.97636e-30	-0.887247	0.204	0.372	7.60757e-26	T1	esMF vs AD	RBX1
																		7.99101e-11	-0.905455	0.08	0.145	2.0425e-06	T1	esMF vs AD	TMBIM1
																		2.04449e-13	-0.908803	0.11	0.192	5.22571e-09	T1	esMF vs AD	TKT
																		4.52531e-09	-0.91447	0.06	0.111	0.000115667	T1	esMF vs AD	SPINT2
																		2.50981e-09	-0.915252	0.057	0.108	6.41508e-05	T1	esMF vs AD	CD59
																		1.58132e-10	-0.92258	0.058	0.115	4.04187e-06	T1	esMF vs AD	ITGAE
																		1.49352e-09	-0.927765	0.063	0.116	3.81743e-05	T1	esMF vs AD	GLRX3
																		7.21782e-52	-0.940751	0.387	0.615	1.84488e-47	T1	esMF vs AD	PRDX1
																		1.73915e-11	-0.941476	0.062	0.123	4.44527e-07	T1	esMF vs AD	RTN3
																		5.52194e-13	-0.941842	0.123	0.204	1.41141e-08	T1	esMF vs AD	NBAS
																		2.09349e-10	-0.942243	0.066	0.124	5.35096e-06	T1	esMF vs AD	HSBP1
																		7.1036e-20	-0.943173	0.129	0.241	1.81568e-15	T1	esMF vs AD	LAMTOR5
																		5.55939e-14	-0.943355	0.087	0.166	1.42098e-09	T1	esMF vs AD	PSENEN
																		5.60903e-09	-0.947309	0.059	0.11	0.000143367	T1	esMF vs AD	GPR171
																		3.12189e-11	-0.948438	0.059	0.118	7.97955e-07	T1	esMF vs AD	TSTA3
																		1.40941e-17	-0.953104	0.091	0.185	3.60246e-13	T1	esMF vs AD	ESD
																		1.93608e-15	-0.953984	0.1	0.188	4.94861e-11	T1	esMF vs AD	TXNDC17
																		5.12505e-35	-0.9566	0.214	0.397	1.30996e-30	T1	esMF vs AD	PSMB3
																		8.02675e-35	-0.961546	0.194	0.374	2.05164e-30	T1	esMF vs AD	HLA-DRB1
																		4.89676e-14	-0.963264	0.077	0.153	1.25161e-09	T1	esMF vs AD	LAMTOR2
																		5.66554e-11	-0.965572	0.088	0.155	1.44811e-06	T1	esMF vs AD	RAB10
																		8.60756e-11	-0.982734	0.07	0.13	2.20009e-06	T1	esMF vs AD	GSTP1
																		1.8559e-14	-0.99354	0.082	0.16	4.74367e-10	T1	esMF vs AD	EIF6
																		1.89446e-44	-0.99868	0.306	0.511	4.84223e-40	T1	esMF vs AD	SEC61B
																		3.58026e-12	-1.00676	0.061	0.124	9.15114e-08	T1	esMF vs AD	MTCH2
																		5.70917e-17	-1.01722	0.068	0.151	1.45926e-12	T1	esMF vs AD	HIGD1A
																		2.68649e-16	-1.01724	0.096	0.185	6.86667e-12	T1	esMF vs AD	NUTF2
																		2.03529e-28	-1.0193	0.146	0.293	5.2022e-24	T1	esMF vs AD	NDUFA12
																		3.47325e-14	-1.03287	0.072	0.145	8.87762e-10	T1	esMF vs AD	GZMA
																		3.47063e-15	-1.03488	0.079	0.158	8.87093e-11	T1	esMF vs AD	PSMD9
																		6.20279e-33	-1.03614	0.17	0.336	1.58543e-28	T1	esMF vs AD	ITM2A
																		1.61013e-87	-1.03733	0.568	0.792	4.11549e-83	T1	esMF vs AD	IFITM2
																		6.55899e-27	-1.04891	0.136	0.274	1.67648e-22	T1	esMF vs AD	NOP10
																		1.12717e-26	-1.05407	0.152	0.291	2.88105e-22	T1	esMF vs AD	PSMB6
																		3.16295e-30	-1.05487	0.167	0.321	8.08449e-26	T1	esMF vs AD	FKBP1A
																		2.21085e-11	-1.06953	0.061	0.122	5.65094e-07	T1	esMF vs AD	STMN1
																		7.41403e-37	-1.08151	0.129	0.292	1.89503e-32	T1	esMF vs AD	IFITM3
																		3.54855e-23	-1.08437	0.083	0.19	9.0701e-19	T1	esMF vs AD	CNIH1
																		5.39726e-16	-1.08718	0.062	0.138	1.37954e-11	T1	esMF vs AD	REXO2
																		3.63012e-103	-1.09372	0.551	0.809	9.27859e-99	T1	esMF vs AD	EMP3
																		1.55979e-10	-1.09567	0.048	0.1	3.98682e-06	T1	esMF vs AD	UQCC2
																		8.09766e-14	-1.09791	0.059	0.126	2.06976e-09	T1	esMF vs AD	NME1
																		4.47067e-22	-1.109	0.101	0.211	1.1427e-17	T1	esMF vs AD	TUBA1C
																		1.12726e-20	-1.11533	0.067	0.159	2.88128e-16	T1	esMF vs AD	UBE2A
																		1.29675e-31	-1.12993	0.153	0.305	3.31449e-27	T1	esMF vs AD	JPT1
																		4.05609e-67	-1.13715	0.563	0.759	1.03674e-62	T1	esMF vs AD	ANXA1
																		2.33195e-73	-1.14891	0.475	0.695	5.96048e-69	T1	esMF vs AD	ALOX5AP
																		2.39357e-14	-1.16162	0.049	0.112	6.11796e-10	T1	esMF vs AD	MIIP
																		8.44911e-26	-1.17454	0.075	0.184	2.15959e-21	T1	esMF vs AD	IFI27
																		2.5108e-35	-1.18261	0.142	0.303	6.4176e-31	T1	esMF vs AD	POMP
																		2.69615e-71	-1.18497	0.195	0.458	6.89135e-67	T1	esMF vs AD	MT2A
																		5.29811e-90	-1.19843	0.466	0.729	1.3542e-85	T1	esMF vs AD	TAGLN2
																		1.14423e-13	-1.19974	0.051	0.114	2.92466e-09	T1	esMF vs AD	TMEM14A
																		5.6864e-16	-1.20715	0.039	0.102	1.45344e-11	T1	esMF vs AD	FXYD3
																		4.60214e-23	-1.2688	0.05	0.138	1.17631e-18	T1	esMF vs AD	SH2D2A
																		9.49394e-103	-1.26934	0.769	0.885	2.42665e-98	T1	esMF vs AD	CRIP1
																		3.58145e-156	-1.28587	0.617	0.884	9.15419e-152	T1	esMF vs AD	S100A11
																		1.57773e-31	-1.28812	0.076	0.2	4.03267e-27	T1	esMF vs AD	SERPINB4
																		1.87735e-31	-1.29659	0.07	0.191	4.79851e-27	T1	esMF vs AD	CCDC167
																		1.27358e-78	-1.30672	0.267	0.552	3.25527e-74	T1	esMF vs AD	DYNLL1
																		7.92564e-28	-1.31178	0.047	0.145	2.02579e-23	T1	esMF vs AD	CALML5
																		6.013e-16	-1.34495	0.039	0.101	1.53692e-11	T1	esMF vs AD	S100A16
																		2.57776e-29	-1.35683	0.073	0.188	6.58876e-25	T1	esMF vs AD	MIR4435-2HG
																		1.87029e-22	-1.37477	0.049	0.134	4.78046e-18	T1	esMF vs AD	LIMA1
																		4.22924e-19	-1.3842	0.035	0.102	1.08099e-14	T1	esMF vs AD	CYSTM1
																		1.83777e-18	-1.40091	0.037	0.104	4.69735e-14	T1	esMF vs AD	SBSN
																		1.72228e-23	-1.4355	0.058	0.149	4.40216e-19	T1	esMF vs AD	S100A6
																		1.06963e-18	-1.43774	0.052	0.128	2.73397e-14	T1	esMF vs AD	GLRX
																		7.32027e-21	-1.47493	0.038	0.111	1.87106e-16	T1	esMF vs AD	JUP
																		8.83412e-26	-1.51295	0.059	0.157	2.258e-21	T1	esMF vs AD	DSC3
																		1.1503e-22	-1.52088	0.039	0.117	2.94017e-18	T1	esMF vs AD	NDFIP2
																		1.10424e-36	-1.58919	0.057	0.179	2.82244e-32	T1	esMF vs AD	DSG1
																		1.69324e-28	-1.59711	0.054	0.155	4.32792e-24	T1	esMF vs AD	MT1E
																		6.31233e-31	-1.60686	0.076	0.195	1.61343e-26	T1	esMF vs AD	KLRB1
																		1.52142e-50	-1.68204	0.069	0.228	3.88874e-46	T1	esMF vs AD	CD9
																		5.66269e-72	-1.72149	0.143	0.373	1.44738e-67	T1	esMF vs AD	CAPG
																		5.44398e-138	-1.72594	0.279	0.647	1.39148e-133	T1	esMF vs AD	TXN
																		1.39516e-55	-1.85377	0.067	0.231	3.56604e-51	T1	esMF vs AD	CRIP2
																		1.38618e-123	-1.92537	0.202	0.527	3.54308e-119	T1	esMF vs AD	S100A10
																		4.285e-25	-2.27069	0.034	0.111	1.09525e-20	T1	esMF vs AD	KRT14

## Sheet: T2
p_val	avg_log2FC	pct.1	pct.2	p_val_adj	cell_type	group	gene		p_val	avg_log2FC	pct.1	pct.2	p_val_adj	cell_type	group	gene		p_val	avg_log2FC	pct.1	pct.2	p_val_adj	cell_type	group	gene
1.3112e-16	11.0652	0.118	0	3.35142e-12	T2	AD vs HC	IL22		3.16369e-13	6.26628	0.108	0.009	8.0864e-09	T2	esMF vs HC	GNLY		3.35309e-16	6.2434	0.104	0.002	8.5705e-12	T2	esMF vs AD	RCAN2
1.10154e-23	9.29189	0.169	0	2.81554e-19	T2	AD vs HC	SERPINB4		1.18095e-14	4.99595	0.114	0.007	3.0185e-10	T2	esMF vs HC	TNFSF4		8.5236e-49	5.58742	0.298	0.01	2.17863e-44	T2	esMF vs AD	SOCS1
1.19422e-25	3.95494	0.23	0.022	3.05243e-21	T2	AD vs HC	IL13		1.226e-14	4.96774	0.108	0.004	3.13365e-10	T2	esMF vs HC	IL26		9.71809e-17	4.85722	0.114	0.005	2.48394e-12	T2	esMF vs AD	TNFSF4
8.29957e-15	3.77313	0.155	0.024	2.12137e-10	T2	AD vs HC	NDFIP2		8.85818e-13	4.41392	0.104	0.009	2.26415e-08	T2	esMF vs HC	RCAN2		6.43867e-170	4.55815	0.802	0.238	1.64572e-165	T2	esMF vs AD	NFKBIA
2.46275e-14	3.33231	0.141	0.018	6.29478e-10	T2	AD vs HC	DSC3		4.63303e-21	4.17617	0.171	0.015	1.1842e-16	T2	esMF vs HC	KRT7		1.43233e-16	4.29096	0.119	0.008	3.66103e-12	T2	esMF vs AD	PTHLH
5.83438e-10	3.2912	0.112	0.02	1.49127e-05	T2	AD vs HC	CALML5		1.46032e-50	3.28578	0.374	0.035	3.73259e-46	T2	esMF vs HC	TRBV9		7.06529e-08	3.94128	0.108	0.038	0.00180589	T2	esMF vs AD	GNLY
7.3699e-09	3.23782	0.109	0.024	0.000188375	T2	AD vs HC	LY96		1.09034e-13	3.19698	0.119	0.013	2.78691e-09	T2	esMF vs HC	PTHLH		3.21672e-46	3.93029	0.309	0.025	8.22194e-42	T2	esMF vs AD	ATP5F1D
5.03323e-08	2.78605	0.113	0.031	0.00128649	T2	AD vs HC	JUP		5.64711e-20	3.14197	0.171	0.018	1.4434e-15	T2	esMF vs HC	TRAV12-1		9.38743e-39	3.79676	0.27	0.023	2.39943e-34	T2	esMF vs AD	CCDC85B
3.19041e-10	2.76817	0.127	0.028	8.1547e-06	T2	AD vs HC	DSG1		1.0208e-13	2.93412	0.134	0.022	2.60916e-09	T2	esMF vs HC	IL13		1.69838e-19	3.69504	0.146	0.013	4.34107e-15	T2	esMF vs AD	TARSL2
1.01093e-19	2.58871	0.298	0.099	2.58393e-15	T2	AD vs HC	NBAS		1.95963e-23	2.56312	0.36	0.164	5.00882e-19	T2	esMF vs HC	RGS1		3.76121e-20	3.63793	0.153	0.015	9.61364e-16	T2	esMF vs AD	CHCHD10
1.91348e-10	2.54743	0.15	0.041	4.89085e-06	T2	AD vs HC	IFI27		5.4641e-36	2.37959	0.492	0.262	1.39662e-31	T2	esMF vs HC	NEAT1		1.48537e-14	3.61697	0.107	0.008	3.79661e-10	T2	esMF vs AD	CRTAP
1.57852e-10	2.42702	0.171	0.055	4.03469e-06	T2	AD vs HC	TSHZ2		1.62589e-13	2.34758	0.177	0.055	4.15577e-09	T2	esMF vs HC	TSHZ2		2.64117e-17	3.60014	0.137	0.016	6.75083e-13	T2	esMF vs AD	C4orf48
1.17394e-07	2.36693	0.109	0.029	0.00300059	T2	AD vs HC	EGLN3		1.11466e-42	2.29161	0.513	0.247	2.84906e-38	T2	esMF vs HC	BATF		1.72619e-40	3.59774	0.285	0.026	4.41215e-36	T2	esMF vs AD	TRAV9-2
4.30659e-09	2.28501	0.151	0.05	0.000110076	T2	AD vs HC	MT1E		3.25804e-46	2.24856	0.677	0.556	8.32754e-42	T2	esMF vs HC	TXNIP		4.31754e-59	3.51846	0.374	0.026	1.10356e-54	T2	esMF vs AD	TRBV9
3.31999e-07	2.25644	0.105	0.029	0.00848589	T2	AD vs HC	PLIN3		4e-72	2.24186	0.802	0.68	1.0224e-67	T2	esMF vs HC	NFKBIA		9.83581e-16	3.38486	0.126	0.015	2.51403e-11	T2	esMF vs AD	PBX4
2.07586e-07	2.18347	0.141	0.053	0.00530589	T2	AD vs HC	NME1		5.1893e-29	2.23688	0.285	0.057	1.32639e-24	T2	esMF vs HC	TRAV9-2		4.5703e-128	3.34195	0.689	0.143	1.16817e-123	T2	esMF vs AD	ITM2B
3.14896e-53	2.17374	0.863	0.726	8.04875e-49	T2	AD vs HC	HSPA1A		4.09627e-16	1.99937	0.338	0.199	1.04701e-11	T2	esMF vs HC	GLUL		6.71387e-67	3.25224	0.505	0.132	1.71606e-62	T2	esMF vs AD	PHLDA1
1.21939e-06	2.17276	0.109	0.035	0.0311676	T2	AD vs HC	PLEKHJ1		1.05748e-07	1.99546	0.113	0.039	0.00270292	T2	esMF vs HC	HLA-DQA1		4.22145e-21	3.25006	0.163	0.016	1.079e-16	T2	esMF vs AD	PRELID1
5.09087e-43	2.08291	0.809	0.709	1.30123e-38	T2	AD vs HC	HSPA1B		6.96721e-08	1.91931	0.156	0.074	0.00178082	T2	esMF vs HC	LINC-PINT		8.51737e-13	3.12307	0.104	0.013	2.17704e-08	T2	esMF vs AD	MCUB
5.36359e-10	2.06533	0.143	0.037	1.37093e-05	T2	AD vs HC	S100A6		2.39582e-14	1.88597	0.264	0.127	6.12372e-10	T2	esMF vs HC	CBLB		4.65743e-65	3.10441	0.517	0.146	1.19044e-60	T2	esMF vs AD	RGCC
1.40824e-13	1.94729	0.41	0.262	3.59947e-09	T2	AD vs HC	NEAT1		6.68351e-41	1.81646	0.653	0.479	1.7083e-36	T2	esMF vs HC	BIRC3		1.19503e-12	3.04281	0.108	0.016	3.05449e-08	T2	esMF vs AD	FAAP20
6.0952e-10	1.85163	0.257	0.123	1.55793e-05	T2	AD vs HC	KLRB1		1.3201e-14	1.80571	0.39	0.28	3.37417e-10	T2	esMF vs HC	CRYBG1		9.15711e-23	3.03321	0.191	0.028	2.34056e-18	T2	esMF vs AD	ATP1B1
1.14092e-18	1.81381	0.441	0.249	2.9162e-14	T2	AD vs HC	MT2A		3.21472e-09	1.79775	0.197	0.099	8.21682e-05	T2	esMF vs HC	NBAS		4.91222e-26	2.95914	0.218	0.033	1.25556e-21	T2	esMF vs AD	GNB2
1.02381e-10	1.78809	0.262	0.123	2.61686e-06	T2	AD vs HC	IFITM3		1.51819e-09	1.74972	0.67	0.726	3.88049e-05	T2	esMF vs HC	HSPA1A		4.17551e-155	2.93112	0.874	0.503	1.06726e-150	T2	esMF vs AD	ZFP36L2
1.68769e-24	1.67764	0.579	0.401	4.31373e-20	T2	AD vs HC	TXN		4.94425e-08	1.70987	0.18	0.094	0.00126375	T2	esMF vs HC	JAK3		7.71579e-18	2.9143	0.16	0.028	1.97216e-13	T2	esMF vs AD	RBM17
6.78691e-14	1.66903	0.339	0.164	1.73473e-09	T2	AD vs HC	RGS1		3.49051e-22	1.67872	0.453	0.295	8.92175e-18	T2	esMF vs HC	ANKRD28		2.0277e-12	2.84063	0.112	0.02	5.18281e-08	T2	esMF vs AD	GADD45GIP1
3.31328e-09	1.58239	0.28	0.162	8.46873e-05	T2	AD vs HC	POMP		1.34375e-26	1.5083	0.526	0.346	3.43463e-22	T2	esMF vs HC	PRDM1		4.93287e-13	2.81605	0.112	0.016	1.26084e-08	T2	esMF vs AD	TMEM160
6.02613e-08	1.57097	0.234	0.127	0.00154028	T2	AD vs HC	CD9		4.93896e-07	1.48611	0.204	0.125	0.012624	T2	esMF vs HC	CFLAR		2.87299e-30	2.77957	0.277	0.059	7.34336e-26	T2	esMF vs AD	NFKBIZ
6.50447e-35	1.47825	0.742	0.63	1.66254e-30	T2	AD vs HC	ALOX5AP		4.55377e-09	1.40706	0.331	0.241	0.000116394	T2	esMF vs HC	SLA		4.12736e-24	2.71705	0.213	0.036	1.05495e-19	T2	esMF vs AD	METTL9
3.02278e-10	1.41114	0.414	0.306	7.72622e-06	T2	AD vs HC	CAPG		4.07182e-10	1.35649	0.505	0.484	1.04076e-05	T2	esMF vs HC	PHLDA1		3.54798e-19	2.69308	0.171	0.028	9.06863e-15	T2	esMF vs AD	KRT7
5.66095e-11	1.39413	0.395	0.262	1.44694e-06	T2	AD vs HC	OSTF1		4.68729e-10	1.27259	0.345	0.252	1.19807e-05	T2	esMF vs HC	JUND		1.95107e-12	2.69173	0.105	0.015	4.98695e-08	T2	esMF vs AD	KCNA3
4.01436e-51	1.37358	0.857	0.692	1.02607e-46	T2	AD vs HC	IFITM2		2.6317e-08	1.25356	0.453	0.405	0.000672663	T2	esMF vs HC	JUN		7.03671e-19	2.64651	0.171	0.03	1.79858e-14	T2	esMF vs AD	BTG3
2.44659e-10	1.30602	0.387	0.247	6.2535e-06	T2	AD vs HC	BATF		1.0738e-13	1.20428	0.477	0.398	2.74464e-09	T2	esMF vs HC	CKLF		1.00928e-14	2.64623	0.141	0.028	2.57972e-10	T2	esMF vs AD	MTCH1
5.33227e-36	1.19946	0.837	0.746	1.36293e-31	T2	AD vs HC	S100A11		8.54522e-10	1.19624	0.346	0.245	2.18416e-05	T2	esMF vs HC	BHLHE40		2.45857e-18	2.54417	0.168	0.03	6.2841e-14	T2	esMF vs AD	MZT2B
9.42055e-16	1.03598	0.668	0.608	2.40789e-11	T2	AD vs HC	PRDX1		2.2227e-08	1.17534	0.319	0.23	0.000568123	T2	esMF vs HC	LPAR6		2.32217e-12	2.48954	0.118	0.023	5.93547e-08	T2	esMF vs AD	SLC7A5
9.69816e-13	1.02571	0.462	0.282	2.47885e-08	T2	AD vs HC	S100A10		7.18236e-09	1.13856	0.295	0.193	0.000183581	T2	esMF vs HC	TRBC1		1.04873e-37	2.47929	0.39	0.123	2.68056e-33	T2	esMF vs AD	CRYBG1
7.64065e-11	1.02077	0.526	0.448	1.95295e-06	T2	AD vs HC	SEC61B		1.77533e-30	1.04578	0.837	0.818	4.53773e-26	T2	esMF vs HC	CD69		9.08079e-58	2.45157	0.48	0.133	2.32105e-53	T2	esMF vs AD	COTL1
4.96343e-07	1.01696	0.428	0.366	0.0126865	T2	AD vs HC	ATP5MC3		1.10699e-16	0.845827	0.808	0.823	2.82947e-12	T2	esMF vs HC	TSC22D3		7.29209e-20	2.41066	0.171	0.025	1.86386e-15	T2	esMF vs AD	TRAV12-1
7.40859e-14	1.01515	0.602	0.521	1.89364e-09	T2	AD vs HC	NME2		1.5373e-11	0.823145	0.495	0.411	3.92933e-07	T2	esMF vs HC	LGALS3		1.8644e-25	2.28251	0.268	0.072	4.76542e-21	T2	esMF vs AD	MAP1LC3B
2.16268e-07	0.973412	0.485	0.411	0.0055278	T2	AD vs HC	LGALS3		1.15139e-18	0.804356	0.816	0.764	2.94296e-14	T2	esMF vs HC	KLF6		1.31052e-35	2.28071	0.345	0.086	3.34969e-31	T2	esMF vs AD	JUND
9.85584e-11	0.96921	0.535	0.46	2.51915e-06	T2	AD vs HC	PGK1		1.59662e-19	0.768276	0.902	0.923	4.08095e-15	T2	esMF vs HC	BTG1		1.95971e-08	2.2784	0.102	0.031	0.000500901	T2	esMF vs AD	SLBP
2.29637e-08	0.910719	0.526	0.481	0.000586952	T2	AD vs HC	COX8A		2.88899e-18	0.699804	0.908	0.947	7.38425e-14	T2	esMF vs HC	SRGN		2.39325e-10	2.27317	0.105	0.023	6.11715e-06	T2	esMF vs AD	TP53BP2
7.62719e-10	0.852808	0.775	0.803	1.94951e-05	T2	AD vs HC	LGALS1		2.44412e-09	0.660213	0.672	0.696	6.24717e-05	T2	esMF vs HC	SAMSN1		4.02978e-13	2.25574	0.125	0.023	1.03001e-08	T2	esMF vs AD	DPP4
1.55322e-21	0.846376	0.812	0.807	3.97003e-17	T2	AD vs HC	EMP3		1.30685e-06	0.500489	0.789	0.785	0.033403	T2	esMF vs HC	DUSP1		1.58715e-13	2.23699	0.137	0.03	4.05674e-09	T2	esMF vs AD	PSIP1
3.7432e-16	0.823521	0.888	0.91	9.56763e-12	T2	AD vs HC	CRIP1		1.24959e-11	-0.500121	0.071	0.173	3.19394e-07	T2	esMF vs HC	RCN2		2.5042e-11	2.22756	0.109	0.021	6.40073e-07	T2	esMF vs AD	PPP3CC
4.31756e-08	0.811518	0.536	0.51	0.00110357	T2	AD vs HC	COX7A2		9.66677e-07	-0.501957	0.059	0.123	0.0247083	T2	esMF vs HC	ZBTB20		6.81587e-18	2.18458	0.232	0.081	1.74214e-13	T2	esMF vs AD	ZFAND5
5.01034e-11	0.804116	0.625	0.608	1.28064e-06	T2	AD vs HC	ANXA2		1.31632e-13	-0.504915	0.254	0.455	3.36452e-09	T2	esMF vs HC	CSTB		1.20224e-16	2.15494	0.189	0.051	3.07292e-12	T2	esMF vs AD	RALGAPA1
3.75724e-08	0.738872	0.595	0.556	0.00096035	T2	AD vs HC	PKM		2.52132e-12	-0.504927	0.139	0.282	6.4445e-08	T2	esMF vs HC	ANP32E		1.74765e-19	2.15488	0.199	0.044	4.467e-15	T2	esMF vs AD	SORL1
1.2527e-25	0.726793	0.959	0.963	3.20191e-21	T2	AD vs HC	ACTG1		1.38562e-10	-0.505651	0.114	0.232	3.54166e-06	T2	esMF vs HC	IGFLR1		6.56017e-09	2.13242	0.104	0.03	0.000167678	T2	esMF vs AD	PNPLA2
9.41197e-22	0.725273	0.903	0.891	2.4057e-17	T2	AD vs HC	IFITM1		1.18022e-07	-0.506675	0.079	0.16	0.00301665	T2	esMF vs HC	RRP1B		7.477e-10	2.1303	0.113	0.031	1.91112e-05	T2	esMF vs AD	MZT2A
1.97044e-34	0.717533	0.938	0.936	5.03645e-30	T2	AD vs HC	PPIA		1.93418e-07	-0.506844	0.064	0.136	0.00494376	T2	esMF vs HC	UBE2K		1.41329e-12	2.12181	0.143	0.038	3.61236e-08	T2	esMF vs AD	PIM3
2.87367e-29	0.704224	0.947	0.943	7.34509e-25	T2	AD vs HC	SH3BGRL3		9.6252e-09	-0.509266	0.068	0.151	0.00024602	T2	esMF vs HC	API5		2.231e-15	2.11651	0.172	0.044	5.70244e-11	T2	esMF vs AD	NFKBID
1.37078e-18	0.695256	0.936	0.948	3.50371e-14	T2	AD vs HC	IL32		2.45793e-12	-0.51017	0.127	0.265	6.28248e-08	T2	esMF vs HC	RAB14		4.11269e-26	2.02313	0.29	0.082	1.0512e-21	T2	esMF vs AD	KDSR
3.03111e-10	0.691611	0.664	0.657	7.74751e-06	T2	AD vs HC	PPIB		1.55596e-06	-0.511417	0.047	0.103	0.0397704	T2	esMF vs HC	TOM1		1.02343e-11	2.00218	0.141	0.041	2.61588e-07	T2	esMF vs AD	PPM1G
3.18625e-09	0.675429	0.633	0.587	8.14406e-05	T2	AD vs HC	SUMO2		4.16967e-09	-0.511849	0.074	0.162	0.000106577	T2	esMF vs HC	PDXDC1		5.14858e-09	1.9784	0.11	0.033	0.000131598	T2	esMF vs AD	UQCRFS1
5.11977e-10	0.67112	0.661	0.654	1.30861e-05	T2	AD vs HC	ARPC3		3.9968e-16	-0.51202	0.299	0.53	1.02158e-11	T2	esMF vs HC	SNU13		4.80549e-47	1.97225	0.677	0.482	1.22828e-42	T2	esMF vs AD	TXNIP
2.87566e-22	0.659155	0.987	0.996	7.35018e-18	T2	AD vs HC	ACTB		3.36165e-07	-0.513044	0.049	0.11	0.00859237	T2	esMF vs HC	SGF29		7.69997e-25	1.96846	0.292	0.089	1.96811e-20	T2	esMF vs AD	XBP1
1.47493e-13	0.639127	0.791	0.81	3.76992e-09	T2	AD vs HC	CLIC1		1.81756e-06	-0.514105	0.096	0.175	0.0464568	T2	esMF vs HC	KAT6A		1.18593e-08	1.94419	0.107	0.033	0.000303125	T2	esMF vs AD	SNHG7
3.65427e-20	0.633996	0.919	0.926	9.34032e-16	T2	AD vs HC	MYL6		4.74964e-11	-0.514644	0.127	0.256	1.21401e-06	T2	esMF vs HC	POLR3GL		2.89926e-30	1.89151	0.353	0.118	7.41051e-26	T2	esMF vs AD	GUK1
4.13174e-07	0.630115	0.627	0.621	0.0105607	T2	AD vs HC	COX6A1		5.93211e-17	-0.515914	0.319	0.562	1.51625e-12	T2	esMF vs HC	GPX4		3.62514e-15	1.89135	0.205	0.071	9.26585e-11	T2	esMF vs AD	PIM1
2.52174e-09	0.611563	0.686	0.654	6.44557e-05	T2	AD vs HC	CYBA		3.00939e-10	-0.515985	0.113	0.228	7.692e-06	T2	esMF vs HC	PRPF6		4.82033e-22	1.87435	0.274	0.09	1.23208e-17	T2	esMF vs AD	NDFIP1
9.03146e-09	0.607614	0.74	0.766	0.000230844	T2	AD vs HC	HMGB1		5.56996e-11	-0.516316	0.076	0.177	1.42368e-06	T2	esMF vs HC	HMGA1		1.4166e-22	1.86834	0.273	0.084	3.62083e-18	T2	esMF vs AD	SMCHD1
8.3824e-43	0.602974	0.99	0.993	2.14254e-38	T2	AD vs HC	TMSB4X		7.99987e-08	-0.516983	0.089	0.175	0.00204477	T2	esMF vs HC	CRLF3		1.66646e-15	1.84048	0.2	0.064	4.25946e-11	T2	esMF vs AD	ANXA11
6.0629e-11	0.596961	0.78	0.775	1.54968e-06	T2	AD vs HC	HINT1		1.3496e-06	-0.517231	0.06	0.123	0.0344957	T2	esMF vs HC	MID1IP1		4.0411e-14	1.8386	0.19	0.064	1.0329e-09	T2	esMF vs AD	RAC1
3.32274e-10	0.589515	0.715	0.729	8.49292e-06	T2	AD vs HC	MYL12B		2.86312e-10	-0.518222	0.082	0.182	7.31814e-06	T2	esMF vs HC	VPS35		6.41413e-10	1.83094	0.118	0.033	1.63945e-05	T2	esMF vs AD	EIF4A3
3.31542e-18	0.571229	0.939	0.941	8.47422e-14	T2	AD vs HC	GAPDH		2.23546e-08	-0.518372	0.086	0.175	0.000571383	T2	esMF vs HC	SNRPA		9.22001e-30	1.82376	0.368	0.132	2.35663e-25	T2	esMF vs AD	CSRNP1
1.74468e-13	0.570039	0.816	0.81	4.4594e-09	T2	AD vs HC	SERF2		1.10005e-11	-0.518983	0.104	0.227	2.81173e-07	T2	esMF vs HC	MCUB		1.07879e-10	1.82192	0.128	0.036	2.75738e-06	T2	esMF vs AD	BCL2
6.27943e-07	0.548208	0.683	0.711	0.0160502	T2	AD vs HC	RHOA		1.71468e-09	-0.521847	0.044	0.116	4.38271e-05	T2	esMF vs HC	PPM1A		5.42145e-43	1.80744	0.526	0.23	1.38572e-38	T2	esMF vs AD	PRDM1
1.19076e-10	-0.500022	0.342	0.593	3.04357e-06	T2	AD vs HC	SNHG6		6.96304e-07	-0.521961	0.056	0.12	0.0177975	T2	esMF vs HC	NBR1		8.30346e-20	1.80714	0.272	0.099	2.12236e-15	T2	esMF vs AD	HIST1H4C
1.34268e-06	-0.501276	0.26	0.429	0.034319	T2	AD vs HC	SMDT1		1.46836e-10	-0.522308	0.091	0.199	3.75313e-06	T2	esMF vs HC	CNOT7		2.61242e-13	1.80511	0.167	0.051	6.67735e-09	T2	esMF vs AD	MAL
1.19341e-08	-0.502238	0.219	0.409	0.000305037	T2	AD vs HC	TMEM123		3.66792e-13	-0.522548	0.092	0.215	9.37519e-09	T2	esMF vs HC	ASF1A		9.62464e-16	1.80111	0.21	0.071	2.46006e-11	T2	esMF vs AD	SOCS3
7.33308e-09	-0.505066	0.357	0.584	0.000187433	T2	AD vs HC	TUBA1A		5.06871e-07	-0.522554	0.089	0.169	0.0129556	T2	esMF vs HC	USP14		2.24809e-16	1.78561	0.212	0.067	5.74613e-12	T2	esMF vs AD	CCSER2
1.70686e-08	-0.510584	0.383	0.602	0.000436272	T2	AD vs HC	ITGB1		2.91141e-07	-0.522963	0.051	0.114	0.00744157	T2	esMF vs HC	PPM1M		1.41337e-07	1.78007	0.107	0.038	0.00361256	T2	esMF vs AD	SPEN
6.64402e-10	-0.511087	0.467	0.718	1.69821e-05	T2	AD vs HC	HSPA5		1.40606e-07	-0.523053	0.089	0.173	0.00359389	T2	esMF vs HC	SP3		2.45697e-104	1.77585	0.826	0.484	6.28003e-100	T2	esMF vs AD	PFN1
1.18416e-09	-0.511369	0.257	0.468	3.02671e-05	T2	AD vs HC	RORA		1.96367e-41	-0.524052	0.857	0.991	5.01915e-37	T2	esMF vs HC	HSPA8		4.9677e-08	1.77435	0.106	0.035	0.00126974	T2	esMF vs AD	SH3BP5
7.37952e-07	-0.511636	0.086	0.195	0.018862	T2	AD vs HC	PAF1		1.36092e-07	-0.525524	0.082	0.164	0.00347851	T2	esMF vs HC	MED4		3.88085e-23	1.77381	0.309	0.113	9.91944e-19	T2	esMF vs AD	ANP32B
1.33629e-09	-0.51531	0.419	0.637	3.41556e-05	T2	AD vs HC	CITED2		8.87644e-13	-0.525592	0.139	0.285	2.26882e-08	T2	esMF vs HC	DNAJB9		2.65709e-09	1.75504	0.104	0.026	6.79152e-05	T2	esMF vs AD	ANKLE2
2.89124e-07	-0.516997	0.141	0.282	0.00739002	T2	AD vs HC	ANP32E		8.88347e-10	-0.525879	0.057	0.138	2.27062e-05	T2	esMF vs HC	ABHD14A		3.02841e-73	1.75044	0.808	0.579	7.74062e-69	T2	esMF vs AD	TSC22D3
3.24271e-08	-0.519148	0.27	0.462	0.000828836	T2	AD vs HC	MYADM		5.53997e-08	-0.526199	0.093	0.182	0.00141602	T2	esMF vs HC	SAFB		3.5405e-21	1.74434	0.258	0.079	9.04951e-17	T2	esMF vs AD	ZYX
1.91249e-10	-0.521006	0.334	0.571	4.88832e-06	T2	AD vs HC	EIF4B		3.59303e-11	-0.527587	0.163	0.309	9.18378e-07	T2	esMF vs HC	DHX36		3.29199e-11	1.74268	0.146	0.046	8.41433e-07	T2	esMF vs AD	C1QBP
7.59519e-08	-0.521253	0.181	0.343	0.00194133	T2	AD vs HC	SH3KBP1		2.88607e-09	-0.529161	0.086	0.18	7.37679e-05	T2	esMF vs HC	FBXO7		3.03875e-14	1.73378	0.197	0.067	7.76704e-10	T2	esMF vs AD	PER1
1.80921e-07	-0.522967	0.314	0.51	0.00462433	T2	AD vs HC	HERPUD1		3.05435e-08	-0.529393	0.087	0.175	0.000780691	T2	esMF vs HC	ERCC5		9.40989e-10	1.69836	0.129	0.041	2.40517e-05	T2	esMF vs AD	PPP3CA
9.235e-10	-0.523128	0.197	0.394	2.36047e-05	T2	AD vs HC	SLC38A1		2.05599e-07	-0.531402	0.066	0.138	0.00525512	T2	esMF vs HC	CLSTN1		1.93508e-12	1.69222	0.152	0.043	4.94607e-08	T2	esMF vs AD	MDFIC
2.49148e-07	-0.526002	0.146	0.285	0.00636823	T2	AD vs HC	DNAJB9		1.14428e-23	-0.532343	0.757	0.915	2.92479e-19	T2	esMF vs HC	SARAF		3.81957e-11	1.69013	0.175	0.069	9.76281e-07	T2	esMF vs AD	TNFRSF1B
1.07573e-06	-0.529528	0.137	0.265	0.0274957	T2	AD vs HC	SERINC3		4.69869e-13	-0.5332	0.151	0.309	1.20099e-08	T2	esMF vs HC	NSD3		1.37447e-12	1.67891	0.17	0.056	3.51316e-08	T2	esMF vs AD	ADAM19
1.98158e-21	-0.532794	0.887	0.991	5.06492e-17	T2	AD vs HC	HSPA8		7.54898e-09	-0.533367	0.089	0.182	0.000192952	T2	esMF vs HC	LY9		1.23519e-12	1.65667	0.169	0.054	3.15714e-08	T2	esMF vs AD	IL6ST
3.29143e-08	-0.535506	0.158	0.319	0.00084129	T2	AD vs HC	USP15		5.14907e-09	-0.535948	0.06	0.138	0.00013161	T2	esMF vs HC	GLA		1.39505e-09	1.64079	0.118	0.035	3.56574e-05	T2	esMF vs AD	RB1
3.2843e-09	-0.536577	0.196	0.39	8.39467e-05	T2	AD vs HC	IKZF1		1.02661e-07	-0.537003	0.115	0.212	0.00262402	T2	esMF vs HC	TUT4		2.85645e-13	1.60595	0.209	0.084	7.30109e-09	T2	esMF vs AD	COX5A
3.13231e-11	-0.537245	0.375	0.635	8.00619e-07	T2	AD vs HC	SELENOK		6.93879e-10	-0.53709	0.063	0.149	1.77355e-05	T2	esMF vs HC	GPCPD1		1.48633e-23	1.58761	0.344	0.138	3.79906e-19	T2	esMF vs AD	SERP1
4.36897e-16	-0.53791	0.742	0.915	1.11671e-11	T2	AD vs HC	SARAF		6.86781e-11	-0.540798	0.052	0.136	1.75541e-06	T2	esMF vs HC	SPINT2		4.70524e-23	1.58377	0.339	0.137	1.20266e-18	T2	esMF vs AD	PDIA3
6.7227e-10	-0.538855	0.337	0.576	1.71832e-05	T2	AD vs HC	CALR		5.27676e-21	-0.54161	0.395	0.676	1.34874e-16	T2	esMF vs HC	NR4A1		3.09418e-17	1.58212	0.246	0.087	7.90871e-13	T2	esMF vs AD	HMGN1
4.85298e-08	-0.539672	0.173	0.335	0.00124042	T2	AD vs HC	UTRN		2.2066e-09	-0.541859	0.055	0.133	5.64007e-05	T2	esMF vs HC	EXOSC10		9.42297e-22	1.57886	0.313	0.118	2.40851e-17	T2	esMF vs AD	JAK1
1.79518e-08	-0.544065	0.143	0.298	0.000458847	T2	AD vs HC	NORAD		6.40819e-16	-0.542878	0.2	0.4	1.63793e-11	T2	esMF vs HC	ANXA11		1.23137e-10	1.57727	0.156	0.056	3.14737e-06	T2	esMF vs AD	LINC-PINT
1.26847e-07	-0.551194	0.069	0.177	0.00324221	T2	AD vs HC	AFF4		5.97855e-17	-0.544432	0.278	0.512	1.52812e-12	T2	esMF vs HC	PDE4B		9.50737e-20	1.57385	0.278	0.099	2.43008e-15	T2	esMF vs AD	MBP
1.70089e-12	-0.552624	0.403	0.676	4.34747e-08	T2	AD vs HC	CD48		2.50309e-11	-0.545661	0.165	0.315	6.39791e-07	T2	esMF vs HC	C9orf78		6.11205e-13	1.55678	0.2	0.076	1.56224e-08	T2	esMF vs AD	SRRM2
1.2646e-09	-0.554879	0.178	0.365	3.23231e-05	T2	AD vs HC	FGFR1OP2		1.69769e-15	-0.547036	0.402	0.657	4.33929e-11	T2	esMF vs HC	NDUFA4		3.33015e-07	1.54399	0.118	0.048	0.00851187	T2	esMF vs AD	FBXO32
1.07994e-06	-0.556173	0.074	0.177	0.0276033	T2	AD vs HC	SMC5		4.39169e-07	-0.549181	0.096	0.179	0.0112252	T2	esMF vs HC	CARD16		6.18119e-11	1.52654	0.157	0.054	1.57991e-06	T2	esMF vs AD	LAMP1
5.79864e-11	-0.556212	0.488	0.737	1.48213e-06	T2	AD vs HC	STK17B		9.85492e-08	-0.549233	0.059	0.129	0.00251892	T2	esMF vs HC	C7orf50		1.08732e-06	1.52376	0.105	0.041	0.0277919	T2	esMF vs AD	OXNAD1
7.73191e-08	-0.558836	0.13	0.273	0.00197628	T2	AD vs HC	PARP8		1.12488e-07	-0.55102	0.066	0.14	0.00287518	T2	esMF vs HC	GORASP2		1.65133e-06	1.51772	0.103	0.041	0.0422079	T2	esMF vs AD	CAPN7
1.92171e-10	-0.559724	0.176	0.372	4.9119e-06	T2	AD vs HC	SCML4		1.42274e-07	-0.553278	0.059	0.127	0.00363652	T2	esMF vs HC	HOOK2		1.06931e-08	1.51293	0.112	0.035	0.000273316	T2	esMF vs AD	AKIRIN1
2.24834e-08	-0.559994	0.336	0.545	0.000574675	T2	AD vs HC	CD40LG		2.45217e-09	-0.554413	0.082	0.175	6.26776e-05	T2	esMF vs HC	DDIT3		2.59946e-08	1.50883	0.136	0.054	0.000664421	T2	esMF vs AD	RANBP1
2.48531e-08	-0.560085	0.275	0.471	0.000635246	T2	AD vs HC	G3BP2		3.11316e-12	-0.555682	0.152	0.3	7.95723e-08	T2	esMF vs HC	TUFM		3.58485e-14	1.50862	0.277	0.135	9.16288e-10	T2	esMF vs AD	PFKFB3
1.81573e-06	-0.561649	0.105	0.219	0.0464101	T2	AD vs HC	WTAP		3.65374e-17	-0.55665	0.35	0.602	9.33895e-13	T2	esMF vs HC	LSP1		1.03563e-13	1.50457	0.233	0.1	2.64707e-09	T2	esMF vs AD	DPP7
3.4811e-08	-0.567061	0.166	0.324	0.000889768	T2	AD vs HC	PAFAH1B1		5.91767e-10	-0.556838	0.088	0.188	1.51256e-05	T2	esMF vs HC	EPB41		4.48689e-39	1.50297	0.653	0.411	1.14685e-34	T2	esMF vs AD	BIRC3
5.64459e-08	-0.568616	0.115	0.25	0.00144276	T2	AD vs HC	TGFB1		4.59047e-15	-0.557368	0.183	0.368	1.17332e-10	T2	esMF vs HC	ATP2B1		6.96352e-12	1.48668	0.191	0.076	1.77987e-07	T2	esMF vs AD	GRB2
1.52677e-09	-0.569211	0.273	0.483	3.90243e-05	T2	AD vs HC	YWHAQ		9.73269e-09	-0.557755	0.064	0.144	0.000248768	T2	esMF vs HC	CDK11A		4.17868e-07	1.47452	0.156	0.077	0.0106807	T2	esMF vs AD	PRF1
4.66088e-09	-0.572999	0.153	0.317	0.000119132	T2	AD vs HC	PAG1		2.01692e-09	-0.560943	0.07	0.157	5.15526e-05	T2	esMF vs HC	NEK7		8.30702e-07	1.46943	0.12	0.051	0.0212328	T2	esMF vs AD	DUSP6
1.43585e-14	-0.578634	0.405	0.689	3.67003e-10	T2	AD vs HC	TAGAP		8.70266e-11	-0.56174	0.087	0.192	2.2244e-06	T2	esMF vs HC	DNTTIP2		4.30165e-11	1.45676	0.171	0.064	1.0995e-06	T2	esMF vs AD	SUN2
7.87299e-11	-0.579748	0.14	0.322	2.01234e-06	T2	AD vs HC	JMJD1C		4.3071e-16	-0.561879	0.263	0.488	1.10089e-11	T2	esMF vs HC	SKAP1		6.88443e-27	1.45415	0.48	0.271	1.75966e-22	T2	esMF vs AD	GLIPR1
4.35212e-07	-0.587206	0.071	0.175	0.011124	T2	AD vs HC	DDIT3		7.05665e-09	-0.562151	0.062	0.142	0.000180368	T2	esMF vs HC	UBE2Q2		1.01002e-15	1.45215	0.338	0.176	2.58162e-11	T2	esMF vs AD	GLUL
2.38585e-08	-0.587986	0.194	0.366	0.000609824	T2	AD vs HC	PDCD4		4.8352e-10	-0.56237	0.135	0.258	1.23588e-05	T2	esMF vs HC	RAB6A		1.32109e-07	1.44444	0.178	0.092	0.0033767	T2	esMF vs AD	CTSW
2.53099e-07	-0.592492	0.11	0.238	0.00646921	T2	AD vs HC	DOCK10		9.55868e-08	-0.562596	0.044	0.105	0.0024432	T2	esMF vs HC	DKC1		1.96807e-09	1.44238	0.154	0.061	5.03039e-05	T2	esMF vs AD	EHD4
1.23952e-07	-0.597238	0.11	0.241	0.00316821	T2	AD vs HC	NOL7		1.94104e-11	-0.562861	0.151	0.293	4.96131e-07	T2	esMF vs HC	PRPF8		1.32682e-09	1.41557	0.171	0.074	3.39136e-05	T2	esMF vs AD	TTC39C
3.27143e-09	-0.600172	0.151	0.317	8.36178e-05	T2	AD vs HC	GNAS		9.74346e-11	-0.563762	0.069	0.164	2.49043e-06	T2	esMF vs HC	DCK		1.14684e-08	1.41287	0.135	0.051	0.000293131	T2	esMF vs AD	SLC4A7
6.34765e-10	-0.601415	0.214	0.411	1.62246e-05	T2	AD vs HC	ARL6IP4		2.4867e-09	-0.564025	0.055	0.133	6.356e-05	T2	esMF vs HC	ALDH9A1		8.5412e-72	1.40679	0.902	0.742	2.18313e-67	T2	esMF vs AD	BTG1
6.19908e-10	-0.606979	0.204	0.396	1.58449e-05	T2	AD vs HC	ADGRE5		1.01355e-17	-0.564851	0.329	0.571	2.59063e-13	T2	esMF vs HC	TUBB4B		2.43469e-27	1.40608	0.453	0.222	6.22307e-23	T2	esMF vs AD	ANKRD28
1.14761e-08	-0.61426	0.099	0.238	0.000293329	T2	AD vs HC	ADD3		1.51991e-11	-0.564908	0.089	0.201	3.88488e-07	T2	esMF vs HC	GLOD4		6.12967e-75	1.38257	0.928	0.742	1.56674e-70	T2	esMF vs AD	FTH1
6.96306e-10	-0.614653	0.237	0.44	1.77976e-05	T2	AD vs HC	IDS		4.99552e-13	-0.565469	0.112	0.247	1.27685e-08	T2	esMF vs HC	SNHG32		1.63704e-15	1.37283	0.288	0.13	4.18428e-11	T2	esMF vs AD	CCNH
1.5429e-06	-0.614844	0.087	0.192	0.0394366	T2	AD vs HC	CDK5RAP3		7.58586e-11	-0.56631	0.058	0.144	1.93894e-06	T2	esMF vs HC	CCR7		5.65957e-11	1.35805	0.212	0.097	1.44659e-06	T2	esMF vs AD	DEK
8.43324e-14	-0.615939	0.278	0.534	2.15553e-09	T2	AD vs HC	SLC38A2		1.2597e-12	-0.567247	0.14	0.285	3.21979e-08	T2	esMF vs HC	MATR3.1		9.3938e-12	1.35448	0.207	0.087	2.40105e-07	T2	esMF vs AD	NCOR1
7.58433e-15	-0.618262	0.586	0.834	1.93855e-10	T2	AD vs HC	EZR		8.23372e-14	-0.568319	0.092	0.219	2.10454e-09	T2	esMF vs HC	PDLIM2		3.73099e-09	1.35276	0.152	0.061	9.53641e-05	T2	esMF vs AD	AAK1
2.37231e-13	-0.619762	0.296	0.571	6.06362e-09	T2	AD vs HC	SF1		2.27832e-09	-0.568917	0.049	0.123	5.82338e-05	T2	esMF vs HC	TSR2		9.88191e-08	1.33307	0.146	0.064	0.00252582	T2	esMF vs AD	CST3
4.87394e-07	-0.619763	0.077	0.182	0.0124578	T2	AD vs HC	PPIL4		1.20278e-13	-0.570863	0.266	0.471	3.07432e-09	T2	esMF vs HC	G3BP2		1.94112e-09	1.32808	0.193	0.092	4.96151e-05	T2	esMF vs AD	KDM6B
7.78104e-08	-0.621621	0.054	0.157	0.00198883	T2	AD vs HC	BAZ1B		2.91665e-13	-0.574978	0.149	0.304	7.45497e-09	T2	esMF vs HC	CALM3		4.37633e-10	1.32741	0.17	0.069	1.11859e-05	T2	esMF vs AD	H2AFV
2.07955e-16	-0.624298	0.51	0.812	5.31534e-12	T2	AD vs HC	DNAJA1		7.38834e-07	-0.576007	0.061	0.127	0.0188846	T2	esMF vs HC	THYN1		2.05916e-09	1.30798	0.172	0.074	5.26321e-05	T2	esMF vs AD	TMX4
5.57166e-08	-0.632744	0.14	0.285	0.00142412	T2	AD vs HC	AKAP9		4.59062e-22	-0.576177	0.355	0.635	1.17336e-17	T2	esMF vs HC	SELENOK		2.7232e-18	1.30523	0.557	0.419	6.96049e-14	T2	esMF vs AD	CITED2
2.00153e-07	-0.633448	0.099	0.219	0.0051159	T2	AD vs HC	CYFIP2		5.9486e-15	-0.577116	0.202	0.39	1.52046e-10	T2	esMF vs HC	SBDS		1.50858e-10	1.30309	0.187	0.079	3.85594e-06	T2	esMF vs AD	TNFRSF18
2.82764e-07	-0.634579	0.058	0.155	0.00722745	T2	AD vs HC	RB1CC1		4.33471e-11	-0.57734	0.04	0.116	1.10795e-06	T2	esMF vs HC	MATK		5.08992e-24	1.30188	0.439	0.225	1.30098e-19	T2	esMF vs AD	LRRFIP1
1.36787e-06	-0.637283	0.046	0.131	0.0349627	T2	AD vs HC	TNFRSF10A		4.66917e-08	-0.577439	0.052	0.12	0.00119344	T2	esMF vs HC	LAGE3		3.78629e-08	1.28867	0.153	0.069	0.000967775	T2	esMF vs AD	CD47
9.81198e-20	-0.638516	0.742	0.923	2.50794e-15	T2	AD vs HC	BTG1		8.62686e-07	-0.580249	0.049	0.109	0.0220503	T2	esMF vs HC	HERC2		1.49505e-07	1.28691	0.124	0.049	0.00382134	T2	esMF vs AD	PHF1
1.41609e-13	-0.641728	0.436	0.7	3.61953e-09	T2	AD vs HC	SRSF7		1.11088e-10	-0.580836	0.141	0.271	2.83942e-06	T2	esMF vs HC	HBP1		1.58655e-09	1.27286	0.164	0.067	4.05522e-05	T2	esMF vs AD	ACAP2
1.46193e-06	-0.642062	0.051	0.136	0.037367	T2	AD vs HC	EGR1		1.33554e-07	-0.581157	0.068	0.144	0.00341365	T2	esMF vs HC	ARAP2		4.08075e-07	1.26974	0.135	0.061	0.0104304	T2	esMF vs AD	PGLS
7.25852e-07	-0.643366	0.082	0.19	0.0185528	T2	AD vs HC	CGGBP1		1.7553e-06	-0.582661	0.046	0.101	0.0448653	T2	esMF vs HC	UBE2D1		3.61649e-13	1.24426	0.287	0.146	9.24376e-09	T2	esMF vs AD	FKBP5
2.97493e-11	-0.644193	0.242	0.464	7.60393e-07	T2	AD vs HC	SDCBP		2.22292e-07	-0.583051	0.051	0.114	0.00568179	T2	esMF vs HC	MMP24OS		1.14594e-07	1.23365	0.139	0.059	0.00292902	T2	esMF vs AD	HECA
9.47995e-07	-0.648144	0.097	0.21	0.0242308	T2	AD vs HC	GRAP2		1.5722e-14	-0.584966	0.147	0.309	4.01855e-10	T2	esMF vs HC	RCSD1		8.51223e-21	1.22161	0.488	0.294	2.17573e-16	T2	esMF vs AD	FOSB
7.29619e-12	-0.650977	0.196	0.411	1.86491e-07	T2	AD vs HC	DOCK8		5.95671e-11	-0.588561	0.094	0.206	1.52254e-06	T2	esMF vs HC	ETFB		8.65385e-13	1.21942	0.254	0.118	2.21192e-08	T2	esMF vs AD	KTN1
7.86047e-07	-0.653133	0.064	0.16	0.0200913	T2	AD vs HC	PRKCQ		8.46622e-11	-0.590745	0.173	0.319	2.16397e-06	T2	esMF vs HC	POLR2A		2.91585e-10	1.21076	0.216	0.107	7.45292e-06	T2	esMF vs AD	NFE2L2
1.00793e-06	-0.654225	0.122	0.245	0.0257628	T2	AD vs HC	BNIP2		1.35517e-13	-0.590991	0.21	0.392	3.46383e-09	T2	esMF vs HC	ST13		2.57985e-25	1.20915	0.556	0.344	6.59409e-21	T2	esMF vs AD	MCL1
3.65423e-07	-0.654542	0.107	0.228	0.00934021	T2	AD vs HC	SENP6		1.42729e-07	-0.5916	0.074	0.151	0.00364816	T2	esMF vs HC	MARCH6		3.93366e-14	1.19711	0.331	0.178	1.00544e-09	T2	esMF vs AD	SLA
4.74691e-07	-0.663767	0.092	0.206	0.0121331	T2	AD vs HC	KDM6B		6.52017e-12	-0.594775	0.068	0.168	1.66655e-07	T2	esMF vs HC	SUSD3		7.46336e-07	1.18596	0.152	0.076	0.0190764	T2	esMF vs AD	GTF3A
6.37559e-10	-0.664019	0.102	0.254	1.6296e-05	T2	AD vs HC	FXYD7		1.15517e-10	-0.594955	0.081	0.18	2.95261e-06	T2	esMF vs HC	KPNA2		8.10438e-09	1.16648	0.199	0.099	0.000207148	T2	esMF vs AD	ATP1A1
2.28177e-10	-0.664596	0.278	0.486	5.83221e-06	T2	AD vs HC	PRNP		4.57046e-10	-0.596062	0.072	0.164	1.16821e-05	T2	esMF vs HC	CYP51A1		7.63551e-11	1.15441	0.256	0.135	1.95164e-06	T2	esMF vs AD	PTPN1
2.69572e-07	-0.667707	0.09	0.206	0.00689025	T2	AD vs HC	ZNF800		8.85474e-12	-0.597204	0.105	0.227	2.26327e-07	T2	esMF vs HC	MAPRE1		4.11448e-08	1.1517	0.182	0.09	0.00105166	T2	esMF vs AD	NFATC2
6.76004e-07	-0.668763	0.053	0.144	0.0172786	T2	AD vs HC	TFG		5.41374e-20	-0.597345	0.303	0.569	1.38375e-15	T2	esMF vs HC	LEPROTL1		1.32055e-06	1.14363	0.133	0.062	0.0337534	T2	esMF vs AD	TRAPPC5
2.17565e-15	-0.669748	0.319	0.593	5.56095e-11	T2	AD vs HC	ANKRD12		3.76154e-10	-0.598746	0.093	0.195	9.6145e-06	T2	esMF vs HC	MARCKSL1		7.59152e-12	1.12694	0.264	0.132	1.94039e-07	T2	esMF vs AD	CBLB
2.67717e-07	-0.670901	0.094	0.21	0.00684285	T2	AD vs HC	IL6R		3.30531e-12	-0.599035	0.123	0.256	8.44838e-08	T2	esMF vs HC	SLC20A1		2.85814e-10	1.09731	0.242	0.127	7.30541e-06	T2	esMF vs AD	RNF149
1.68834e-09	-0.673577	0.123	0.28	4.31541e-05	T2	AD vs HC	CRYBG1		4.52962e-08	-0.599746	0.054	0.123	0.00115777	T2	esMF vs HC	ECI2		6.14942e-07	1.08385	0.157	0.079	0.0157179	T2	esMF vs AD	HNRNPLL
1.8224e-08	-0.673765	0.137	0.285	0.000465807	T2	AD vs HC	MATR3.1		3.50609e-11	-0.600001	0.076	0.177	8.96157e-07	T2	esMF vs HC	SLC25A36		8.51964e-09	1.06949	0.192	0.092	0.000217762	T2	esMF vs AD	SLF1
1.57043e-06	-0.679245	0.059	0.149	0.0401401	T2	AD vs HC	TLE4		3.26509e-11	-0.601257	0.107	0.227	8.34557e-07	T2	esMF vs HC	CRTAP		2.00483e-09	1.06612	0.253	0.143	5.12436e-05	T2	esMF vs AD	CDC42EP3
4.51223e-08	-0.681689	0.071	0.182	0.00115333	T2	AD vs HC	SOCS3		1.86406e-10	-0.602688	0.108	0.221	4.76454e-06	T2	esMF vs HC	HTATSF1		2.45846e-08	1.06432	0.186	0.09	0.000628383	T2	esMF vs AD	PRRC2B
2.85479e-09	-0.686273	0.077	0.208	7.29684e-05	T2	AD vs HC	ITGAL		2.49901e-18	-0.607778	0.346	0.593	6.38746e-14	T2	esMF vs HC	DDX3X		2.97178e-08	1.05393	0.153	0.066	0.000759588	T2	esMF vs AD	FOSL2
2.37616e-09	-0.688026	0.117	0.269	6.07348e-05	T2	AD vs HC	CYTH1		2.42362e-11	-0.609799	0.075	0.177	6.19478e-07	T2	esMF vs HC	MAF1		6.39923e-14	1.05186	0.346	0.192	1.63564e-09	T2	esMF vs AD	BHLHE40
5.26242e-09	-0.688154	0.16	0.324	0.000134507	T2	AD vs HC	STMN1		1.46161e-08	-0.612933	0.048	0.116	0.000373587	T2	esMF vs HC	NR1D2		9.76412e-19	1.0416	0.665	0.553	2.49571e-14	T2	esMF vs AD	LMNA
1.65708e-25	-0.689204	0.803	0.937	4.2355e-21	T2	AD vs HC	CXCR4		2.69953e-11	-0.613085	0.051	0.136	6.90001e-07	T2	esMF vs HC	GLRX		1.40811e-07	1.03859	0.172	0.086	0.00359913	T2	esMF vs AD	TNFSF8
1.22391e-08	-0.691704	0.132	0.278	0.000312832	T2	AD vs HC	PIK3R1		2.35704e-23	-0.613276	0.502	0.777	6.0246e-19	T2	esMF vs HC	BRD2		3.01185e-23	1.03127	0.587	0.411	7.69829e-19	T2	esMF vs AD	PTGER4
2.14911e-08	-0.694871	0.104	0.239	0.000549313	T2	AD vs HC	RASSF5		4.00695e-08	-0.615513	0.08	0.164	0.00102418	T2	esMF vs HC	PLEKHB2		1.22677e-11	1.0263	0.293	0.158	3.13562e-07	T2	esMF vs AD	CTSA
1.14984e-27	-0.697769	0.827	0.959	2.939e-23	T2	AD vs HC	SLC2A3		6.88742e-09	-0.617663	0.135	0.249	0.000176042	T2	esMF vs HC	SLC4A7		7.82917e-07	1.01074	0.213	0.13	0.0200114	T2	esMF vs AD	STK17A
5.33955e-10	-0.701604	0.074	0.212	1.36479e-05	T2	AD vs HC	CMPK1		2.60727e-08	-0.617967	0.046	0.112	0.000666417	T2	esMF vs HC	TSEN34		1.28779e-12	1.00924	0.449	0.317	3.2916e-08	T2	esMF vs AD	DUSP2
7.4152e-13	-0.702271	0.288	0.525	1.89533e-08	T2	AD vs HC	YPEL5		1.1461e-11	-0.621041	0.085	0.195	2.92943e-07	T2	esMF vs HC	MGAT1		1.63694e-14	0.985591	0.513	0.387	4.18402e-10	T2	esMF vs AD	BATF
3.29419e-45	-0.70405	0.882	0.998	8.41995e-41	T2	AD vs HC	HLA-B		4.26089e-08	-0.621507	0.043	0.105	0.00108908	T2	esMF vs HC	LSM1		1.6073e-12	0.9796	0.296	0.153	4.10826e-08	T2	esMF vs AD	PAG1
4.88354e-09	-0.70425	0.089	0.225	0.000124823	T2	AD vs HC	SYNGR2		6.49702e-15	-0.621757	0.156	0.324	1.66064e-10	T2	esMF vs HC	PAFAH1B1		8.29352e-10	0.971569	0.283	0.164	2.11982e-05	T2	esMF vs AD	ETS1
8.06813e-09	-0.705664	0.087	0.217	0.000206221	T2	AD vs HC	ELK3		8.26113e-09	-0.623237	0.071	0.155	0.000211155	T2	esMF vs HC	MSL3		1.04207e-07	0.96685	0.19	0.099	0.00266354	T2	esMF vs AD	SMARCA2
1.89757e-08	-0.709394	0.125	0.271	0.000485018	T2	AD vs HC	PPP2CA		4.67216e-14	-0.62415	0.146	0.302	1.1942e-09	T2	esMF vs HC	EIF2S3		1.31823e-09	0.945143	0.34	0.225	3.3694e-05	T2	esMF vs AD	CLU
8.80582e-10	-0.71008	0.151	0.32	2.25077e-05	T2	AD vs HC	PCBP1		1.73929e-08	-0.624818	0.04	0.103	0.000444563	T2	esMF vs HC	RAB35		4.22563e-11	0.941707	0.355	0.22	1.08007e-06	T2	esMF vs AD	RNF19A
2.76068e-14	-0.710198	0.362	0.637	7.05629e-10	T2	AD vs HC	CDKN1B		4.72894e-11	-0.626235	0.208	0.363	1.20872e-06	T2	esMF vs HC	GATA3		3.87659e-09	0.933169	0.319	0.204	9.90856e-05	T2	esMF vs AD	ADGRE5
8.67629e-07	-0.71048	0.051	0.138	0.0221766	T2	AD vs HC	PRKX		7.33425e-09	-0.62737	0.059	0.136	0.000187464	T2	esMF vs HC	OSTM1		4.65118e-07	0.923226	0.221	0.13	0.0118884	T2	esMF vs AD	TSPYL2
1.40495e-06	-0.710819	0.074	0.173	0.0359105	T2	AD vs HC	EHD1		2.94212e-09	-0.628101	0.044	0.114	7.52006e-05	T2	esMF vs HC	PNMA1		9.05564e-20	0.916598	0.613	0.442	2.31462e-15	T2	esMF vs AD	TNFAIP3
1.1861e-11	-0.710967	0.263	0.495	3.03166e-07	T2	AD vs HC	RESF1		3.629e-10	-0.628588	0.071	0.162	9.27572e-06	T2	esMF vs HC	RNF5		4.31204e-26	0.872758	0.816	0.714	1.10216e-21	T2	esMF vs AD	KLF6
1.33112e-14	-0.713374	0.308	0.578	3.40234e-10	T2	AD vs HC	EIF5		4.08196e-08	-0.630311	0.066	0.142	0.00104335	T2	esMF vs HC	NANS		2.2181e-08	0.861085	0.434	0.336	0.000566946	T2	esMF vs AD	CD40LG
3.47092e-11	-0.714109	0.186	0.389	8.87168e-07	T2	AD vs HC	CHD2		4.21779e-08	-0.631289	0.048	0.114	0.00107807	T2	esMF vs HC	DCTN1		1.00665e-11	0.850077	0.55	0.436	2.57298e-07	T2	esMF vs AD	SRSF7
3.65203e-07	-0.715474	0.067	0.169	0.0093346	T2	AD vs HC	SHOC2		9.95073e-08	-0.631404	0.049	0.114	0.00254341	T2	esMF vs HC	AKR1B1		3.16138e-09	0.849946	0.336	0.219	8.08049e-05	T2	esMF vs AD	ATP6V0C
4.98533e-11	-0.7157	0.234	0.444	1.27425e-06	T2	AD vs HC	UBE2D2		8.63007e-08	-0.632289	0.048	0.112	0.00220585	T2	esMF vs HC	TXNRD1		1.18823e-09	0.847476	0.319	0.194	3.0371e-05	T2	esMF vs AD	LPAR6
1.02835e-12	-0.716053	0.245	0.488	2.62846e-08	T2	AD vs HC	SKAP1		4.52087e-08	-0.632926	0.048	0.114	0.00115553	T2	esMF vs HC	ORAI1		3.62087e-08	0.83535	0.266	0.161	0.000925495	T2	esMF vs AD	DIAPH1
8.13607e-09	-0.719475	0.115	0.258	0.000207958	T2	AD vs HC	RAB6A		9.39503e-09	-0.633597	0.053	0.125	0.000240137	T2	esMF vs HC	DESI2		1.31843e-77	0.82138	0.983	0.882	3.3699e-73	T2	esMF vs AD	HLA-B
5.37393e-09	-0.720949	0.13	0.284	0.000137358	T2	AD vs HC	SLTM		8.16608e-08	-0.634595	0.072	0.149	0.00208725	T2	esMF vs HC	HIPK3		1.57739e-06	0.821341	0.199	0.115	0.0403181	T2	esMF vs AD	VPS13C
2.17513e-12	-0.728763	0.181	0.39	5.55964e-08	T2	AD vs HC	SBDS		2.51378e-08	-0.635202	0.039	0.101	0.000642522	T2	esMF vs HC	BNIP3		1.29504e-11	0.814047	0.374	0.23	3.31012e-07	T2	esMF vs AD	ITK
1.02684e-11	-0.731323	0.204	0.414	2.62459e-07	T2	AD vs HC	CAST		8.89249e-12	-0.637475	0.161	0.304	2.27292e-07	T2	esMF vs HC	SIT1		7.52494e-20	0.79451	0.672	0.516	1.92338e-15	T2	esMF vs AD	SAMSN1
9.00268e-08	-0.734849	0.11	0.241	0.00230109	T2	AD vs HC	KMT2C		7.87629e-14	-0.63751	0.031	0.109	2.01318e-09	T2	esMF vs HC	XIST		1.0209e-06	0.790248	0.22	0.13	0.0260941	T2	esMF vs AD	PARP8
9.5548e-09	-0.737384	0.113	0.252	0.000244221	T2	AD vs HC	CCL5		1.76462e-11	-0.639218	0.069	0.168	4.51036e-07	T2	esMF vs HC	CREB1		8.61791e-07	0.75885	0.249	0.155	0.0220274	T2	esMF vs AD	P4HB
2.07005e-12	-0.739432	0.125	0.317	5.29106e-08	T2	AD vs HC	JTB		2.2279e-08	-0.642137	0.096	0.188	0.000569452	T2	esMF vs HC	PDCL3		1.13021e-16	0.732207	0.716	0.576	2.88883e-12	T2	esMF vs AD	AHNAK
2.59697e-07	-0.75008	0.046	0.136	0.00663786	T2	AD vs HC	CLK3		1.1038e-09	-0.643183	0.095	0.197	2.82131e-05	T2	esMF vs HC	CENPC		1.68318e-09	0.726765	0.413	0.298	4.30221e-05	T2	esMF vs AD	YBX1
6.2726e-08	-0.757875	0.13	0.265	0.00160328	T2	AD vs HC	STK17A		2.83219e-10	-0.643712	0.069	0.16	7.23907e-06	T2	esMF vs HC	ATG101		9.65462e-07	0.726197	0.278	0.186	0.0246772	T2	esMF vs AD	CHD2
1.41114e-06	-0.759751	0.036	0.112	0.0360688	T2	AD vs HC	ANKH		1.06756e-13	-0.644854	0.125	0.269	2.72869e-09	T2	esMF vs HC	STRAP		5.24948e-08	0.711183	0.268	0.16	0.00134177	T2	esMF vs AD	TRAC
3.06839e-17	-0.760273	0.553	0.772	7.8428e-13	T2	AD vs HC	LMNA		1.75725e-10	-0.644874	0.062	0.149	4.49153e-06	T2	esMF vs HC	TLE4		1.23883e-06	0.695269	0.244	0.151	0.0316644	T2	esMF vs AD	RBMS1
5.28071e-08	-0.760292	0.09	0.214	0.00134975	T2	AD vs HC	NFATC2		3.41024e-08	-0.646742	0.05	0.118	0.000871657	T2	esMF vs HC	PAFAH1B2		2.75838e-46	0.67566	1	1	7.05043e-42	T2	esMF vs AD	MALAT1
7.34539e-11	-0.761169	0.143	0.32	1.87748e-06	T2	AD vs HC	GOLGB1		3.13959e-10	-0.648081	0.054	0.134	8.02478e-06	T2	esMF vs HC	KLF3		5.55179e-19	0.675469	0.837	0.76	1.41904e-14	T2	esMF vs AD	CD69
3.91422e-07	-0.767094	0.087	0.197	0.0100047	T2	AD vs HC	CENPC		1.02735e-08	-0.653282	0.041	0.105	0.000262592	T2	esMF vs HC	ALAS1		2.67763e-08	0.667317	0.343	0.23	0.000684403	T2	esMF vs AD	PCBP2
1.23678e-06	-0.77137	0.062	0.157	0.0316122	T2	AD vs HC	DHX9		8.03881e-09	-0.65331	0.046	0.114	0.000205472	T2	esMF vs HC	CDC37L1		8.03319e-15	0.655283	0.789	0.714	2.05328e-10	T2	esMF vs AD	DUSP1
3.64423e-20	-0.776932	0.485	0.777	9.31466e-16	T2	AD vs HC	BRD2		2.07031e-24	-0.654266	0.205	0.462	5.29171e-20	T2	esMF vs HC	SERTAD1		1.61236e-07	0.642158	0.354	0.242	0.0041212	T2	esMF vs AD	SQSTM1
1.17819e-06	-0.782361	0.09	0.197	0.0301147	T2	AD vs HC	NUP50		3.78182e-08	-0.6547	0.048	0.114	0.000966634	T2	esMF vs HC	SLC16A3		1.29315e-07	0.62109	0.295	0.189	0.0033053	T2	esMF vs AD	TRBC1
6.26051e-07	-0.788218	0.041	0.125	0.0160019	T2	AD vs HC	PLCG1		1.63617e-08	-0.656001	0.078	0.162	0.000418204	T2	esMF vs HC	CASS4		8.95409e-07	0.605272	0.366	0.27	0.0228867	T2	esMF vs AD	EMB
9.91297e-10	-0.79077	0.125	0.287	2.53376e-05	T2	AD vs HC	CHD1		1.81134e-11	-0.656194	0.077	0.179	4.62978e-07	T2	esMF vs HC	ETF1		1.50859e-07	0.599353	0.438	0.329	0.00385596	T2	esMF vs AD	SYNE2
1.01497e-07	-0.792696	0.074	0.184	0.00259425	T2	AD vs HC	ARL4A		4.54886e-10	-0.658977	0.054	0.134	1.16269e-05	T2	esMF vs HC	USP22		5.89651e-11	0.596649	0.607	0.488	1.50715e-06	T2	esMF vs AD	STK17B
2.74193e-11	-0.794237	0.117	0.289	7.00836e-07	T2	AD vs HC	SYNRG		2.33767e-12	-0.662714	0.054	0.145	5.97507e-08	T2	esMF vs HC	RNF113A		2.14767e-22	0.589993	0.893	0.803	5.48946e-18	T2	esMF vs AD	CXCR4
3.90135e-08	-0.797249	0.095	0.221	0.000997186	T2	AD vs HC	HTATSF1		1.54558e-08	-0.663613	0.059	0.134	0.00039505	T2	esMF vs HC	SMAD2		1.01565e-11	0.570744	0.771	0.714	2.59601e-07	T2	esMF vs AD	IL7R
1.60761e-09	-0.800129	0.064	0.188	4.10905e-05	T2	AD vs HC	FOXN3		3.2928e-09	-0.663835	0.044	0.112	8.41639e-05	T2	esMF vs HC	EPN1		3.30016e-08	0.56499	0.43	0.319	0.000843521	T2	esMF vs AD	ANKRD12
7.83061e-12	-0.810512	0.146	0.337	2.0015e-07	T2	AD vs HC	FKBP5		2.20571e-12	-0.664739	0.084	0.197	5.6378e-08	T2	esMF vs HC	RGS14		6.46452e-10	0.503233	0.606	0.508	1.65233e-05	T2	esMF vs AD	CYTIP
6.92503e-08	-0.811367	0.074	0.186	0.00177004	T2	AD vs HC	CDC73		1.4312e-06	-0.669874	0.046	0.101	0.0365814	T2	esMF vs HC	CSGALNACT2		4.5758e-22	-0.500895	0.933	0.959	1.16957e-17	T2	esMF vs AD	ACTG1
7.86293e-08	-0.816119	0.043	0.136	0.00200976	T2	AD vs HC	CDS2		1.19468e-26	-0.671246	0.29	0.584	3.0536e-22	T2	esMF vs HC	TUBA1A		5.70302e-51	-0.502041	0.991	0.99	1.45769e-46	T2	esMF vs AD	TMSB4X
1.71711e-15	-0.820697	0.245	0.512	4.38894e-11	T2	AD vs HC	PDE4B		1.0536e-06	-0.673407	0.046	0.103	0.0269299	T2	esMF vs HC	FYCO1		3.29232e-07	-0.503723	0.292	0.396	0.00841518	T2	esMF vs AD	UXT
3.11705e-08	-0.820922	0.086	0.208	0.000796717	T2	AD vs HC	UBE3A		7.69317e-15	-0.674287	0.067	0.18	1.96637e-10	T2	esMF vs HC	ISCA1		4.57946e-09	-0.504696	0.332	0.454	0.000117051	T2	esMF vs AD	HSPB1
7.91327e-07	-0.823155	0.049	0.136	0.0202263	T2	AD vs HC	ZNF106		3.74937e-07	-0.677248	0.057	0.122	0.0095834	T2	esMF vs HC	DBF4		2.25887e-10	-0.508854	0.485	0.592	5.77368e-06	T2	esMF vs AD	CHCHD2
6.39818e-12	-0.824146	0.138	0.328	1.63538e-07	T2	AD vs HC	ISCU		1.40289e-12	-0.67797	0.078	0.188	3.58579e-08	T2	esMF vs HC	CHMP1B		2.35356e-10	-0.512802	0.505	0.618	6.01569e-06	T2	esMF vs AD	RAC2
2.41926e-07	-0.830277	0.059	0.158	0.00618364	T2	AD vs HC	PABPC4		5.26203e-14	-0.68277	0.097	0.227	1.34497e-09	T2	esMF vs HC	MPZL3		9.45898e-08	-0.515371	0.243	0.349	0.00241772	T2	esMF vs AD	ABRACL
1.17044e-08	-0.831465	0.069	0.188	0.000299164	T2	AD vs HC	CCDC88C		1.29398e-21	-0.683008	0.425	0.718	3.30741e-17	T2	esMF vs HC	HSPA5		9.15184e-12	-0.518222	0.508	0.63	2.33921e-07	T2	esMF vs AD	RNASEK
3.70853e-11	-0.831482	0.145	0.328	9.47901e-07	T2	AD vs HC	RBL2		1.06276e-11	-0.683613	0.07	0.169	2.71641e-07	T2	esMF vs HC	HDAC1		9.89113e-10	-0.523947	0.28	0.413	2.52817e-05	T2	esMF vs AD	HSPE1
9.53717e-09	-0.831794	0.064	0.18	0.00024377	T2	AD vs HC	ISCA1		2.88295e-12	-0.686831	0.092	0.208	7.36881e-08	T2	esMF vs HC	THEM4		3.2469e-07	-0.525401	0.305	0.411	0.00829908	T2	esMF vs AD	TUBB
8.65611e-07	-0.831921	0.067	0.164	0.022125	T2	AD vs HC	PHF14		1.05203e-07	-0.687991	0.059	0.129	0.002689	T2	esMF vs HC	PRXL2C		4.00106e-10	-0.52573	0.18	0.303	1.02267e-05	T2	esMF vs AD	RGS2
5.00149e-11	-0.834573	0.174	0.359	1.27838e-06	T2	AD vs HC	PPP1R10		2.2973e-12	-0.691139	0.093	0.21	5.8719e-08	T2	esMF vs HC	GRAP2		4.67859e-16	-0.526361	0.662	0.783	1.19585e-11	T2	esMF vs AD	DNAJB1
5.70527e-23	-0.836232	0.485	0.814	1.45827e-18	T2	AD vs HC	BTG2		3.24121e-12	-0.69213	0.103	0.225	8.28454e-08	T2	esMF vs HC	IL27RA		1.20787e-15	-0.526655	0.62	0.738	3.08732e-11	T2	esMF vs AD	ATP5MC2
1.98469e-08	-0.83727	0.084	0.206	0.000507287	T2	AD vs HC	VSIR		1.62824e-07	-0.695023	0.049	0.112	0.00416179	T2	esMF vs HC	GFPT1		1.28673e-10	-0.528715	0.476	0.597	3.28889e-06	T2	esMF vs AD	SRP14
1.27427e-06	-0.839081	0.058	0.147	0.0325702	T2	AD vs HC	PBRM1		3.13616e-09	-0.697381	0.05	0.123	8.01602e-05	T2	esMF vs HC	IFNAR2		2.62654e-10	-0.530467	0.461	0.587	6.71344e-06	T2	esMF vs AD	GSTK1
9.245e-08	-0.846568	0.074	0.184	0.00236302	T2	AD vs HC	DUSP5		1.66857e-16	-0.697667	0.251	0.462	4.26487e-12	T2	esMF vs HC	MYADM		3.16569e-10	-0.536631	0.489	0.602	8.09152e-06	T2	esMF vs AD	NME2
2.27582e-08	-0.850266	0.064	0.177	0.000581701	T2	AD vs HC	PYURF		2.91556e-22	-0.698139	0.171	0.392	7.45217e-18	T2	esMF vs HC	TLE5		6.96257e-08	-0.539537	0.259	0.37	0.00177963	T2	esMF vs AD	LY6E
8.57742e-07	-0.85708	0.038	0.118	0.0219239	T2	AD vs HC	HAGH		2.2977e-09	-0.698661	0.051	0.125	5.87291e-05	T2	esMF vs HC	TMEM263		8.91053e-12	-0.540087	0.499	0.612	2.27753e-07	T2	esMF vs AD	EIF3K
2.3106e-08	-0.859616	0.087	0.21	0.000590588	T2	AD vs HC	LEF1		8.18442e-08	-0.698963	0.059	0.129	0.00209194	T2	esMF vs HC	OASL		2.39698e-09	-0.545511	0.391	0.513	6.12669e-05	T2	esMF vs AD	HIGD2A
1.40432e-10	-0.863385	0.061	0.192	3.58945e-06	T2	AD vs HC	RNF168		8.68382e-16	-0.70326	0.101	0.243	2.21958e-11	T2	esMF vs HC	ANTXR2		1.57749e-15	-0.546982	0.538	0.686	4.03205e-11	T2	esMF vs AD	CYBA
2.61235e-08	-0.86403	0.115	0.249	0.000667716	T2	AD vs HC	ATF7IP		3.31949e-32	-0.706115	0.485	0.823	8.48461e-28	T2	esMF vs HC	RSRP1		3.12602e-29	-0.550037	0.827	0.906	7.99011e-25	T2	esMF vs AD	CFL1
1.20388e-07	-0.867924	0.061	0.164	0.00307711	T2	AD vs HC	CYP51A1		6.6907e-14	-0.707567	0.073	0.186	1.71014e-09	T2	esMF vs HC	CDC26		3.55179e-07	-0.556669	0.243	0.344	0.00907836	T2	esMF vs AD	TBCA
1.24785e-08	-0.875623	0.058	0.168	0.00031895	T2	AD vs HC	WAPL		2.20871e-07	-0.707629	0.049	0.11	0.00564546	T2	esMF vs HC	CERT1		7.81651e-08	-0.557374	0.341	0.441	0.0019979	T2	esMF vs AD	SPCS1
1.37908e-15	-0.880938	0.155	0.39	3.52494e-11	T2	AD vs HC	P4HB		1.34813e-09	-0.711848	0.037	0.103	3.44582e-05	T2	esMF vs HC	SRP68		1.74528e-07	-0.562632	0.261	0.37	0.00446094	T2	esMF vs AD	HMGN2
1.75301e-17	-0.883084	0.243	0.53	4.48069e-13	T2	AD vs HC	CCND3		1.20097e-13	-0.712041	0.057	0.157	3.06968e-09	T2	esMF vs HC	SNAPC1		1.95725e-08	-0.56693	0.235	0.35	0.000500272	T2	esMF vs AD	SF3B2
1.76152e-06	-0.883384	0.067	0.16	0.0450245	T2	AD vs HC	RNF10		1.16708e-10	-0.7125	0.091	0.197	2.98306e-06	T2	esMF vs HC	SPAG9		1.63953e-14	-0.567547	0.539	0.664	4.19065e-10	T2	esMF vs AD	PPIB
6.72514e-15	-0.88477	0.232	0.473	1.71895e-10	T2	AD vs HC	LBH		2.15129e-12	-0.713529	0.054	0.145	5.4987e-08	T2	esMF vs HC	RPA1		1.38264e-08	-0.571455	0.335	0.449	0.000353404	T2	esMF vs AD	ATP6V1G1
4.07429e-07	-0.889424	0.135	0.258	0.0104139	T2	AD vs HC	PFKFB3		2.55432e-14	-0.714979	0.077	0.193	6.52885e-10	T2	esMF vs HC	KLF2		3.34497e-25	-0.571788	0.769	0.824	8.54973e-21	T2	esMF vs AD	S100A4
1.01259e-19	-0.889791	0.23	0.529	2.58818e-15	T2	AD vs HC	PCBP2		9.06672e-11	-0.717299	0.052	0.134	2.31745e-06	T2	esMF vs HC	CCDC167		3.30481e-07	-0.572833	0.208	0.311	0.0084471	T2	esMF vs AD	NDUFB10
1.71497e-09	-0.894354	0.11	0.256	4.38346e-05	T2	AD vs HC	SLC20A1		4.32947e-10	-0.717934	0.063	0.149	1.10661e-05	T2	esMF vs HC	NRBF2		8.5567e-13	-0.572939	0.487	0.627	2.18709e-08	T2	esMF vs AD	COX6A1
2.84579e-10	-0.895878	0.115	0.273	7.27383e-06	T2	AD vs HC	VPS13C		5.32075e-11	-0.720245	0.071	0.168	1.35998e-06	T2	esMF vs HC	GOPC		9.01612e-29	-0.577039	0.844	0.903	2.30452e-24	T2	esMF vs AD	IFITM1
1.28372e-23	-0.904613	0.579	0.823	3.28119e-19	T2	AD vs HC	TSC22D3		2.94807e-09	-0.721051	0.059	0.138	7.53526e-05	T2	esMF vs HC	RNF34		1.1505e-19	-0.57867	0.64	0.78	2.94067e-15	T2	esMF vs AD	HINT1
2.18293e-07	-0.904952	0.039	0.125	0.00557957	T2	AD vs HC	IDH2		8.59999e-09	-0.723248	0.045	0.112	0.000219816	T2	esMF vs HC	SESN2		3.56492e-17	-0.58041	0.529	0.689	9.11192e-13	T2	esMF vs AD	LDHA
5.14388e-12	-0.90899	0.097	0.265	1.31478e-07	T2	AD vs HC	PPP1CC		1.78565e-07	-0.72554	0.049	0.112	0.00456413	T2	esMF vs HC	F11R		7.91298e-21	-0.582155	0.624	0.76	2.02256e-16	T2	esMF vs AD	OAZ1
4.46353e-09	-0.913373	0.086	0.214	0.000114088	T2	AD vs HC	KDM2A		1.81696e-34	-0.726411	0.404	0.742	4.64416e-30	T2	esMF vs HC	DYNLL1		1.7168e-08	-0.589648	0.283	0.406	0.000438815	T2	esMF vs AD	DAD1
1.89502e-07	-0.916054	0.069	0.173	0.00484366	T2	AD vs HC	SP3		2.08934e-13	-0.729877	0.049	0.142	5.34034e-09	T2	esMF vs HC	ICAM2		7.12884e-14	-0.595689	0.376	0.535	1.82213e-09	T2	esMF vs AD	LDHB
5.41691e-10	-0.918236	0.094	0.236	1.38456e-05	T2	AD vs HC	SSU72		8.50656e-10	-0.73019	0.066	0.151	2.17428e-05	T2	esMF vs HC	NCR3		8.2008e-24	-0.59755	0.759	0.857	2.09613e-19	T2	esMF vs AD	MYL12A
1.36603e-09	-0.919523	0.089	0.225	3.49157e-05	T2	AD vs HC	TOB2		3.24125e-11	-0.730854	0.052	0.136	8.28464e-07	T2	esMF vs HC	AP3M2		1.82356e-12	-0.59766	0.377	0.525	4.66101e-08	T2	esMF vs AD	NDUFA13
2.84006e-16	-0.922612	0.211	0.468	7.25919e-12	T2	AD vs HC	FNBP1		1.51717e-07	-0.73176	0.044	0.105	0.00387788	T2	esMF vs HC	SEC24B		1.05438e-08	-0.598538	0.278	0.395	0.000269499	T2	esMF vs AD	RABAC1
1.26055e-08	-0.924133	0.054	0.16	0.000322197	T2	AD vs HC	MKRN1		1.15515e-20	-0.73188	0.171	0.379	2.95257e-16	T2	esMF vs HC	SLC3A2		4.27956e-12	-0.602356	0.379	0.521	1.09385e-07	T2	esMF vs AD	APRT
5.98415e-08	-0.92445	0.067	0.177	0.00152955	T2	AD vs HC	B4GALT1		6.96526e-09	-0.732855	0.043	0.109	0.000178032	T2	esMF vs HC	TPP2		3.94185e-12	-0.602903	0.375	0.523	1.00754e-07	T2	esMF vs AD	SLC25A5
4.32893e-10	-0.926429	0.061	0.188	1.10647e-05	T2	AD vs HC	R3HDM4		2.88146e-09	-0.735435	0.088	0.182	7.365e-05	T2	esMF vs HC	STIP1		4.87436e-07	-0.604335	0.238	0.334	0.0124589	T2	esMF vs AD	RAB11A
1.94941e-17	-0.929044	0.143	0.392	4.98268e-13	T2	AD vs HC	TLE5		9.59249e-09	-0.737259	0.039	0.101	0.000245184	T2	esMF vs HC	CCAR2		2.09447e-12	-0.605685	0.361	0.503	5.35347e-08	T2	esMF vs AD	ATP5F1B
2.99203e-16	-0.929528	0.161	0.401	7.64764e-12	T2	AD vs HC	DIAPH1		5.0598e-11	-0.738055	0.059	0.147	1.29329e-06	T2	esMF vs HC	TBCC		1.71194e-08	-0.605691	0.216	0.329	0.000437572	T2	esMF vs AD	ATP5MF
1.78072e-09	-0.930587	0.066	0.188	4.55153e-05	T2	AD vs HC	UBA2		1.74876e-08	-0.739879	0.04	0.103	0.000446983	T2	esMF vs HC	GTF2A1		1.67939e-06	-0.606301	0.162	0.248	0.0429253	T2	esMF vs AD	SNRPB2
9.08069e-11	-0.930749	0.107	0.265	2.32102e-06	T2	AD vs HC	KIF2A		1.14086e-07	-0.740199	0.044	0.105	0.00291604	T2	esMF vs HC	CYTH2		2.99507e-08	-0.607444	0.268	0.38	0.000765541	T2	esMF vs AD	HSPD1
7.84937e-08	-0.933082	0.069	0.177	0.0020063	T2	AD vs HC	SLC25A36		4.04668e-12	-0.742066	0.075	0.179	1.03433e-07	T2	esMF vs HC	NEU1		7.26652e-11	-0.607789	0.319	0.454	1.85732e-06	T2	esMF vs AD	DAZAP2
5.10575e-11	-0.934797	0.097	0.254	1.30503e-06	T2	AD vs HC	SNX3		4.33008e-12	-0.742481	0.061	0.157	1.10677e-07	T2	esMF vs HC	KAT7		5.5768e-07	-0.608508	0.23	0.324	0.0142543	T2	esMF vs AD	PRR13
4.68021e-08	-0.936093	0.044	0.14	0.00119626	T2	AD vs HC	PRKAR2A		1.45873e-07	-0.742916	0.048	0.11	0.00372852	T2	esMF vs HC	COPG1		1.23705e-07	-0.610326	0.215	0.319	0.00316191	T2	esMF vs AD	ATP5F1A
3.09692e-09	-0.941559	0.054	0.168	7.91574e-05	T2	AD vs HC	CFAP97		1.54601e-17	-0.744255	0.126	0.291	3.95161e-13	T2	esMF vs HC	CACYBP		1.14482e-07	-0.612792	0.26	0.362	0.00292616	T2	esMF vs AD	NDUFB8
1.43542e-10	-0.949159	0.069	0.206	3.66894e-06	T2	AD vs HC	GABARAPL1		7.88991e-10	-0.744431	0.057	0.138	2.01666e-05	T2	esMF vs HC	FBXW2		1.44655e-07	-0.613717	0.174	0.275	0.00369737	T2	esMF vs AD	SRP9
1.09691e-10	-0.95233	0.076	0.217	2.80369e-06	T2	AD vs HC	SRRM2		1.86184e-09	-0.747569	0.038	0.103	4.75886e-05	T2	esMF vs HC	ACAT2		9.70892e-07	-0.617522	0.187	0.278	0.024816	T2	esMF vs AD	BCAP31
6.5479e-11	-0.952794	0.143	0.319	1.67364e-06	T2	AD vs HC	POLR2A		3.50943e-12	-0.74912	0.038	0.116	8.97011e-08	T2	esMF vs HC	HIST1H1E		3.6613e-08	-0.623246	0.176	0.278	0.000935828	T2	esMF vs AD	GYPC
6.41369e-07	-0.955212	0.048	0.134	0.0163934	T2	AD vs HC	PPM1D		1.30877e-10	-0.751018	0.045	0.122	3.34521e-06	T2	esMF vs HC	KDM6A		2.91782e-07	-0.62403	0.147	0.237	0.00745794	T2	esMF vs AD	NDUFB7
9.21122e-14	-0.958681	0.118	0.315	2.35439e-09	T2	AD vs HC	KTN1		5.05047e-09	-0.751572	0.061	0.14	0.00012909	T2	esMF vs HC	JADE1		2.3088e-32	-0.627027	0.884	0.939	5.9013e-28	T2	esMF vs AD	GAPDH
4.92623e-07	-0.960398	0.03	0.105	0.0125914	T2	AD vs HC	GNPTG		2.29827e-08	-0.75924	0.05	0.118	0.000587438	T2	esMF vs HC	AKAP8L		5.29086e-08	-0.627287	0.244	0.354	0.00135234	T2	esMF vs AD	PBXIP1
1.10585e-16	-0.963269	0.112	0.335	2.82654e-12	T2	AD vs HC	FNBP4		7.67407e-07	-0.7603	0.046	0.103	0.0196149	T2	esMF vs HC	USP38		4.22134e-33	-0.630043	0.992	0.987	1.07898e-28	T2	esMF vs AD	ACTB
7.24743e-11	-0.964688	0.123	0.284	1.85244e-06	T2	AD vs HC	AREG		4.48744e-07	-0.761614	0.053	0.114	0.0114699	T2	esMF vs HC	FBXO34		2.83235e-10	-0.632706	0.307	0.434	7.23948e-06	T2	esMF vs AD	PSMA7
7.20533e-07	-0.965038	0.035	0.112	0.0184168	T2	AD vs HC	SESN2		3.17278e-09	-0.766519	0.056	0.133	8.10962e-05	T2	esMF vs HC	MFAP1		5.80101e-08	-0.633859	0.221	0.324	0.00148274	T2	esMF vs AD	PSMB3
6.1056e-30	-0.966727	0.576	0.88	1.56059e-25	T2	AD vs HC	AHNAK		2.57223e-31	-0.767227	0.386	0.698	6.57463e-27	T2	esMF vs HC	IER2		5.64816e-08	-0.635025	0.175	0.276	0.00144367	T2	esMF vs AD	CDK2AP2
4.01624e-12	-0.967718	0.092	0.258	1.02655e-07	T2	AD vs HC	SLF1		3.60913e-46	-0.768214	0.795	0.959	9.22492e-42	T2	esMF vs HC	SLC2A3		1.92271e-08	-0.639371	0.195	0.306	0.000491445	T2	esMF vs AD	LSM7
3.53879e-07	-0.975761	0.028	0.103	0.00904515	T2	AD vs HC	RFTN1		7.14468e-12	-0.769895	0.068	0.166	1.82618e-07	T2	esMF vs HC	ABHD5		2.52646e-13	-0.640636	0.389	0.536	6.45762e-09	T2	esMF vs AD	COX7A2
1.63886e-06	-0.976057	0.046	0.127	0.0418892	T2	AD vs HC	HOOK2		4.699e-08	-0.769925	0.049	0.114	0.00120107	T2	esMF vs HC	TRANK1		2.154e-20	-0.645768	0.589	0.74	5.50563e-16	T2	esMF vs AD	HMGB1
2.24682e-10	-0.979454	0.062	0.192	5.74287e-06	T2	AD vs HC	TRAPPC5		1.16938e-16	-0.773138	0.094	0.234	2.98893e-12	T2	esMF vs HC	BCAS2		6.83891e-12	-0.646475	0.137	0.262	1.74803e-07	T2	esMF vs AD	IFITM3
1.1154e-11	-0.981025	0.061	0.201	2.85095e-07	T2	AD vs HC	AAK1		8.00506e-11	-0.773143	0.07	0.164	2.04609e-06	T2	esMF vs HC	PHF14		4.34769e-08	-0.650188	0.215	0.319	0.00111127	T2	esMF vs AD	ATP5PD
1.34341e-07	-0.981443	0.156	0.285	0.00343375	T2	AD vs HC	CCR6		4.10081e-17	-0.77618	0.128	0.291	1.04817e-12	T2	esMF vs HC	DOK2		7.76785e-07	-0.651711	0.155	0.242	0.0198546	T2	esMF vs AD	SF3B6
1.08944e-12	-0.98656	0.066	0.221	2.78462e-08	T2	AD vs HC	ITSN2		3.03519e-15	-0.778097	0.08	0.206	7.75796e-11	T2	esMF vs HC	VSIR		4.07189e-17	-0.656594	0.479	0.625	1.04078e-12	T2	esMF vs AD	ANXA2
2.96023e-13	-0.98765	0.109	0.295	7.56636e-09	T2	AD vs HC	EMD		1.152e-14	-0.778201	0.058	0.164	2.94452e-10	T2	esMF vs HC	CALHM2		9.55706e-13	-0.657501	0.298	0.449	2.44278e-08	T2	esMF vs AD	TSPO
8.25497e-23	-0.993026	0.266	0.593	2.10997e-18	T2	AD vs HC	DDX3X		1.24154e-50	-0.778372	0.888	0.945	3.17337e-46	T2	esMF vs HC	JUNB		1.30061e-06	-0.658182	0.127	0.207	0.0332435	T2	esMF vs AD	CCT7
5.9293e-19	-0.995932	0.271	0.549	1.51553e-14	T2	AD vs HC	GLIPR1		1.04891e-23	-0.779099	0.323	0.602	2.68101e-19	T2	esMF vs HC	ITGB1		3.28609e-08	-0.658903	0.234	0.339	0.000839926	T2	esMF vs AD	LAMTOR4
1.40902e-07	-1.00773	0.036	0.122	0.00360145	T2	AD vs HC	TMEM248		3.6546e-23	-0.780251	0.217	0.462	9.34116e-19	T2	esMF vs HC	IL10RA		1.47554e-12	-0.660509	0.388	0.52	3.77148e-08	T2	esMF vs AD	COX6B1
9.4e-13	-1.00812	0.086	0.252	2.40264e-08	T2	AD vs HC	JUND		9.96358e-11	-0.786478	0.068	0.158	2.54669e-06	T2	esMF vs HC	ETV3		3.90759e-09	-0.661597	0.255	0.372	9.98781e-05	T2	esMF vs AD	NDUFB2
7.73151e-07	-1.01931	0.054	0.144	0.0197617	T2	AD vs HC	EFCAB14		1.37866e-22	-0.787268	0.172	0.392	3.52385e-18	T2	esMF vs HC	TMX4		8.94185e-15	-0.663111	0.49	0.609	2.28554e-10	T2	esMF vs AD	YWHAB
5.04389e-09	-1.0224	0.054	0.166	0.000128922	T2	AD vs HC	ABHD5		1.68866e-09	-0.787503	0.056	0.134	4.31621e-05	T2	esMF vs HC	DIPK2A		1.10099e-18	-0.665318	0.491	0.661	2.81413e-14	T2	esMF vs AD	ARPC3
1.20686e-16	-1.02272	0.225	0.477	3.08473e-12	T2	AD vs HC	TENT5C		5.84361e-09	-0.789114	0.041	0.107	0.000149363	T2	esMF vs HC	PARVG		1.10653e-07	-0.667861	0.202	0.301	0.00282829	T2	esMF vs AD	TRAPPC1
5.34381e-08	-1.02916	0.056	0.158	0.00136588	T2	AD vs HC	ETV3		4.10006e-21	-0.791867	0.175	0.385	1.04797e-16	T2	esMF vs HC	CDK2AP2		1.05979e-09	-0.669549	0.22	0.34	2.70882e-05	T2	esMF vs AD	ATP5PF
5.50787e-21	-1.02921	0.242	0.545	1.40781e-16	T2	AD vs HC	SQSTM1		5.73048e-18	-0.795391	0.076	0.212	1.46471e-13	T2	esMF vs HC	PITHD1		5.95657e-07	-0.669841	0.137	0.222	0.015225	T2	esMF vs AD	TWF2
1.19611e-11	-1.03124	0.071	0.219	3.05726e-07	T2	AD vs HC	PDLIM2		7.85844e-26	-0.797475	0.253	0.53	2.00862e-21	T2	esMF vs HC	CCND3		1.16955e-10	-0.67393	0.217	0.345	2.98936e-06	T2	esMF vs AD	PSMB1
2.28812e-09	-1.03177	0.066	0.188	5.84844e-05	T2	AD vs HC	TTC3		8.04917e-17	-0.799205	0.105	0.254	2.05737e-12	T2	esMF vs HC	SNX3		1.05111e-06	-0.674077	0.145	0.229	0.0268663	T2	esMF vs AD	NDUFAB1
1.00245e-07	-1.0392	0.061	0.162	0.00256226	T2	AD vs HC	CASS4		2.10872e-10	-0.799205	0.04	0.112	5.38989e-06	T2	esMF vs HC	UBL3		1.17868e-08	-0.6745	0.136	0.234	0.00030127	T2	esMF vs AD	GZMA
1.01545e-09	-1.04267	0.13	0.278	2.59549e-05	T2	AD vs HC	CD8A		7.46104e-10	-0.799637	0.058	0.138	1.90704e-05	T2	esMF vs HC	NARS		4.92055e-09	-0.677727	0.205	0.319	0.000125769	T2	esMF vs AD	MGST3
2.02389e-07	-1.04405	0.033	0.114	0.00517305	T2	AD vs HC	ARL2BP		7.87504e-10	-0.801833	0.046	0.12	2.01286e-05	T2	esMF vs HC	NIPA2		1.75745e-08	-0.681935	0.166	0.268	0.000449204	T2	esMF vs AD	FIS1
1.34253e-49	-1.04578	0.814	0.945	3.43151e-45	T2	AD vs HC	JUNB		5.2963e-11	-0.803551	0.034	0.103	1.35373e-06	T2	esMF vs HC	TRGV10		1.44477e-09	-0.68288	0.215	0.332	3.69284e-05	T2	esMF vs AD	MICOS10
1.31351e-14	-1.04938	0.125	0.328	3.35734e-10	T2	AD vs HC	GOLGA4		9.14069e-10	-0.808111	0.054	0.133	2.33636e-05	T2	esMF vs HC	CBX5		9.94261e-07	-0.689593	0.195	0.283	0.0254133	T2	esMF vs AD	PPP1R18
4.27512e-10	-1.05194	0.061	0.186	1.09272e-05	T2	AD vs HC	PGLS		2.90197e-18	-0.812268	0.141	0.32	7.41743e-14	T2	esMF vs HC	INPP4B		4.0381e-12	-0.689649	0.729	0.775	1.03214e-07	T2	esMF vs AD	LGALS1
1.22832e-07	-1.05788	0.033	0.116	0.0031396	T2	AD vs HC	FAM53C		5.40597e-09	-0.813336	0.042	0.109	0.000138177	T2	esMF vs HC	LRRC59		1.71378e-50	-0.692118	0.858	0.938	4.38043e-46	T2	esMF vs AD	PPIA
9.24431e-07	-1.06052	0.043	0.123	0.0236285	T2	AD vs HC	IFT57		6.79772e-16	-0.816216	0.102	0.245	1.7375e-11	T2	esMF vs HC	SLBP		3.95174e-07	-0.692927	0.153	0.24	0.0101006	T2	esMF vs AD	EIF3I
4.57823e-08	-1.0611	0.048	0.145	0.0011702	T2	AD vs HC	TSEN54		3.65798e-11	-0.816738	0.055	0.142	9.3498e-07	T2	esMF vs HC	SLC16A7		1.98143e-08	-0.694207	0.16	0.26	0.000506453	T2	esMF vs AD	PRKAR1A
1.21322e-09	-1.06414	0.039	0.145	3.10099e-05	T2	AD vs HC	RPA1		1.19692e-12	-0.818531	0.043	0.127	3.05933e-08	T2	esMF vs HC	LIMA1		2.69848e-14	-0.694568	0.303	0.462	6.89731e-10	T2	esMF vs AD	SEPTIN7
1.75021e-09	-1.06457	0.066	0.188	4.47354e-05	T2	AD vs HC	EPB41		7.71135e-15	-0.819757	0.056	0.16	1.97102e-10	T2	esMF vs HC	VAMP5		1.80343e-17	-0.69606	0.415	0.595	4.60956e-13	T2	esMF vs AD	PKM
2.61616e-09	-1.06537	0.041	0.145	6.6869e-05	T2	AD vs HC	NIN		1.43435e-06	-0.820348	0.048	0.105	0.036662	T2	esMF vs HC	CLASP2		2.21893e-08	-0.698765	0.186	0.289	0.000567159	T2	esMF vs AD	BRK1
6.97853e-09	-1.06596	0.069	0.188	0.000178371	T2	AD vs HC	TM2D3		1.35538e-22	-0.820683	0.196	0.427	3.46434e-18	T2	esMF vs HC	TIPARP		6.53463e-14	-0.699053	0.375	0.526	1.67025e-09	T2	esMF vs AD	COX8A
1.37321e-10	-1.07456	0.112	0.271	3.50992e-06	T2	AD vs HC	HBP1		8.62956e-17	-0.82142	0.067	0.19	2.20571e-12	T2	esMF vs HC	TPD52		6.53221e-10	-0.699393	0.258	0.38	1.66963e-05	T2	esMF vs AD	PSME2
1.03763e-07	-1.07752	0.048	0.142	0.00265219	T2	AD vs HC	PCNX1		4.73021e-26	-0.823397	0.224	0.483	1.20904e-21	T2	esMF vs HC	YWHAQ		1.85126e-06	-0.707113	0.098	0.169	0.0473182	T2	esMF vs AD	PDCD10
3.38769e-18	-1.0849	0.164	0.42	8.65893e-14	T2	AD vs HC	ETS1		5.54357e-15	-0.827198	0.086	0.212	1.41694e-10	T2	esMF vs HC	BNIP3L		8.60141e-21	-0.710252	0.515	0.683	2.19852e-16	T2	esMF vs AD	RHOA
6.86415e-10	-1.09799	0.051	0.168	1.75448e-05	T2	AD vs HC	MAL		2.85874e-10	-0.82724	0.044	0.118	7.30693e-06	T2	esMF vs HC	KANSL2		4.7628e-10	-0.711029	0.156	0.27	1.21737e-05	T2	esMF vs AD	PSMA1
1.86334e-19	-1.1003	0.14	0.398	4.7627e-15	T2	AD vs HC	UBE2B		5.70063e-18	-0.830562	0.121	0.285	1.45708e-13	T2	esMF vs HC	SF3A1		1.81317e-07	-0.711344	0.136	0.225	0.00463446	T2	esMF vs AD	OSTC
1.8406e-08	-1.10191	0.058	0.164	0.000470457	T2	AD vs HC	CEMIP2		7.10566e-12	-0.830929	0.051	0.138	1.81621e-07	T2	esMF vs HC	KLHDC2		9.11336e-09	-0.712985	0.189	0.298	0.000232937	T2	esMF vs AD	ERH
1.42756e-07	-1.10269	0.041	0.129	0.00364885	T2	AD vs HC	MAP7D1		1.47432e-11	-0.832331	0.048	0.131	3.76837e-07	T2	esMF vs HC	C15orf61		1.30161e-09	-0.716998	0.182	0.296	3.32691e-05	T2	esMF vs AD	TUBA1C
1.01611e-13	-1.10969	0.11	0.297	2.59717e-09	T2	AD vs HC	CAPN2		9.69536e-10	-0.835544	0.049	0.123	2.47814e-05	T2	esMF vs HC	RNF214		1.36862e-20	-0.724246	0.404	0.59	3.49818e-16	T2	esMF vs AD	DYNLL1
8.30209e-09	-1.11169	0.025	0.11	0.000212201	T2	AD vs HC	PTPRA		5.26609e-24	-0.836526	0.154	0.37	1.34601e-19	T2	esMF vs HC	APBB1IP		1.55004e-08	-0.727734	0.207	0.312	0.00039619	T2	esMF vs AD	VPS28
1.12566e-15	-1.11446	0.173	0.405	2.8772e-11	T2	AD vs HC	IVNS1ABP		1.19531e-13	-0.842086	0.055	0.153	3.05522e-09	T2	esMF vs HC	TNIK		4.04357e-07	-0.728652	0.122	0.206	0.0103354	T2	esMF vs AD	MAGOH
4.97181e-09	-1.11748	0.044	0.149	0.000127079	T2	AD vs HC	PHF20L1		1.3359e-12	-0.843346	0.048	0.136	3.41455e-08	T2	esMF vs HC	CLK3		3.05206e-07	-0.728708	0.069	0.137	0.00780105	T2	esMF vs AD	NIFK
3.34375e-12	-1.11764	0.113	0.285	8.54663e-08	T2	AD vs HC	SF3A1		9.80821e-10	-0.843991	0.047	0.12	2.50698e-05	T2	esMF vs HC	ZNF622		7.26157e-07	-0.730552	0.148	0.234	0.0185606	T2	esMF vs AD	COX7A2L
5.21549e-12	-1.12175	0.064	0.21	1.33308e-07	T2	AD vs HC	MGAT4A		2.07756e-49	-0.845316	0.928	0.963	5.31025e-45	T2	esMF vs HC	FTH1		1.39612e-09	-0.733183	0.12	0.22	3.56849e-05	T2	esMF vs AD	ISG15
3.60683e-08	-1.12214	0.041	0.134	0.000921906	T2	AD vs HC	APPL1		3.91194e-13	-0.84826	0.041	0.125	9.99892e-09	T2	esMF vs HC	APP		8.24913e-07	-0.734985	0.091	0.163	0.0210848	T2	esMF vs AD	FDFT1
5.16212e-19	-1.12277	0.191	0.462	1.31944e-14	T2	AD vs HC	IL10RA		1.01786e-19	-0.848838	0.133	0.313	2.60164e-15	T2	esMF vs HC	RCAN3		1.4326e-26	-0.736041	0.546	0.715	3.66172e-22	T2	esMF vs AD	MYL12B
1.05988e-10	-1.12423	0.061	0.192	2.70905e-06	T2	AD vs HC	EHD4		3.51905e-09	-0.852185	0.059	0.136	8.99468e-05	T2	esMF vs HC	ZNF106		3.66378e-09	-0.743143	0.149	0.252	9.36463e-05	T2	esMF vs AD	VDAC1
3.10455e-09	-1.12454	0.049	0.158	7.93523e-05	T2	AD vs HC	ADIPOR1		5.12387e-12	-0.85489	0.048	0.133	1.30966e-07	T2	esMF vs HC	UAP1		9.3288e-08	-0.748576	0.128	0.217	0.00238444	T2	esMF vs AD	PNP
1.27882e-28	-1.12815	0.298	0.659	3.26866e-24	T2	AD vs HC	YBX1		9.09972e-10	-0.857132	0.041	0.11	2.32589e-05	T2	esMF vs HC	RTKN2		1.0732e-09	-0.751836	0.207	0.322	2.74309e-05	T2	esMF vs AD	JPT1
5.21632e-08	-1.13804	0.041	0.134	0.00133329	T2	AD vs HC	DIPK2A		1.15312e-09	-0.859512	0.049	0.123	2.94737e-05	T2	esMF vs HC	IFT57		4.54629e-11	-0.752554	0.218	0.345	1.16203e-06	T2	esMF vs AD	ANXA5
1.30873e-07	-1.13843	0.038	0.123	0.00334512	T2	AD vs HC	ATP2A3		4.81786e-10	-0.864532	0.039	0.109	1.23144e-05	T2	esMF vs HC	SLC10A3		1.77335e-13	-0.752622	0.35	0.488	4.53268e-09	T2	esMF vs AD	LSP1
5.2175e-09	-1.14208	0.062	0.177	0.000133359	T2	AD vs HC	MAF1		1.71304e-14	-0.867461	0.05	0.149	4.37852e-10	T2	esMF vs HC	HPCAL1		6.50226e-10	-0.752832	0.198	0.312	1.66198e-05	T2	esMF vs AD	RBX1
5.88755e-08	-1.14575	0.031	0.116	0.00150486	T2	AD vs HC	VOPP1		1.90982e-10	-0.86893	0.044	0.118	4.8815e-06	T2	esMF vs HC	NCBP2		2.41961e-07	-0.753607	0.097	0.173	0.00618453	T2	esMF vs AD	PSMB2
9.65e-18	-1.14735	0.094	0.309	2.46654e-13	T2	AD vs HC	NSD3		3.9694e-31	-0.870391	0.238	0.525	1.01458e-26	T2	esMF vs HC	YPEL5		7.80628e-07	-0.754753	0.129	0.209	0.0199529	T2	esMF vs AD	PSMB10
6.93818e-31	-1.14792	0.411	0.766	1.7734e-26	T2	AD vs HC	PTGER4		1.99766e-15	-0.873783	0.052	0.157	5.10601e-11	T2	esMF vs HC	UBE2S		2.50531e-11	-0.761997	0.165	0.289	6.40358e-07	T2	esMF vs AD	PRDX5
5.80589e-07	-1.14934	0.031	0.107	0.0148399	T2	AD vs HC	ZNF652		1.10139e-40	-0.875817	0.517	0.786	2.81516e-36	T2	esMF vs HC	RGCC		1.55366e-08	-0.764478	0.153	0.25	0.000397117	T2	esMF vs AD	SCP2
2.44758e-08	-1.15071	0.039	0.133	0.000625602	T2	AD vs HC	RASGRP2		1.4465e-10	-0.878553	0.052	0.133	3.69726e-06	T2	esMF vs HC	CSRP1		1.14005e-06	-0.767262	0.09	0.16	0.0291396	T2	esMF vs AD	STMN1
2.56497e-24	-1.15533	0.265	0.575	6.55606e-20	T2	AD vs HC	ZNF331		3.04428e-32	-0.881397	0.272	0.576	7.78118e-28	T2	esMF vs HC	HIST1H4C		6.47188e-07	-0.770524	0.129	0.207	0.0165421	T2	esMF vs AD	BANF1
1.65279e-10	-1.15762	0.077	0.215	4.22452e-06	T2	AD vs HC	SEMA4D		7.70856e-09	-0.881583	0.051	0.122	0.000197031	T2	esMF vs HC	PSTPIP2		1.17662e-07	-0.773201	0.125	0.211	0.00300744	T2	esMF vs AD	NOSIP
3.48009e-07	-1.16348	0.038	0.12	0.00889512	T2	AD vs HC	LRRC8C		1.95877e-16	-0.883407	0.063	0.18	5.00661e-12	T2	esMF vs HC	SDHA		7.08305e-07	-0.774153	0.141	0.222	0.0181043	T2	esMF vs AD	SCAND1
8.43883e-14	-1.16593	0.117	0.306	2.15697e-09	T2	AD vs HC	GLUD1		1.66243e-24	-0.88687	0.199	0.433	4.24918e-20	T2	esMF vs HC	ATP1A1		3.96709e-07	-0.774903	0.158	0.243	0.0101399	T2	esMF vs AD	UBE2L3
1.07754e-06	-1.16653	0.033	0.107	0.027542	T2	AD vs HC	CTDSP1		4.4757e-12	-0.889532	0.061	0.157	1.14399e-07	T2	esMF vs HC	SC5D		2.53797e-09	-0.775993	0.174	0.281	6.48704e-05	T2	esMF vs AD	RNH1
2.68716e-14	-1.16928	0.076	0.25	6.86837e-10	T2	AD vs HC	GTF3A		6.69187e-12	-0.88984	0.036	0.11	1.71044e-07	T2	esMF vs HC	RBM18		1.3316e-08	-0.77692	0.124	0.217	0.000340356	T2	esMF vs AD	SCAMP2
4.99583e-08	-1.17385	0.023	0.101	0.00127693	T2	AD vs HC	BCL3		3.2535e-15	-0.893824	0.072	0.19	8.31595e-11	T2	esMF vs HC	CD200R1		2.54218e-09	-0.777616	0.118	0.215	6.49782e-05	T2	esMF vs AD	PSMG2
3.65479e-11	-1.17555	0.044	0.168	9.34164e-07	T2	AD vs HC	SUSD3		6.5532e-10	-0.895172	0.043	0.114	1.675e-05	T2	esMF vs HC	YTHDF3		1.72216e-06	-0.779405	0.073	0.137	0.0440183	T2	esMF vs AD	PTTG1IP
5.3291e-17	-1.17994	0.127	0.35	1.36212e-12	T2	AD vs HC	RNF149		9.86081e-17	-0.906843	0.073	0.199	2.52042e-12	T2	esMF vs HC	PTTG1IP		3.20803e-12	-0.782072	0.243	0.38	8.19971e-08	T2	esMF vs AD	COX7B
1.7516e-18	-1.18055	0.089	0.306	4.47709e-14	T2	AD vs HC	PHF3		4.10908e-13	-0.907732	0.046	0.134	1.05028e-08	T2	esMF vs HC	PPM1D		2.98738e-14	-0.782733	0.323	0.474	7.63574e-10	T2	esMF vs AD	CAP1
3.4545e-14	-1.1827	0.092	0.274	8.8297e-10	T2	AD vs HC	TLK1		5.68555e-17	-0.908598	0.075	0.203	1.45323e-12	T2	esMF vs HC	SLC25A38		1.36636e-06	-0.784316	0.096	0.166	0.0349243	T2	esMF vs AD	PDCL3
1.4916e-13	-1.18692	0.066	0.225	3.81252e-09	T2	AD vs HC	FOSL2		3.27294e-30	-0.911946	0.252	0.534	8.36564e-26	T2	esMF vs HC	SLC38A2		4.49316e-21	-0.784713	0.386	0.581	1.14845e-16	T2	esMF vs AD	IER2
9.04112e-10	-1.20066	0.039	0.147	2.31091e-05	T2	AD vs HC	BCL7B		1.2839e-11	-0.912993	0.049	0.133	3.28165e-07	T2	esMF vs HC	MAZ		8.24588e-12	-0.785925	0.249	0.382	2.10765e-07	T2	esMF vs AD	WDR83OS
5.27904e-09	-1.2095	0.025	0.112	0.000134932	T2	AD vs HC	SLC25A39		4.1254e-14	-0.914082	0.051	0.147	1.05445e-09	T2	esMF vs HC	OSER1		6.73779e-12	-0.786935	0.226	0.359	1.72218e-07	T2	esMF vs AD	NDUFV2
2.22085e-11	-1.21095	0.066	0.204	5.67649e-07	T2	AD vs HC	LY75		7.54364e-10	-0.918732	0.048	0.122	1.92816e-05	T2	esMF vs HC	TTC33		4.04763e-07	-0.788319	0.127	0.207	0.0103457	T2	esMF vs AD	CCT2
6.09622e-08	-1.21487	0.025	0.103	0.00155819	T2	AD vs HC	SRP68		1.65998e-13	-0.923614	0.073	0.182	4.24291e-09	T2	esMF vs HC	RNF4		3.59362e-55	-0.790337	0.87	0.947	9.1853e-51	T2	esMF vs AD	SH3BGRL3
3.87609e-09	-1.21909	0.035	0.133	9.9073e-05	T2	AD vs HC	NAAA		1.22495e-24	-0.925403	0.154	0.366	3.13097e-20	T2	esMF vs HC	PDCD4		8.61093e-09	-0.79096	0.197	0.298	0.000220095	T2	esMF vs AD	NBAS
7.04094e-07	-1.22214	0.036	0.114	0.0179966	T2	AD vs HC	FAM174C		1.07668e-15	-0.927402	0.068	0.184	2.75199e-11	T2	esMF vs HC	NDEL1		3.08691e-08	-0.791624	0.143	0.235	0.000789013	T2	esMF vs AD	NDUFA12
3.35509e-14	-1.22851	0.1	0.285	8.57562e-10	T2	AD vs HC	DPP7		5.36265e-27	-0.928813	0.142	0.365	1.37069e-22	T2	esMF vs HC	INSIG1		6.15713e-07	-0.793065	0.082	0.151	0.0157376	T2	esMF vs AD	UQCRC1
3.27957e-09	-1.23071	0.036	0.134	8.38258e-05	T2	AD vs HC	KLF13		1.43379e-30	-0.93665	0.118	0.343	3.66476e-26	T2	esMF vs HC	EIF4A3		9.60621e-12	-0.79725	0.203	0.332	2.45535e-07	T2	esMF vs AD	SF3B5
3.87873e-16	-1.23195	0.097	0.298	9.91403e-12	T2	AD vs HC	DEK		5.91085e-30	-0.942947	0.206	0.473	1.51081e-25	T2	esMF vs HC	LBH		6.97542e-10	-0.797878	0.125	0.229	1.78292e-05	T2	esMF vs AD	NDUFS6
3.71653e-16	-1.23418	0.107	0.309	9.49944e-12	T2	AD vs HC	NFE2L2		2.571e-13	-0.944769	0.041	0.125	6.57146e-09	T2	esMF vs HC	ARL4D		1.59664e-06	-0.799763	0.103	0.174	0.04081	T2	esMF vs AD	WASHC3
1.05288e-07	-1.23593	0.033	0.116	0.00269116	T2	AD vs HC	ZRSR2		1.11994e-11	-0.949259	0.039	0.116	2.86257e-07	T2	esMF vs HC	ZRSR2		3.49035e-09	-0.799988	0.156	0.258	8.92134e-05	T2	esMF vs AD	BUB3
1.81948e-12	-1.2367	0.071	0.223	4.6506e-08	T2	AD vs HC	ANKRD37		1.96496e-16	-0.959205	0.066	0.184	5.02244e-12	T2	esMF vs HC	OAT		7.57718e-18	-0.802451	0.355	0.518	1.93673e-13	T2	esMF vs AD	ARPC1B
1.81613e-21	-1.24714	0.143	0.409	4.64203e-17	T2	AD vs HC	CDC42EP3		1.4431e-10	-0.962833	0.056	0.138	3.68856e-06	T2	esMF vs HC	PCSK1N		1.03843e-08	-0.804407	0.127	0.222	0.000265423	T2	esMF vs AD	NDUFS8
6.50184e-11	-1.24805	0.054	0.182	1.66187e-06	T2	AD vs HC	RANBP1		5.75457e-21	-0.963124	0.076	0.223	1.47087e-16	T2	esMF vs HC	ANKRD37		1.38074e-06	-0.806175	0.099	0.169	0.0352918	T2	esMF vs AD	ETHE1
3.87807e-30	-1.24853	0.219	0.589	9.91234e-26	T2	AD vs HC	ATP6V0C		4.09216e-15	-0.966453	0.049	0.149	1.04596e-10	T2	esMF vs HC	ADI1		9.63031e-13	-0.806973	0.29	0.429	2.46151e-08	T2	esMF vs AD	ARPC5
8.69818e-10	-1.25042	0.041	0.149	2.22326e-05	T2	AD vs HC	GPCPD1		2.06548e-25	-0.97562	0.128	0.331	5.27938e-21	T2	esMF vs HC	PNP		2.9715e-13	-0.807948	0.249	0.393	7.59515e-09	T2	esMF vs AD	TMEM50A
1.69319e-13	-1.25214	0.067	0.227	4.3278e-09	T2	AD vs HC	CCSER2		3.64421e-25	-0.97658	0.173	0.405	9.31459e-21	T2	esMF vs HC	IVNS1ABP		2.35037e-11	-0.811742	0.186	0.312	6.00754e-07	T2	esMF vs AD	PSMA2
4.6769e-08	-1.2534	0.071	0.18	0.00119541	T2	AD vs HC	ATF3		1.49455e-11	-0.98047	0.044	0.123	3.82008e-07	T2	esMF vs HC	KIF22		5.26247e-10	-0.812444	0.192	0.304	1.34509e-05	T2	esMF vs AD	SNX6
3.11849e-12	-1.25649	0.067	0.215	7.97086e-08	T2	AD vs HC	NR4A3		4.5426e-45	-0.989666	0.492	0.834	1.16109e-40	T2	esMF vs HC	EZR		1.03381e-08	-0.812495	0.088	0.171	0.000264242	T2	esMF vs AD	PSMA4
2.36738e-07	-1.25657	0.038	0.122	0.00605103	T2	AD vs HC	TTC33		7.81397e-10	-0.990416	0.045	0.116	1.99725e-05	T2	esMF vs HC	ZC3H18		5.07482e-08	-0.813688	0.122	0.207	0.00129712	T2	esMF vs AD	DYNLRB1
8.7015e-08	-1.26451	0.035	0.12	0.0022241	T2	AD vs HC	MAP3K4		1.70046e-15	-0.991582	0.062	0.173	4.34638e-11	T2	esMF vs HC	SRSF9		2.54254e-09	-0.814113	0.16	0.265	6.49872e-05	T2	esMF vs AD	TMED2
1.38597e-11	-1.27198	0.071	0.214	3.54255e-07	T2	AD vs HC	PIM1		1.52546e-29	-0.993479	0.212	0.477	3.89907e-25	T2	esMF vs HC	TENT5C		1.71591e-07	-0.817169	0.15	0.238	0.00438587	T2	esMF vs AD	SNRPD3
3.98797e-10	-1.27248	0.048	0.162	1.01933e-05	T2	AD vs HC	ACADVL		1.23442e-23	-0.996219	0.117	0.302	3.15517e-19	T2	esMF vs HC	VPS37B		1.68377e-13	-0.817944	0.196	0.34	4.3037e-09	T2	esMF vs AD	NDUFC2
1.43401e-12	-1.27767	0.049	0.188	3.66534e-08	T2	AD vs HC	CA5B		7.53232e-16	-0.999082	0.083	0.212	1.92526e-11	T2	esMF vs HC	MAPRE2		1.10373e-09	-0.820799	0.14	0.242	2.82114e-05	T2	esMF vs AD	TKT
2.93354e-13	-1.28399	0.064	0.219	7.49813e-09	T2	AD vs HC	REST		3.28168e-14	-1.00312	0.053	0.151	8.38797e-10	T2	esMF vs HC	MIR22HG		4.21134e-12	-0.821223	0.196	0.326	1.07642e-07	T2	esMF vs AD	SEC11A
5.38343e-11	-1.29322	0.056	0.184	1.376e-06	T2	AD vs HC	NDEL1		7.05934e-14	-1.01805	0.044	0.134	1.80437e-09	T2	esMF vs HC	ICE1		7.31172e-08	-0.822866	0.132	0.219	0.00186887	T2	esMF vs AD	PSMD7
2.59436e-30	-1.29621	0.225	0.595	6.63118e-26	T2	AD vs HC	LRRFIP1		3.57018e-22	-1.01896	0.111	0.287	9.12537e-18	T2	esMF vs HC	HNRNPAB		4.93923e-09	-0.823869	0.124	0.219	0.000126247	T2	esMF vs AD	NDUFS7
5.58411e-10	-1.30066	0.049	0.164	1.4273e-05	T2	AD vs HC	PRMT9		1.81345e-19	-1.02103	0.063	0.192	4.63517e-15	T2	esMF vs HC	RNF168		3.42588e-51	-0.829442	0.79	0.919	8.75656e-47	T2	esMF vs AD	MYL6
1.35937e-08	-1.30824	0.044	0.144	0.000347454	T2	AD vs HC	DCN		5.17576e-41	-1.02625	0.289	0.637	1.32292e-36	T2	esMF vs HC	CDKN1B		4.95619e-08	-0.830452	0.091	0.169	0.0012668	T2	esMF vs AD	AP2S1
2.61584e-14	-1.31431	0.09	0.273	6.6861e-10	T2	AD vs HC	PRRC2B		6.17303e-20	-1.03246	0.07	0.206	1.57783e-15	T2	esMF vs HC	GABARAPL1		4.43808e-12	-0.830765	0.263	0.395	1.13437e-07	T2	esMF vs AD	OSTF1
2.47713e-13	-1.31478	0.043	0.182	6.33154e-09	T2	AD vs HC	MDFIC		2.4145e-13	-1.03447	0.04	0.123	6.17146e-09	T2	esMF vs HC	AP1S2		9.45205e-10	-0.832717	0.127	0.229	2.41594e-05	T2	esMF vs AD	SUMO1
1.12994e-11	-1.31769	0.041	0.166	2.88813e-07	T2	AD vs HC	PPP3CA		1.15905e-21	-1.04008	0.093	0.254	2.96252e-17	T2	esMF vs HC	FXYD7		2.67679e-10	-0.834523	0.112	0.214	6.84187e-06	T2	esMF vs AD	SDHC
1.27498e-09	-1.3299	0.041	0.147	3.25886e-05	T2	AD vs HC	C1GALT1		1.30268e-17	-1.04119	0.053	0.166	3.32966e-13	T2	esMF vs HC	B3GNT2		3.99242e-29	-0.834704	0.843	0.888	1.02046e-24	T2	esMF vs AD	CRIP1
1.23393e-48	-1.3343	0.475	0.856	3.15392e-44	T2	AD vs HC	NR4A2		2.83843e-36	-1.04124	0.215	0.514	7.25501e-32	T2	esMF vs HC	ITM2A		1.72808e-06	-0.843073	0.07	0.132	0.0441697	T2	esMF vs AD	MRFAP1L1
6.297e-12	-1.33491	0.054	0.19	1.60951e-07	T2	AD vs HC	KRAS		1.06842e-16	-1.06219	0.044	0.144	2.73088e-12	T2	esMF vs HC	DCN		1.63899e-08	-0.844847	0.122	0.212	0.000418926	T2	esMF vs AD	NOP10
3.27917e-07	-1.33686	0.031	0.109	0.00838157	T2	AD vs HC	MICU2		2.22591e-10	-1.10478	0.036	0.103	5.68943e-06	T2	esMF vs HC	DUSP14		3.94795e-08	-0.845783	0.109	0.192	0.0010091	T2	esMF vs AD	TMEM14C
4.38704e-24	-1.33796	0.13	0.414	1.12133e-19	T2	AD vs HC	TSPYL2		8.37849e-17	-1.14844	0.038	0.133	2.14154e-12	T2	esMF vs HC	RASGRP2		1.31776e-11	-0.849509	0.239	0.362	3.3682e-07	T2	esMF vs AD	SEC61G
1.98624e-07	-1.34785	0.026	0.101	0.00507683	T2	AD vs HC	BTAF1		1.78094e-36	-1.15189	0.101	0.331	4.55209e-32	T2	esMF vs HC	HLA-DQB1		6.12956e-08	-0.849567	0.128	0.215	0.00156672	T2	esMF vs AD	CCT3
4.99578e-07	-1.35542	0.041	0.123	0.0127692	T2	AD vs HC	ZBTB20		4.27299e-19	-1.17277	0.049	0.164	1.09218e-14	T2	esMF vs HC	PRMT9		1.95238e-14	-0.852062	0.254	0.406	4.99028e-10	T2	esMF vs AD	CLDND1
2.24817e-20	-1.35703	0.082	0.309	5.74633e-16	T2	AD vs HC	RCSD1		5.30679e-21	-1.17357	0.056	0.184	1.35641e-16	T2	esMF vs HC	ID3		6.28505e-08	-0.855992	0.079	0.153	0.00160646	T2	esMF vs AD	IAH1
2.12954e-11	-1.35712	0.033	0.147	5.44309e-07	T2	AD vs HC	RNF115		4.73392e-14	-1.174	0.049	0.142	1.20999e-09	T2	esMF vs HC	CASP3		8.04519e-08	-0.857207	0.097	0.176	0.00205635	T2	esMF vs AD	CHMP2A
1.85512e-08	-1.3605	0.026	0.11	0.000474168	T2	AD vs HC	CERK		4.50288e-25	-1.17749	0.033	0.151	1.15094e-20	T2	esMF vs HC	CD27		2.9607e-14	-0.859632	0.253	0.4	7.56756e-10	T2	esMF vs AD	NEDD8
3.40384e-13	-1.37789	0.048	0.19	8.70022e-09	T2	AD vs HC	TPD52		8.11901e-26	-1.21773	0.06	0.21	2.07522e-21	T2	esMF vs HC	ODC1		1.78299e-16	-0.863381	0.254	0.418	4.55731e-12	T2	esMF vs AD	CSTB
2.63058e-21	-1.38091	0.112	0.365	6.72376e-17	T2	AD vs HC	INSIG1		4.35827e-35	-1.22126	0.148	0.401	1.11397e-30	T2	esMF vs HC	CD55		5.62296e-12	-0.863608	0.224	0.355	1.43723e-07	T2	esMF vs AD	ATP5PB
4.87934e-11	-1.41596	0.044	0.164	1.24716e-06	T2	AD vs HC	NFKBID		5.83586e-18	-1.23462	0.045	0.151	1.49165e-13	T2	esMF vs HC	NKRF		8.43888e-07	-0.868708	0.101	0.174	0.0215698	T2	esMF vs AD	HLA-DQB1
2.23512e-08	-1.41683	0.033	0.122	0.000571295	T2	AD vs HC	UBE2E3		9.44638e-69	-1.25819	0.499	0.856	2.41449e-64	T2	esMF vs HC	NR4A2		4.95388e-08	-0.870083	0.054	0.118	0.00126621	T2	esMF vs AD	SELL
1.3779e-13	-1.41697	0.046	0.19	3.52192e-09	T2	AD vs HC	TNKS2		5.48209e-07	-1.26151	0.047	0.103	0.0140122	T2	esMF vs HC	TRBV20-1		2.13422e-38	-0.87189	0.61	0.791	5.45506e-34	T2	esMF vs AD	CLIC1
9.35242e-08	-1.41777	0.025	0.101	0.00239048	T2	AD vs HC	HIST2H2AC		2.67472e-18	-1.26268	0.049	0.16	6.83658e-14	T2	esMF vs HC	PLAUR		6.30053e-17	-0.872542	0.273	0.439	1.61042e-12	T2	esMF vs AD	NDUFA11
1.73483e-09	-1.42317	0.035	0.134	4.43421e-05	T2	AD vs HC	ERO1B		2.10018e-14	-1.30469	0.029	0.107	5.36806e-10	T2	esMF vs HC	SPTBN1		1.44186e-08	-0.873261	0.1	0.184	0.000368538	T2	esMF vs AD	UQCRC2
2.6849e-20	-1.43172	0.092	0.326	6.86262e-16	T2	AD vs HC	CTSW		2.82565e-78	-1.32553	0.449	0.858	7.22237e-74	T2	esMF vs HC	DUSP2		1.50387e-08	-0.874027	0.091	0.173	0.000384389	T2	esMF vs AD	CHMP5
1.7337e-36	-1.43203	0.344	0.716	4.43134e-32	T2	AD vs HC	MCL1		9.92698e-51	-1.32569	0.238	0.575	2.53733e-46	T2	esMF vs HC	ZNF331		4.3192e-07	-0.880378	0.077	0.145	0.0110399	T2	esMF vs AD	PSMB7
7.82069e-08	-1.43225	0.026	0.105	0.00199897	T2	AD vs HC	CDIPT		8.99836e-28	-1.32962	0.125	0.322	2.29998e-23	T2	esMF vs HC	NOSIP		1.81191e-08	-0.882199	0.112	0.199	0.000463124	T2	esMF vs AD	TALDO1
1.74745e-06	-1.43363	0.035	0.107	0.0446649	T2	AD vs HC	SACS		2.73698e-27	-1.35075	0.049	0.193	6.99572e-23	T2	esMF vs HC	CRIP2		1.31118e-21	-0.882405	0.332	0.526	3.35137e-17	T2	esMF vs AD	SEC61B
3.58738e-08	-1.44056	0.03	0.114	0.000916935	T2	AD vs HC	SLC16A3		2.32613e-31	-1.39687	0.065	0.239	5.94559e-27	T2	esMF vs HC	RNF139		1.6607e-06	-0.883744	0.054	0.109	0.0424475	T2	esMF vs AD	MIEN1
1.7493e-10	-1.4459	0.044	0.16	4.47122e-06	T2	AD vs HC	CDKN2D		4.39793e-17	-1.42893	0.026	0.109	1.12411e-12	T2	esMF vs HC	ZNF296		7.13403e-15	-0.885899	0.201	0.352	1.82346e-10	T2	esMF vs AD	DUSP4
4.22978e-07	-1.45254	0.035	0.112	0.0108113	T2	AD vs HC	MX1		4.63444e-17	-1.43887	0.031	0.12	1.18456e-12	T2	esMF vs HC	LRATD2		1.86915e-09	-0.88757	0.126	0.224	4.77754e-05	T2	esMF vs AD	CACYBP
5.09459e-11	-1.45557	0.035	0.147	1.30218e-06	T2	AD vs HC	OSBPL3		1.02683e-41	-1.45542	0.09	0.324	2.62457e-37	T2	esMF vs HC	STMN1		8.96048e-22	-0.889031	0.282	0.487	2.2903e-17	T2	esMF vs AD	GADD45B
3.88873e-09	-1.45916	0.026	0.116	9.9396e-05	T2	AD vs HC	NR1D2		3.07105e-33	-1.47219	0.062	0.239	7.84959e-29	T2	esMF vs HC	AL135905.2		9.39843e-32	-0.891332	0.578	0.743	2.40224e-27	T2	esMF vs AD	TAGLN2
4.53736e-09	-1.46007	0.043	0.144	0.000115975	T2	AD vs HC	CCR7		4.06876e-15	-1.6046	0.032	0.114	1.03997e-10	T2	esMF vs HC	SPARC		3.23178e-26	-0.892995	0.472	0.668	8.26044e-22	T2	esMF vs AD	PRDX1
1.08818e-17	-1.46314	0.084	0.287	2.78138e-13	T2	AD vs HC	COX5A		1.11963e-45	-1.64503	0.065	0.285	2.86179e-41	T2	esMF vs HC	GZMM		1.57068e-12	-0.895416	0.208	0.336	4.01465e-08	T2	esMF vs AD	GATA3
8.85802e-13	-1.46851	0.03	0.151	2.26411e-08	T2	AD vs HC	CMTM3		1.73865e-62	-1.66476	0.104	0.42	4.44399e-58	T2	esMF vs HC	TUBB2A		1.06943e-08	-0.895441	0.127	0.219	0.000273347	T2	esMF vs AD	ECH1
8.43398e-17	-1.48283	0.082	0.276	2.15572e-12	T2	AD vs HC	KDSR		2.69076e-24	-1.69023	0.033	0.147	6.87758e-20	T2	esMF vs HC	FKBP4		1.90645e-13	-0.897038	0.236	0.375	4.87288e-09	T2	esMF vs AD	HLA-DRB1
1.06693e-08	-1.48538	0.03	0.118	0.000272707	T2	AD vs HC	LRRC58		1.07842e-21	-1.93843	0.025	0.12	2.75644e-17	T2	esMF vs HC	MGP		3.83707e-07	-0.898906	0.101	0.174	0.00980755	T2	esMF vs AD	CCT5
1.74187e-20	-1.49015	0.067	0.282	4.45222e-16	T2	AD vs HC	ACAP2		3.20168e-27	-2.04982	0.022	0.129	8.18349e-23	T2	esMF vs HC	KLRK1		6.00134e-14	-0.899281	0.226	0.367	1.53394e-09	T2	esMF vs AD	PPP1CA
4.16417e-09	-1.49385	0.025	0.112	0.000106436	T2	AD vs HC	MACO1		1.04416e-32	-2.31445	0.022	0.144	2.66888e-28	T2	esMF vs HC	CFD		1.06596e-06	-0.906431	0.063	0.123	0.027246	T2	esMF vs AD	GTF2H5
1.85231e-19	-1.49501	0.076	0.287	4.73451e-15	T2	AD vs HC	GRB2		5.41018e-27	-2.40592	0.019	0.118	1.38284e-22	T2	esMF vs HC	TRAV8-2		1.67669e-07	-0.90647	0.1	0.176	0.00428562	T2	esMF vs AD	PIN1
3.06355e-15	-1.50643	0.066	0.236	7.83043e-11	T2	AD vs HC	TGFBR2		6.25819e-25	-2.62913	0.018	0.112	1.59959e-20	T2	esMF vs HC	IGFBP5		1.3265e-09	-0.910547	0.121	0.217	3.39054e-05	T2	esMF vs AD	MEAF6
7.6808e-17	-1.5093	0.066	0.249	1.96321e-12	T2	AD vs HC	HERPUD2		1.29582e-62	-2.66634	0.024	0.219	3.31212e-58	T2	esMF vs HC	CD8B		2.43582e-08	-0.914688	0.094	0.174	0.000622595	T2	esMF vs AD	NUTF2
8.91032e-09	-1.51989	0.023	0.107	0.000227748	T2	AD vs HC	ARL5A		6.53023e-80	-2.96396	0.031	0.278	1.66913e-75	T2	esMF vs HC	CD8A		3.90435e-10	-0.915714	0.098	0.192	9.97951e-06	T2	esMF vs AD	SNRPC
1.79203e-06	-1.52144	0.035	0.107	0.0458042	T2	AD vs HC	LTA		2.11869e-32	-3.29607	0.018	0.131	5.41538e-28	T2	esMF vs HC	DCD		3.79743e-08	-0.92619	0.044	0.104	0.000970623	T2	esMF vs AD	CBR1
1.46326e-27	-1.52432	0.118	0.42	3.74009e-23	T2	AD vs HC	TUBB2A											2.61613e-11	-0.937863	0.169	0.288	6.68683e-07	T2	esMF vs AD	ANAPC11
5.22638e-08	-1.52792	0.025	0.103	0.00133586	T2	AD vs HC	GTF2A1											2.29824e-07	-0.942439	0.068	0.133	0.00587429	T2	esMF vs AD	LAMTOR2
1.12348e-08	-1.53124	0.023	0.105	0.000287161	T2	AD vs HC	SLC7A5											1.95089e-06	-0.943254	0.083	0.148	0.0498646	T2	esMF vs AD	MAPRE2
1.74876e-14	-1.53338	0.064	0.227	4.46984e-10	T2	AD vs HC	MPZL3											8.48208e-54	-0.944051	0.669	0.857	2.16802e-49	T2	esMF vs AD	IFITM2
4.06506e-09	-1.53905	0.043	0.144	0.000103903	T2	AD vs HC	ARL5B											7.51849e-08	-0.944375	0.086	0.161	0.00192173	T2	esMF vs AD	SNRPA
1.6028e-07	-1.55919	0.064	0.166	0.00409675	T2	AD vs HC	CST3											7.71695e-09	-0.94636	0.066	0.14	0.000197245	T2	esMF vs AD	MIR4435-2HG
8.03318e-08	-1.55925	0.026	0.105	0.00205328	T2	AD vs HC	KLC1											1.28812e-08	-0.946492	0.087	0.168	0.000329243	T2	esMF vs AD	PSMD13
1.09334e-11	-1.56398	0.033	0.149	2.79457e-07	T2	AD vs HC	UBE2G1											2.31236e-08	-0.947094	0.056	0.123	0.000591039	T2	esMF vs AD	JKAMP
5.50508e-10	-1.57423	0.043	0.151	1.4071e-05	T2	AD vs HC	NCR3											3.03946e-08	-0.948496	0.056	0.122	0.000776887	T2	esMF vs AD	C14orf119
8.15186e-15	-1.58189	0.035	0.177	2.08362e-10	T2	AD vs HC	CLTB											1.86941e-08	-0.954856	0.084	0.163	0.000477822	T2	esMF vs AD	IDH3G
1.0296e-11	-1.58787	0.044	0.169	2.63166e-07	T2	AD vs HC	USP14											2.65176e-07	-0.960716	0.064	0.128	0.0067779	T2	esMF vs AD	CHCHD5
1.3524e-19	-1.59083	0.067	0.274	3.45673e-15	T2	AD vs HC	PER1											7.87764e-11	-0.961771	0.098	0.196	2.01352e-06	T2	esMF vs AD	CYTOR
2.57739e-09	-1.59293	0.025	0.114	6.5878e-05	T2	AD vs HC	MMP24OS											7.79652e-20	-0.970025	0.192	0.37	1.99279e-15	T2	esMF vs AD	ARPC4
5.15805e-08	-1.59546	0.025	0.103	0.0013184	T2	AD vs HC	USP38											6.86351e-09	-0.970932	0.06	0.132	0.000175431	T2	esMF vs AD	HIGD1A
3.2802e-19	-1.59681	0.064	0.267	8.38418e-15	T2	AD vs HC	SUN2											5.81797e-47	-0.980312	0.619	0.812	1.48707e-42	T2	esMF vs AD	EMP3
1.56733e-09	-1.5989	0.023	0.112	4.0061e-05	T2	AD vs HC	TP53BP2											1.39125e-20	-0.984641	0.246	0.428	3.55605e-16	T2	esMF vs AD	ATP5MC3
1.40162e-19	-1.60881	0.086	0.302	3.58253e-15	T2	AD vs HC	VPS37B											7.02841e-07	-0.985981	0.052	0.109	0.0179646	T2	esMF vs AD	PLEKHJ1
4.19501e-07	-1.61928	0.03	0.105	0.0107224	T2	AD vs HC	CLASP2											2.20768e-14	-0.987004	0.149	0.28	5.64284e-10	T2	esMF vs AD	POMP
1.81898e-09	-1.62145	0.023	0.112	4.64932e-05	T2	AD vs HC	DPP4											1.87398e-45	-0.988627	0.678	0.837	4.78989e-41	T2	esMF vs AD	S100A11
1.27351e-10	-1.62191	0.023	0.122	3.25509e-06	T2	AD vs HC	KDM6A											2.38911e-11	-0.993001	0.154	0.27	6.10656e-07	T2	esMF vs AD	APBB1IP
3.27031e-11	-1.62565	0.039	0.157	8.35891e-07	T2	AD vs HC	SNAPC1											8.27488e-11	-0.998023	0.065	0.15	2.11506e-06	T2	esMF vs AD	IFI27
1.96424e-10	-1.63242	0.031	0.136	5.0206e-06	T2	AD vs HC	EIF2AK1											1.73112e-06	-1.00323	0.07	0.13	0.0442474	T2	esMF vs AD	ATP6V0D1
1.2425e-26	-1.63659	0.132	0.427	3.17583e-22	T2	AD vs HC	TIPARP											3.86321e-25	-1.00592	0.229	0.441	9.87436e-21	T2	esMF vs AD	MT2A
8.1554e-17	-1.63708	0.046	0.214	2.08452e-12	T2	AD vs HC	C1QBP											2.08598e-10	-1.01292	0.14	0.245	5.33176e-06	T2	esMF vs AD	DCTN3
5.30844e-11	-1.63999	0.041	0.157	1.35684e-06	T2	AD vs HC	LIX1L											2.19017e-09	-1.02082	0.134	0.23	5.59807e-05	T2	esMF vs AD	IL13
1.17968e-14	-1.64915	0.025	0.157	3.01526e-10	T2	AD vs HC	UBE2S											1.96193e-22	-1.033	0.215	0.405	5.0147e-18	T2	esMF vs AD	ITM2A
4.44025e-10	-1.64979	0.025	0.12	1.13493e-05	T2	AD vs HC	FNTA											1.96056e-09	-1.03492	0.082	0.164	5.0112e-05	T2	esMF vs AD	CNIH1
5.89503e-13	-1.65192	0.059	0.204	1.50677e-08	T2	AD vs HC	NFKBIZ											7.99147e-15	-1.04026	0.151	0.285	2.04262e-10	T2	esMF vs AD	PSMB6
1.26927e-26	-1.65292	0.069	0.328	3.24425e-22	T2	AD vs HC	H2AFV											2.12341e-09	-1.04383	0.081	0.163	5.42744e-05	T2	esMF vs AD	SUPT4H1
1.64783e-15	-1.6648	0.069	0.241	4.21186e-11	T2	AD vs HC	TNFRSF1B											6.65448e-09	-1.05308	0.062	0.133	0.000170089	T2	esMF vs AD	COPZ1
1.53683e-11	-1.66838	0.038	0.157	3.92814e-07	T2	AD vs HC	KAT7											3.34483e-15	-1.06135	0.151	0.286	8.54938e-11	T2	esMF vs AD	ATP5F1C
9.28005e-11	-1.68248	0.028	0.133	2.37198e-06	T2	AD vs HC	UAP1											7.55423e-13	-1.06461	0.128	0.243	1.93086e-08	T2	esMF vs AD	DOK2
8.78396e-22	-1.68344	0.082	0.313	2.24518e-17	T2	AD vs HC	RCAN3											6.74122e-47	-1.06641	0.531	0.809	1.72306e-42	T2	esMF vs AD	HSPA1B
1.3363e-08	-1.68665	0.028	0.114	0.000341559	T2	AD vs HC	TRANK1											1.57154e-07	-1.07302	0.052	0.112	0.00401685	T2	esMF vs AD	SPINT2
7.25296e-11	-1.68723	0.031	0.138	1.85386e-06	T2	AD vs HC	EFR3A											2.59769e-10	-1.07441	0.073	0.156	6.6397e-06	T2	esMF vs AD	CDC26
2.3296e-15	-1.69314	0.035	0.18	5.95446e-11	T2	AD vs HC	RB1											5.65122e-41	-1.09622	0.562	0.742	1.44445e-36	T2	esMF vs AD	ALOX5AP
1.0953e-09	-1.70214	0.021	0.11	2.7996e-05	T2	AD vs HC	ARNTL											1.35137e-13	-1.09672	0.077	0.181	3.4541e-09	T2	esMF vs AD	EIF6
7.53322e-11	-1.70273	0.03	0.136	1.92549e-06	T2	AD vs HC	OSTM1											4.93158e-22	-1.10044	0.231	0.421	1.26051e-17	T2	esMF vs AD	CIB1
1.44807e-18	-1.70714	0.064	0.26	3.70127e-14	T2	AD vs HC	RAC1											1.96934e-13	-1.11001	0.106	0.217	5.03363e-09	T2	esMF vs AD	PSMD4
1.39292e-21	-1.70741	0.069	0.289	3.56031e-17	T2	AD vs HC	CD47											6.25158e-08	-1.11013	0.046	0.105	0.0015979	T2	esMF vs AD	PLIN3
2.95482e-31	-1.70896	0.099	0.414	7.55252e-27	T2	AD vs HC	MBP											1.94562e-11	-1.11214	0.094	0.192	4.97301e-07	T2	esMF vs AD	ETFB
1.10236e-26	-1.71047	0.087	0.361	2.81763e-22	T2	AD vs HC	NCOR1											3.76056e-09	-1.11964	0.069	0.145	9.61198e-05	T2	esMF vs AD	ITGB1BP1
4.97853e-12	-1.71211	0.028	0.142	1.27251e-07	T2	AD vs HC	CCNL2											4.97706e-09	-1.12742	0.064	0.137	0.000127214	T2	esMF vs AD	CHMP4A
1.36426e-08	-1.71267	0.026	0.11	0.000348704	T2	AD vs HC	RTKN2											4.471e-07	-1.14391	0.056	0.113	0.0114279	T2	esMF vs AD	TMEM14A
1.2196e-11	-1.71614	0.035	0.151	3.1173e-07	T2	AD vs HC	SH3BP5											8.08009e-21	-1.15477	0.091	0.234	2.06527e-16	T2	esMF vs AD	CD9
1.18319e-08	-1.71728	0.025	0.109	0.000302424	T2	AD vs HC	SLC10A3											4.8817e-18	-1.15619	0.131	0.276	1.24776e-13	T2	esMF vs AD	UCP2
1.68858e-42	-1.71872	0.294	0.687	4.31601e-38	T2	AD vs HC	FOSB											8.52117e-11	-1.15921	0.065	0.148	2.17801e-06	T2	esMF vs AD	GZMM
3.4143e-09	-1.72102	0.03	0.122	8.72695e-05	T2	AD vs HC	NSUN2											1.89712e-06	-1.16879	0.056	0.11	0.0484903	T2	esMF vs AD	ID3
1.32821e-10	-1.72314	0.02	0.114	3.39491e-06	T2	AD vs HC	PPM1M											3.36883e-12	-1.18214	0.047	0.127	8.61072e-08	T2	esMF vs AD	DSG1
1.37414e-27	-1.72428	0.089	0.37	3.51231e-23	T2	AD vs HC	XBP1											1.29633e-36	-1.20753	0.335	0.579	3.31341e-32	T2	esMF vs AD	TXN
6.51966e-09	-1.72503	0.033	0.125	0.000166643	T2	AD vs HC	CDV3											2.67941e-10	-1.21245	0.049	0.12	6.84858e-06	T2	esMF vs AD	GOLT1B
5.32421e-14	-1.726	0.038	0.177	1.36087e-09	T2	AD vs HC	HMGA1											3.72394e-16	-1.21263	0.095	0.217	9.51838e-12	T2	esMF vs AD	ESD
2.39606e-23	-1.7377	0.054	0.278	6.12433e-19	T2	AD vs HC	LAMP1											2.56483e-17	-1.21959	0.1	0.23	6.5557e-13	T2	esMF vs AD	CAPZA2
1.50944e-36	-1.74076	0.087	0.431	3.85814e-32	T2	AD vs HC	HMGN1											4.12447e-19	-1.2242	0.117	0.262	1.05421e-14	T2	esMF vs AD	LAPTM4A
1.12755e-08	-1.74419	0.028	0.114	0.000288201	T2	AD vs HC	FBXO34											1.723e-12	-1.2423	0.059	0.146	4.40398e-08	T2	esMF vs AD	REXO2
1.10374e-15	-1.74717	0.036	0.186	2.82115e-11	T2	AD vs HC	BCL2											5.35667e-17	-1.25676	0.12	0.257	1.36916e-12	T2	esMF vs AD	KLRB1
4.11421e-11	-1.75163	0.033	0.144	1.05159e-06	T2	AD vs HC	UQCRFS1											2.08446e-08	-1.28613	0.06	0.127	0.000532788	T2	esMF vs AD	CSGALNACT1
8.08364e-15	-1.75559	0.053	0.208	2.06618e-10	T2	AD vs HC	THEM4											2.79537e-15	-1.30121	0.054	0.151	7.14498e-11	T2	esMF vs AD	MT1E
7.75403e-21	-1.76597	0.049	0.25	1.98193e-16	T2	AD vs HC	PHF1											5.335e-09	-1.30778	0.041	0.102	0.000136363	T2	esMF vs AD	TSTA3
1.76921e-08	-1.77848	0.028	0.112	0.00045221	T2	AD vs HC	ZZEF1											4.38474e-12	-1.3949	0.051	0.132	1.12074e-07	T2	esMF vs AD	GLRX
1.84056e-39	-1.78266	0.138	0.523	4.70446e-35	T2	AD vs HC	SERP1											4.35575e-09	-1.42826	0.043	0.105	0.000111333	T2	esMF vs AD	AHI1
1.35493e-14	-1.7936	0.026	0.158	3.4632e-10	T2	AD vs HC	REEP3											5.15006e-14	-1.4466	0.045	0.13	1.31636e-09	T2	esMF vs AD	IL9R
1.9536e-11	-1.80167	0.03	0.14	4.99339e-07	T2	AD vs HC	JADE1											9.03023e-39	-1.45463	0.219	0.462	2.30813e-34	T2	esMF vs AD	S100A10
3.78784e-10	-1.803	0.021	0.114	9.68171e-06	T2	AD vs HC	KIF21A											1.71332e-14	-1.46479	0.051	0.141	4.37926e-10	T2	esMF vs AD	DSC3
2.04677e-10	-1.80762	0.031	0.134	5.23155e-06	T2	AD vs HC	USP22											8.2035e-23	-1.47079	0.049	0.169	2.09682e-18	T2	esMF vs AD	SERPINB4
7.02753e-15	-1.81168	0.033	0.173	1.79624e-10	T2	AD vs HC	SRSF9											7.92179e-12	-1.47559	0.039	0.112	2.02481e-07	T2	esMF vs AD	CALML5
7.15788e-14	-1.81758	0.02	0.138	1.82955e-09	T2	AD vs HC	ABHD14A											3.11983e-36	-1.50476	0.132	0.354	7.97427e-32	T2	esMF vs AD	FKBP1A
2.85975e-10	-1.81774	0.025	0.122	7.30953e-06	T2	AD vs HC	GTF2E2											4.31099e-15	-1.51066	0.049	0.141	1.10189e-10	T2	esMF vs AD	NME1
4.43775e-41	-1.82824	0.137	0.536	1.13429e-36	T2	AD vs HC	PDIA3											2.07865e-33	-1.53297	0.2	0.414	5.31303e-29	T2	esMF vs AD	CAPG
6.77216e-37	-1.83277	0.118	0.473	1.73097e-32	T2	AD vs HC	GUK1											3.84131e-17	-1.56734	0.043	0.138	9.81838e-13	T2	esMF vs AD	LIMA1
1.00524e-10	-1.84031	0.023	0.122	2.56939e-06	T2	AD vs HC	MAP2K3											6.2515e-15	-1.61929	0.034	0.113	1.59788e-10	T2	esMF vs AD	JUP
1.50016e-35	-1.84935	0.079	0.405	3.8344e-31	T2	AD vs HC	ZYX											4.12564e-16	-1.62902	0.049	0.143	1.05451e-11	T2	esMF vs AD	S100A6
5.36972e-23	-1.85328	0.044	0.256	1.3725e-18	T2	AD vs HC	SORL1											5.99629e-21	-1.80752	0.052	0.166	1.53265e-16	T2	esMF vs AD	CCDC167
1.11895e-11	-1.85363	0.023	0.129	2.86004e-07	T2	AD vs HC	CUL4A											4.08682e-22	-1.92129	0.031	0.13	1.04459e-17	T2	esMF vs AD	CD8A
2.23521e-12	-1.85478	0.038	0.162	5.71319e-08	T2	AD vs HC	SPEN											2.45311e-34	-1.94633	0.049	0.206	6.27014e-30	T2	esMF vs AD	CRIP2
1.30911e-07	-1.8656	0.031	0.112	0.00334609	T2	AD vs HC	IGFBP5											1.56141e-24	-2.00775	0.039	0.155	3.99097e-20	T2	esMF vs AD	NDFIP2
1.88133e-30	-1.87009	0.09	0.39	4.80868e-26	T2	AD vs HC	NDFIP1											6.75169e-24	-2.46721	0.024	0.118	1.72573e-19	T2	esMF vs AD	CD8B
1.21009e-23	-1.87021	0.074	0.311	3.093e-19	T2	AD vs HC	TTC39C
2.07794e-85	-1.87164	0.484	0.891	5.31121e-81	T2	AD vs HC	PFN1
6.85897e-10	-1.8719	0.02	0.109	1.75315e-05	T2	AD vs HC	HERC2
7.57525e-21	-1.8932	0.044	0.239	1.93623e-16	T2	AD vs HC	RNF139
1.69827e-36	-1.89575	0.132	0.484	4.34078e-32	T2	AD vs HC	PHLDA1
4.79138e-13	-1.90042	0.028	0.149	1.22468e-08	T2	AD vs HC	ZBTB1
1.65357e-11	-1.94404	0.031	0.144	4.22651e-07	T2	AD vs HC	ARAP2
2.54778e-15	-1.9456	0.044	0.197	6.51214e-11	T2	AD vs HC	SPAG9
1.87575e-45	-1.95023	0.118	0.53	4.79441e-41	T2	AD vs HC	JAK1
3.76965e-12	-1.97338	0.026	0.138	9.63523e-08	T2	AD vs HC	CLSTN1
1.07401e-21	-1.97619	0.035	0.227	2.74518e-17	T2	AD vs HC	AKIRIN1
1.66037e-12	-1.98193	0.016	0.122	4.24391e-08	T2	AD vs HC	HSF1
1.15014e-10	-1.98862	0.021	0.118	2.93976e-06	T2	AD vs HC	SURF1
4.85242e-11	-1.99214	0.016	0.11	1.24028e-06	T2	AD vs HC	NSMAF
3.62982e-16	-1.99345	0.026	0.169	9.27782e-12	T2	AD vs HC	ANKLE2
2.10983e-11	-2.00028	0.02	0.12	5.39273e-07	T2	AD vs HC	RNF145
1.3872e-20	-2.03054	0.051	0.249	3.54569e-16	T2	AD vs HC	SLC4A7
9.79813e-41	-2.03083	0.113	0.484	2.5044e-36	T2	AD vs HC	ANP32B
6.90739e-11	-2.0499	0.02	0.116	1.76553e-06	T2	AD vs HC	MAP4K5
7.82745e-36	-2.05335	0.099	0.433	2.0007e-31	T2	AD vs HC	ATP1A1
9.11967e-32	-2.05771	0.097	0.401	2.33099e-27	T2	AD vs HC	CD55
4.6104e-41	-2.06556	0.084	0.444	1.17842e-36	T2	AD vs HC	SMCHD1
1.77064e-29	-2.0767	0.081	0.359	4.52575e-25	T2	AD vs HC	ZFAND5
2.13947e-25	-2.08316	0.054	0.287	5.46848e-21	T2	AD vs HC	IL6ST
1.60853e-16	-2.08318	0.03	0.179	4.11141e-12	T2	AD vs HC	BTG3
1.67856e-24	-2.087	0.058	0.287	4.2904e-20	T2	AD vs HC	HNRNPAB
8.95331e-12	-2.09351	0.015	0.112	2.28846e-07	T2	AD vs HC	EPN1
2.49297e-35	-2.09525	0.074	0.392	6.37204e-31	T2	AD vs HC	TMX4
4.35635e-16	-2.10165	0.021	0.158	1.11348e-11	T2	AD vs HC	PPP3CC
2.51663e-11	-2.10388	0.016	0.112	6.43252e-07	T2	AD vs HC	SMARCB1
4.35744e-12	-2.11224	0.016	0.118	1.11376e-07	T2	AD vs HC	STUB1
3.6513e-12	-2.12162	0.02	0.125	9.33271e-08	T2	AD vs HC	TMEM263
9.26643e-12	-2.12465	0.016	0.116	2.3685e-07	T2	AD vs HC	MATK
4.75737e-11	-2.13522	0.015	0.107	1.21598e-06	T2	AD vs HC	PLEKHA1
5.29049e-14	-2.13539	0.025	0.149	1.35225e-09	T2	AD vs HC	SORBS3
1.50436e-12	-2.14434	0.018	0.125	3.84515e-08	T2	AD vs HC	BAG1
1.77375e-16	-2.14447	0.028	0.175	4.53371e-12	T2	AD vs HC	CDK17
1.38975e-14	-2.14602	0.021	0.147	3.5522e-10	T2	AD vs HC	FKBP4
2.20817e-10	-2.14987	0.016	0.105	5.64409e-06	T2	AD vs HC	AFG3L2
1.73721e-16	-2.15527	0.025	0.168	4.44031e-12	T2	AD vs HC	RAB5IF
6.23428e-58	-2.19903	0.132	0.604	1.59348e-53	T2	AD vs HC	CSRNP1
5.58935e-21	-2.22366	0.03	0.21	1.42864e-16	T2	AD vs HC	MZT2B
4.2253e-09	-2.22595	0.021	0.105	0.000107999	T2	AD vs HC	SEC24B
3.67658e-14	-2.2261	0.023	0.147	9.39734e-10	T2	AD vs HC	YWHAH
4.50437e-107	-2.22788	0.742	0.963	1.15132e-102	T2	AD vs HC	FTH1
1.84845e-13	-2.23383	0.028	0.151	4.72464e-09	T2	AD vs HC	ATP1B1
1.51245e-12	-2.24109	0.023	0.134	3.86583e-08	T2	AD vs HC	ICE1
2.88897e-12	-2.28005	0.013	0.112	7.3842e-08	T2	AD vs HC	TNIP2
1.18754e-12	-2.28767	0.016	0.122	3.03536e-08	T2	AD vs HC	PSTPIP2
3.12478e-51	-2.31629	0.238	0.68	7.98693e-47	T2	AD vs HC	NFKBIA
7.02411e-27	-2.31686	0.038	0.265	1.79536e-22	T2	AD vs HC	PIM3
2.49481e-11	-2.3173	0.016	0.112	6.37672e-07	T2	AD vs HC	WWP1
7.71056e-12	-2.32553	0.013	0.109	1.97082e-07	T2	AD vs HC	LRPPRC
1.59121e-90	-2.33476	0.317	0.858	4.06714e-86	T2	AD vs HC	DUSP2
4.15612e-17	-2.33544	0.036	0.193	1.0623e-12	T2	AD vs HC	KLF2
5.03909e-21	-2.34985	0.031	0.212	1.28799e-16	T2	AD vs HC	MZT2A
7.11194e-40	-2.38335	0.064	0.4	1.81781e-35	T2	AD vs HC	ANXA11
1.80805e-16	-2.38447	0.021	0.16	4.62137e-12	T2	AD vs HC	RRP1B
8.83542e-27	-2.39076	0.041	0.271	2.25833e-22	T2	AD vs HC	PPM1G
1.69194e-23	-2.40712	0.033	0.234	4.32459e-19	T2	AD vs HC	SNHG7
4.2191e-19	-2.44775	0.03	0.195	1.0784e-14	T2	AD vs HC	PNPLA2
6.61076e-12	-2.46065	0.018	0.12	1.68971e-07	T2	AD vs HC	LRATD2
1.93372e-16	-2.52244	0.018	0.153	4.9426e-12	T2	AD vs HC	FDX1
1.63788e-11	-2.52875	0.02	0.12	4.18643e-07	T2	AD vs HC	MGP
1.76253e-20	-2.53696	0.018	0.18	4.50503e-16	T2	AD vs HC	RASGEF1B
1.27808e-76	-2.54284	0.133	0.674	3.26678e-72	T2	AD vs HC	COTL1
5.72439e-18	-2.5434	0.025	0.177	1.46315e-13	T2	AD vs HC	RNF11
1.61733e-16	-2.59726	0.016	0.149	4.13389e-12	T2	AD vs HC	RAB4A
8.47963e-14	-2.61447	0.023	0.144	2.16739e-09	T2	AD vs HC	CFD
2.22364e-11	-2.62711	0.012	0.101	5.68363e-07	T2	AD vs HC	UBE2D1
4.03464e-29	-2.6273	0.03	0.263	1.03125e-24	T2	AD vs HC	PSIP1
2.50424e-40	-2.64112	0.051	0.376	6.40084e-36	T2	AD vs HC	RALGAPA1
9.00036e-56	-2.66296	0.072	0.499	2.30049e-51	T2	AD vs HC	MAP1LC3B
1.32594e-15	-2.66728	0.02	0.149	3.38909e-11	T2	AD vs HC	RASA3
1.14805e-63	-2.68854	0.099	0.576	2.93442e-59	T2	AD vs HC	HIST1H4C
7.03723e-14	-2.69287	0.013	0.123	1.79871e-09	T2	AD vs HC	ZPR1
5.03991e-13	-2.69635	0.016	0.123	1.2882e-08	T2	AD vs HC	AP1S2
1.8896e-22	-2.69701	0.028	0.215	4.82983e-18	T2	AD vs HC	MTCH1
4.50314e-36	-2.74755	0.036	0.32	1.151e-31	T2	AD vs HC	METTL9
4.57366e-20	-2.74998	0.02	0.18	1.16903e-15	T2	AD vs HC	GADD45GIP1
7.46727e-119	-2.75923	0.503	0.928	1.90863e-114	T2	AD vs HC	ZFP36L2
3.26023e-14	-2.76203	0.013	0.125	8.33314e-10	T2	AD vs HC	DESI2
1.91127e-40	-2.76759	0.033	0.343	4.88521e-36	T2	AD vs HC	EIF4A3
4.30264e-16	-2.76818	0.016	0.145	1.09975e-11	T2	AD vs HC	FAAP20
6.93502e-19	-2.78207	0.016	0.166	1.77259e-14	T2	AD vs HC	B3GNT2
1.10125e-18	-2.80215	0.013	0.157	2.8148e-14	T2	AD vs HC	NEK7
3.98435e-13	-2.81953	0.012	0.114	1.0184e-08	T2	AD vs HC	ORAI1
9.62375e-13	-2.82952	0.01	0.107	2.45983e-08	T2	AD vs HC	LYSMD2
1.33712e-14	-2.84338	0.016	0.134	3.41769e-10	T2	AD vs HC	VPS4A
3.21145e-15	-2.84556	0.013	0.133	8.20846e-11	T2	AD vs HC	TARSL2
3.01973e-12	-2.89579	0.01	0.103	7.71843e-08	T2	AD vs HC	UBE2J2
1.26312e-17	-2.93638	0.012	0.145	3.22854e-13	T2	AD vs HC	KDELR2
9.49372e-28	-2.9366	0.023	0.239	2.42659e-23	T2	AD vs HC	AL135905.2
4.3146e-16	-2.97302	0.012	0.134	1.10281e-11	T2	AD vs HC	SNX9
1.6151e-13	-3.01554	0.008	0.109	4.1282e-09	T2	AD vs HC	ZNF296
2.94245e-42	-3.06195	0.033	0.35	7.52091e-38	T2	AD vs HC	GNB2
1.70785e-29	-3.06927	0.016	0.236	4.36528e-25	T2	AD vs HC	PRELID1
4.44416e-23	-3.07016	0.016	0.193	1.13593e-18	T2	AD vs HC	TMEM160
1.07594e-16	-3.08761	0.012	0.138	2.75011e-12	T2	AD vs HC	KLHDC2
1.43165e-26	-3.09461	0.031	0.245	3.65931e-22	T2	AD vs HC	SLBP
1.57695e-23	-3.10548	0.015	0.192	4.03069e-19	T2	AD vs HC	KCNA3
8.63814e-19	-3.12129	0.016	0.164	2.20791e-14	T2	AD vs HC	C4orf48
2.55307e-25	-3.16562	0.018	0.212	6.52564e-21	T2	AD vs HC	PITHD1
1.0073e-25	-3.30659	0.016	0.21	2.57466e-21	T2	AD vs HC	ODC1
3.48307e-36	-3.33438	0.028	0.3	8.90274e-32	T2	AD vs HC	RBM17
8.11296e-22	-3.36639	0.012	0.173	2.07367e-17	T2	AD vs HC	RCN2
8.78832e-20	-3.55051	0.013	0.162	2.24629e-15	T2	AD vs HC	CYC1
9.4161e-30	-3.63565	0.015	0.232	2.40676e-25	T2	AD vs HC	CHCHD10
1.67804e-29	-3.64205	0.013	0.227	4.28907e-25	T2	AD vs HC	MCUB
4.53024e-17	-3.72411	0.007	0.129	1.15793e-12	T2	AD vs HC	PRXL2C
1.86071e-56	-3.75381	0.023	0.407	4.75598e-52	T2	AD vs HC	CCDC85B
2.42668e-147	-3.76242	0.143	0.884	6.2026e-143	T2	AD vs HC	ITM2B
6.01159e-19	-3.7628	0.01	0.149	1.53656e-14	T2	AD vs HC	HPCAL1
3.56545e-21	-3.84167	0.007	0.157	9.11329e-17	T2	AD vs HC	CMTM7
1.95681e-17	-3.84423	0.007	0.131	5.00161e-13	T2	AD vs HC	C15orf61
1.16096e-13	-3.87343	0.007	0.105	2.96741e-09	T2	AD vs HC	FAM50A
1.15883e-117	-3.98022	0.146	0.786	2.96196e-113	T2	AD vs HC	RGCC
1.51647e-67	-4.00759	0.025	0.466	3.87611e-63	T2	AD vs HC	ATP5F1D
2.31526e-17	-4.03356	0.008	0.134	5.91782e-13	T2	AD vs HC	KLF3
1.78618e-31	-4.21823	0.008	0.227	4.56547e-27	T2	AD vs HC	CRTAP
3.3672e-15	-4.89516	0.003	0.107	8.60656e-11	T2	AD vs HC	AGPAT2
6.60078e-55	-5.1512	0.01	0.365	1.68716e-50	T2	AD vs HC	SOCS1
2.13614e-29	-6.35287	0.002	0.195	5.45998e-25	T2	AD vs HC	MARCKSL1
2.89505e-21	-8.71786	0	0.138	7.39975e-17	T2	AD vs HC	PCSK1N

## Sheet: T3
p_val	avg_log2FC	pct.1	pct.2	p_val_adj	cell_type	group	gene		p_val	avg_log2FC	pct.1	pct.2	p_val_adj	cell_type	group	gene		p_val	avg_log2FC	pct.1	pct.2	p_val_adj	cell_type	group	gene
2.44988e-12	10.5216	0.421	0	6.2619e-08	T3	AD vs HC	IL22		8.5178e-08	8.85657	0.282	0	0.00217716	T3	esMF vs HC	CXCL13		3.80248e-48	10.0628	0.188	0.002	9.71914e-44	T3	esMF vs AD	CCL3
1.8946e-09	7.32206	0.337	0	4.84259e-05	T3	AD vs HC	IL26		6.6781e-08	8.46033	0.286	0	0.00170692	T3	esMF vs HC	CCL20		3.0872e-28	9.65125	0.11	0	7.89089e-24	T3	esMF vs AD	TXK
1.21766e-07	7.15138	0.293	0.013	0.00311233	T3	AD vs HC	GZMB		3.1661e-11	7.54333	0.388	0	8.0926e-07	T3	esMF vs HC	IL26		1.81371e-49	9.50746	0.2	0.006	4.63584e-45	T3	esMF vs AD	CCL4
2.82063e-07	6.76042	0.265	0	0.00720952	T3	AD vs HC	TSHZ2		5.7038e-10	7.42924	0.351	0	1.4579e-05	T3	esMF vs HC	TSHZ2		1.55705e-58	8.58099	0.222	0.001	3.97983e-54	T3	esMF vs AD	AL359834.1
8.60236e-08	3.96015	0.341	0.052	0.00219876	T3	AD vs HC	KRT7		4.296e-16	7.2463	0.536	0.026	1.0981e-11	T3	esMF vs HC	GNLY		1.95854e-75	7.38824	0.286	0.005	5.00602e-71	T3	esMF vs AD	CCL20
8.57702e-14	2.34933	0.665	0.221	2.19229e-09	T3	AD vs HC	NBAS		5.3105e-07	5.19221	0.271	0.013	0.0135735	T3	esMF vs HC	IL4I1		9.56655e-32	7.02843	0.127	0.002	2.44521e-27	T3	esMF vs AD	DIO2
8.97265e-15	2.26402	0.741	0.429	2.29341e-10	T3	AD vs HC	MT2A		1.1463e-06	5.05795	0.259	0.013	0.0292991	T3	esMF vs HC	PDE4D		2.90858e-44	6.55637	0.18	0.005	7.43433e-40	T3	esMF vs AD	TRAV8-1
7.91479e-12	2.13753	0.624	0.26	2.02302e-07	T3	AD vs HC	FKBP1A		1.9469e-07	5.02156	0.3	0.026	0.00497616	T3	esMF vs HC	TRBV3-1		5.50555e-46	6.11346	0.186	0.005	1.40722e-41	T3	esMF vs AD	F2R
8.90488e-10	2.1153	0.602	0.221	2.27609e-05	T3	AD vs HC	IL13		1.2111e-08	4.33932	0.344	0.026	0.00030956	T3	esMF vs HC	TRBV19		2.72702e-36	5.98172	0.149	0.004	6.97027e-32	T3	esMF vs AD	TMIGD2
1.09401e-20	1.95434	0.893	0.636	2.7963e-16	T3	AD vs HC	PRDX1		1.7008e-07	4.28746	0.293	0.013	0.00434712	T3	esMF vs HC	TRAV21		1.72458e-52	5.83124	0.22	0.011	4.40802e-48	T3	esMF vs AD	GBP5
8.79197e-07	1.89752	0.469	0.208	0.0224723	T3	AD vs HC	PSMA6		7.7484e-08	3.94963	0.339	0.052	0.00198048	T3	esMF vs HC	KRT7		5.57532e-51	5.68117	0.211	0.009	1.42505e-46	T3	esMF vs AD	TNS3
1.22218e-12	1.76463	0.75	0.481	3.1239e-08	T3	AD vs HC	TXN		1.1885e-06	3.30588	0.32	0.065	0.0303769	T3	esMF vs HC	NAMPT		1.08952e-23	5.21686	0.101	0.004	2.78481e-19	T3	esMF vs AD	TENM4
1.80691e-14	1.62716	0.792	0.545	4.61846e-10	T3	AD vs HC	CAPG		3.3401e-09	3.20736	0.417	0.078	8.5372e-05	T3	esMF vs HC	CD70		1.32697e-24	5.12712	0.109	0.006	3.39173e-20	T3	esMF vs AD	GZMH
9.61083e-07	1.59002	0.547	0.312	0.0245653	T3	AD vs HC	SEC11A		1.2976e-06	2.83177	0.326	0.065	0.0331674	T3	esMF vs HC	NTRK2		4.02549e-52	4.95989	0.22	0.011	1.02891e-47	T3	esMF vs AD	TMPRSS3
5.01945e-09	1.55223	0.674	0.403	0.000128297	T3	AD vs HC	BATF		1.4486e-11	2.50422	0.608	0.26	3.7027e-07	T3	esMF vs HC	JUN		1.55087e-68	4.71312	0.3	0.027	3.96402e-64	T3	esMF vs AD	TRBV3-1
1.21944e-21	1.49493	0.932	0.805	3.11689e-17	T3	AD vs HC	ALOX5AP		7.0821e-08	1.97652	0.511	0.208	0.00181019	T3	esMF vs HC	CTSH		3.2e-91	4.70585	0.373	0.029	8.1792e-87	T3	esMF vs AD	ATP5F1D
1.7357e-06	1.46818	0.54	0.286	0.0443645	T3	AD vs HC	SEC61G		8.2509e-13	1.92518	0.729	0.403	2.1089e-08	T3	esMF vs HC	BATF		4.69289e-49	4.67232	0.236	0.026	1.1995e-44	T3	esMF vs AD	SOX4
4.85324e-10	1.46631	0.698	0.429	1.24049e-05	T3	AD vs HC	SUB1		4.8244e-08	1.90339	0.616	0.338	0.00123311	T3	esMF vs HC	RGS1		1.23478e-94	4.57806	0.536	0.166	3.15609e-90	T3	esMF vs AD	GNLY
4.38466e-09	1.43101	0.676	0.442	0.000112072	T3	AD vs HC	ATP5MC3		3.5815e-08	1.78005	0.588	0.312	0.00091543	T3	esMF vs HC	BHLHE40		9.01456e-27	4.57464	0.115	0.005	2.30412e-22	T3	esMF vs AD	MAP3K20-AS1
2.17552e-09	1.28924	0.749	0.558	5.56064e-05	T3	AD vs HC	PGK1		1.6121e-06	1.74675	0.558	0.325	0.0412048	T3	esMF vs HC	NEAT1		1.67879e-19	4.57437	0.1	0.012	4.29098e-15	T3	esMF vs AD	RASD1
5.82703e-07	1.24423	0.617	0.364	0.0148939	T3	AD vs HC	NDUFB2		8.3736e-07	1.70013	0.55	0.325	0.0214029	T3	esMF vs HC	TNFRSF18		1.7898e-25	4.52938	0.166	0.035	4.57474e-21	T3	esMF vs AD	IFNG
1.38456e-17	1.19308	0.944	0.844	3.53892e-13	T3	AD vs HC	S100A11		3.8273e-07	1.6416	0.52	0.26	0.00978265	T3	esMF vs HC	STAT3		5.23052e-43	4.20244	0.207	0.021	1.33692e-38	T3	esMF vs AD	C4orf48
1.29972e-06	1.08275	0.718	0.506	0.0332208	T3	AD vs HC	DYNLL1		8.8111e-08	1.28638	0.772	0.545	0.00225211	T3	esMF vs HC	NFKBIA		9.9956e-71	4.17981	0.307	0.024	2.55487e-66	T3	esMF vs AD	CCDC85B
1.64881e-09	1.02009	0.809	0.597	4.21435e-05	T3	AD vs HC	TPI1		7.0819e-09	0.97698	0.842	0.623	0.00018101	T3	esMF vs HC	LGALS3		7.32686e-20	4.14136	0.1	0.011	1.87275e-15	T3	esMF vs AD	G0S2
2.17716e-07	0.989686	0.739	0.584	0.00556483	T3	AD vs HC	RAN		2.8098e-09	0.720818	0.963	0.935	7.1819e-05	T3	esMF vs HC	PPIA		9.03371e-27	3.94832	0.133	0.013	2.30902e-22	T3	esMF vs AD	ADTRP
1.81788e-08	0.983827	0.809	0.649	0.00046465	T3	AD vs HC	ANXA2		2.1058e-11	-0.565201	0.977	1	5.3824e-07	T3	esMF vs HC	HLA-B		4.00649e-24	3.90235	0.121	0.012	1.02406e-19	T3	esMF vs AD	PPIF
9.55566e-09	0.9825	0.811	0.545	0.000244243	T3	AD vs HC	LDHA		5.0045e-07	-0.633979	0.172	0.429	0.0127914	T3	esMF vs HC	HOPX		1.70819e-44	3.84937	0.219	0.024	4.36613e-40	T3	esMF vs AD	PALLD
1.54711e-09	0.951862	0.939	0.922	3.95441e-05	T3	AD vs HC	CRIP1		1.0833e-06	-0.738951	0.783	0.909	0.0276903	T3	esMF vs HC	FXYD5		1.02923e-29	3.80422	0.145	0.013	2.6307e-25	T3	esMF vs AD	NDUFAF8
4.28412e-18	0.939769	0.974	0.935	1.09502e-13	T3	AD vs HC	MYL6		5.0218e-09	-0.756375	0.819	0.948	0.00012836	T3	esMF vs HC	HLA-E		5.62029e-27	3.78949	0.136	0.014	1.43655e-22	T3	esMF vs AD	TESC
4.85651e-10	0.936996	0.92	0.831	1.24132e-05	T3	AD vs HC	IFITM2		7.5608e-07	-0.765174	0.45	0.714	0.0193254	T3	esMF vs HC	FYB1		1.79328e-30	3.63276	0.163	0.022	4.58361e-26	T3	esMF vs AD	RCN2
9.13098e-09	0.923472	0.827	0.688	0.000233388	T3	AD vs HC	RHOA		2.3644e-12	-0.81558	0.815	0.974	6.0433e-08	T3	esMF vs HC	CD52		4.29294e-26	3.57436	0.124	0.01	1.09728e-21	T3	esMF vs AD	BASP1
1.91464e-16	0.886835	0.973	0.935	4.89382e-12	T3	AD vs HC	PPIA		9.5607e-07	-0.949856	0.245	0.506	0.0244372	T3	esMF vs HC	ZYX		1.11067e-22	3.56259	0.128	0.019	2.83888e-18	T3	esMF vs AD	CSF1
1.86878e-08	0.880293	0.848	0.701	0.000477661	T3	AD vs HC	ATP5MC2		9.8601e-07	-0.953054	0.436	0.701	0.0252025	T3	esMF vs HC	TXNIP		4.78114e-74	3.55068	0.367	0.057	1.22206e-69	T3	esMF vs AD	TTC39C
3.20879e-09	0.877801	0.959	0.935	8.20166e-05	T3	AD vs HC	LGALS1		3.7992e-10	-0.959969	0.601	0.831	9.7108e-06	T3	esMF vs HC	HCST		1.01043e-62	3.49157	0.316	0.046	2.58265e-58	T3	esMF vs AD	PRELID1
5.93652e-07	0.850911	0.763	0.584	0.0151737	T3	AD vs HC	SUMO2		1.0742e-09	-0.970467	0.651	0.831	2.7456e-05	T3	esMF vs HC	SARAF		1.87707e-36	3.44094	0.189	0.023	4.7978e-32	T3	esMF vs AD	ADAM12
3.75549e-07	0.834898	0.773	0.649	0.00959903	T3	AD vs HC	PKM		6.2762e-07	-0.992871	0.343	0.623	0.0160419	T3	esMF vs HC	LRRFIP1		1.40642e-28	3.3824	0.17	0.03	3.59482e-24	T3	esMF vs AD	ALDOC
1.24591e-08	0.795485	0.93	0.844	0.000318455	T3	AD vs HC	SRGN		3.8432e-11	-1.01628	0.651	0.883	9.8232e-07	T3	esMF vs HC	ITM2B		4.22491e-59	3.38071	0.319	0.057	1.07989e-54	T3	esMF vs AD	LST1
1.33771e-07	0.724005	0.898	0.818	0.0034192	T3	AD vs HC	SERF2		9.7041e-11	-1.07388	0.394	0.727	2.4804e-06	T3	esMF vs HC	IL7R		2.50598e-55	3.37944	0.293	0.047	6.4053e-51	T3	esMF vs AD	TRAV21
1.03946e-10	0.688836	0.992	0.987	2.65685e-06	T3	AD vs HC	GAPDH		7.9437e-07	-1.12148	0.119	0.325	0.0203041	T3	esMF vs HC	CHCHD10		1.29255e-38	3.3704	0.23	0.045	3.30376e-34	T3	esMF vs AD	PDE4DIP
1.00576e-08	0.671845	0.986	0.974	0.000257072	T3	AD vs HC	IL32		5.2023e-07	-1.15669	0.396	0.662	0.0132972	T3	esMF vs HC	EZR		2.72365e-170	3.35694	0.772	0.28	6.96165e-166	T3	esMF vs AD	NFKBIA
1.88982e-06	0.646713	0.866	0.818	0.0483037	T3	AD vs HC	HINT1		3.159e-07	-1.16496	0.278	0.545	0.00807436	T3	esMF vs HC	SP100		3.112e-27	3.33399	0.148	0.02	7.95428e-23	T3	esMF vs AD	SOCS1
3.10331e-07	0.645116	0.866	0.831	0.00793206	T3	AD vs HC	MYL12B		2.9065e-08	-1.18572	0.283	0.571	0.00074291	T3	esMF vs HC	ARHGAP15		1.05218e-29	3.32609	0.168	0.026	2.68937e-25	T3	esMF vs AD	MGAT4A
1.98652e-10	0.639026	0.977	0.974	5.07754e-06	T3	AD vs HC	CFL1		1.9662e-09	-1.18631	0.261	0.584	5.0257e-05	T3	esMF vs HC	SIT1		5.66662e-50	3.30551	0.271	0.044	1.44839e-45	T3	esMF vs AD	IL4I1
9.04917e-10	0.608427	0.984	0.974	2.31297e-05	T3	AD vs HC	SH3BGRL3		2.3765e-08	-1.20406	0.523	0.779	0.00060744	T3	esMF vs HC	ZFP36L2		3.46528e-33	3.27092	0.19	0.032	8.85726e-29	T3	esMF vs AD	FAAP20
5.85094e-15	0.597821	0.997	1	1.4955e-10	T3	AD vs HC	TMSB4X		1.9148e-06	-1.22381	0.038	0.156	0.0489417	T3	esMF vs HC	ITGA4		2.21926e-32	3.25083	0.182	0.028	5.67243e-28	T3	esMF vs AD	RELB
1.31108e-07	0.554463	0.995	1	0.00335111	T3	AD vs HC	ACTG1		1.3735e-06	-1.22723	0.189	0.416	0.0351068	T3	esMF vs HC	RCSD1		1.04522e-65	3.20195	0.344	0.057	2.67159e-61	T3	esMF vs AD	TRBV19
1.60832e-13	-0.67534	0.962	1	4.11086e-09	T3	AD vs HC	HLA-B		6.7057e-11	-1.24419	0.203	0.532	1.714e-06	T3	esMF vs HC	LIME1		5.44074e-22	3.19119	0.119	0.015	1.39065e-17	T3	esMF vs AD	CHCHD10
8.59064e-09	-0.753453	0.855	0.948	0.000219577	T3	AD vs HC	HLA-E		1.0526e-06	-1.26972	0.193	0.416	0.0269035	T3	esMF vs HC	FLT3LG		3.5405e-22	3.12121	0.118	0.014	9.04951e-18	T3	esMF vs AD	GSTM1
6.12279e-07	-0.892736	0.545	0.753	0.0156499	T3	AD vs HC	STK17B		1.517e-06	-1.27128	0.128	0.325	0.0387738	T3	esMF vs HC	BIN2		1.8806e-17	3.11013	0.11	0.021	4.80682e-13	T3	esMF vs AD	BATF3
1.89155e-08	-0.895357	0.463	0.766	0.00048348	T3	AD vs HC	CD48		6.0544e-08	-1.2874	0.295	0.571	0.00154751	T3	esMF vs HC	PTGER4		2.0826e-23	3.09547	0.13	0.018	5.32312e-19	T3	esMF vs AD	RORC
2.48306e-08	-0.927582	0.635	0.883	0.00063467	T3	AD vs HC	BTG1		4.2161e-09	-1.30701	0.12	0.364	0.00010776	T3	esMF vs HC	IL6ST		4.81904e-51	3.07888	0.292	0.056	1.23175e-46	T3	esMF vs AD	GNB2
7.05994e-07	-0.953682	0.303	0.584	0.0180452	T3	AD vs HC	SIT1		7.4383e-09	-1.30878	0.13	0.377	0.00019012	T3	esMF vs HC	TEX264		1.22751e-26	2.93497	0.166	0.032	3.13751e-22	T3	esMF vs AD	REEP3
2.98542e-07	-0.962115	0.391	0.688	0.00763075	T3	AD vs HC	CTSW		8.4038e-07	-1.31959	0.078	0.247	0.0214802	T3	esMF vs HC	VAMP5		2.4077e-08	2.88296	0.142	0.074	0.000615409	T3	esMF vs AD	XCL1
1.09984e-07	-0.984644	0.652	0.844	0.0028112	T3	AD vs HC	AHNAK		1.392e-10	-1.32927	0.215	0.545	3.5579e-06	T3	esMF vs HC	PCED1B-AS1		4.3517e-20	2.86405	0.127	0.024	1.1123e-15	T3	esMF vs AD	C20orf204
4.65761e-07	-1.07214	0.625	0.779	0.0119048	T3	AD vs HC	SLC2A3		1.1511e-06	-1.35195	0.107	0.299	0.0294225	T3	esMF vs HC	ITGAL		3.71931e-130	2.77225	0.651	0.196	9.50655e-126	T3	esMF vs AD	ITM2B
8.60767e-08	-1.07415	0.375	0.662	0.00220012	T3	AD vs HC	ITGB2		5.189e-07	-1.38575	0.157	0.377	0.0132631	T3	esMF vs HC	S100A10		2.02729e-23	2.75797	0.162	0.037	5.18174e-19	T3	esMF vs AD	KDELR2
5.29514e-10	-1.14051	0.305	0.636	1.35344e-05	T3	AD vs HC	RESF1		8.0014e-09	-1.3949	0.205	0.481	0.00020452	T3	esMF vs HC	CCND3		3.72119e-38	2.75026	0.246	0.055	9.51137e-34	T3	esMF vs AD	UQCRFS1
1.10361e-11	-1.19626	0.997	1	2.82082e-07	T3	AD vs HC	MALAT1		2.0258e-07	-1.39609	0.061	0.221	0.00517803	T3	esMF vs HC	PCED1B		4.67589e-18	2.71701	0.11	0.019	1.19516e-13	T3	esMF vs AD	UBE2J2
1.81255e-09	-1.21392	0.338	0.662	4.63287e-05	T3	AD vs HC	ANKRD12		1.9619e-13	-1.41706	0.248	0.636	5.0145e-09	T3	esMF vs HC	RESF1		5.409e-23	2.70133	0.147	0.029	1.38254e-18	T3	esMF vs AD	NT5C
8.29635e-07	-1.24446	0.236	0.468	0.0212055	T3	AD vs HC	CITED2		1.5794e-14	-1.43187	0.263	0.662	4.0369e-10	T3	esMF vs HC	ITGB2		1.06374e-30	2.66442	0.185	0.032	2.71891e-26	T3	esMF vs AD	TRAV8-6
2.96451e-09	-1.29427	0.324	0.623	7.57728e-05	T3	AD vs HC	LRRFIP1		7.5132e-07	-1.43649	0.185	0.403	0.0192038	T3	esMF vs HC	IL10RA		5.42946e-45	2.65407	0.246	0.037	1.38777e-40	T3	esMF vs AD	CCL5
2.17564e-08	-1.30563	0.165	0.429	0.000556093	T3	AD vs HC	HOPX		4.0757e-12	-1.44284	0.132	0.429	1.0417e-07	T3	esMF vs HC	CLU		4.76047e-18	2.64499	0.115	0.022	1.21678e-13	T3	esMF vs AD	GRINA
1.67439e-06	-1.31268	0.111	0.299	0.0427974	T3	AD vs HC	UBE3A		1.9225e-08	-1.47094	0.193	0.455	0.00049139	T3	esMF vs HC	MYADM		3.11252e-27	2.64379	0.169	0.031	7.95559e-23	T3	esMF vs AD	TMEM160
9.36209e-11	-1.36712	0.474	0.766	2.39295e-06	T3	AD vs HC	LTB		1.6805e-07	-1.48239	0.136	0.351	0.0042954	T3	esMF vs HC	PARP8		1.50769e-23	2.64133	0.166	0.039	3.85365e-19	T3	esMF vs AD	CCNG2
2.74504e-07	-1.37808	0.126	0.338	0.00701633	T3	AD vs HC	GRB2		8.678e-07	-1.48909	0.136	0.338	0.0221809	T3	esMF vs HC	EVI2B		1.59879e-24	2.63141	0.168	0.037	4.0865e-20	T3	esMF vs AD	ICAM1
1.20624e-08	-1.42007	0.204	0.481	0.000308314	T3	AD vs HC	NDFIP1		1.6929e-07	-1.4892	0.096	0.286	0.00432707	T3	esMF vs HC	USP3		3.73572e-98	2.62404	0.55	0.156	9.5485e-94	T3	esMF vs AD	HMGN1
1.1477e-12	-1.42205	0.251	0.61	2.93352e-08	T3	AD vs HC	ATP6V0C		7.3114e-07	-1.54106	0.042	0.169	0.0186879	T3	esMF vs HC	PHF12		2.40028e-21	2.57922	0.15	0.035	6.13512e-17	T3	esMF vs AD	RAB5IF
5.6122e-07	-1.42334	0.108	0.299	0.0143448	T3	AD vs HC	SRRM2		1.4365e-06	-1.55879	0.12	0.312	0.036717	T3	esMF vs HC	ESYT1		6.05272e-23	2.55876	0.147	0.029	1.54707e-18	T3	esMF vs AD	ETV1
1.23865e-07	-1.43563	0.178	0.416	0.003166	T3	AD vs HC	ZC3HAV1		6.7567e-07	-1.58279	0.067	0.221	0.01727	T3	esMF vs HC	CRTAP		1.28476e-46	2.53299	0.326	0.092	3.28385e-42	T3	esMF vs AD	NTRK2
1.42921e-06	-1.44341	0.075	0.234	0.0365305	T3	AD vs HC	USP14		7.7455e-07	-1.58453	0.067	0.221	0.0197976	T3	esMF vs HC	TESPA1		7.80156e-32	2.52806	0.223	0.055	1.99408e-27	T3	esMF vs AD	MZT2B
1.79716e-09	-1.44901	0.175	0.455	4.59354e-05	T3	AD vs HC	INPP4B		8.5229e-08	-1.60754	0.139	0.364	0.00217846	T3	esMF vs HC	TENT5C		4.84986e-37	2.49004	0.256	0.062	1.23963e-32	T3	esMF vs AD	VOPP1
4.58831e-09	-1.4683	0.094	0.312	0.000117277	T3	AD vs HC	CCSER2		8.8879e-08	-1.62256	0.033	0.156	0.00227175	T3	esMF vs HC	CD7		1.37143e-13	2.46632	0.114	0.034	3.50538e-09	T3	esMF vs AD	GADD45A
8.9069e-12	-1.47761	0.173	0.494	2.2766e-07	T3	AD vs HC	JAK1		7.9925e-08	-1.62881	0.137	0.351	0.00204288	T3	esMF vs HC	C1orf162		6.67597e-27	2.45433	0.2	0.053	1.70638e-22	T3	esMF vs AD	RBM17
1.59877e-06	-1.47966	0.318	0.519	0.0408645	T3	AD vs HC	MCL1		4.7383e-09	-1.63613	0.111	0.338	0.00012111	T3	esMF vs HC	SLF1		2.38182e-14	2.42513	0.116	0.033	6.08793e-10	T3	esMF vs AD	NEK7
8.79027e-10	-1.4995	0.233	0.532	2.24679e-05	T3	AD vs HC	GUK1		3.5284e-10	-1.68618	0.069	0.273	9.0186e-06	T3	esMF vs HC	PDLIM2		2.98441e-22	2.42035	0.139	0.025	7.62815e-18	T3	esMF vs AD	CYC1
9.90175e-12	-1.52996	0.153	0.455	2.53089e-07	T3	AD vs HC	KDSR		2.2226e-07	-1.71065	0.029	0.143	0.00568096	T3	esMF vs HC	RTKN2		7.65278e-16	2.41866	0.117	0.029	1.95605e-11	T3	esMF vs AD	CCNL2
1.84152e-06	-1.54991	0.061	0.208	0.0470693	T3	AD vs HC	PPP3CA		4.4118e-07	-1.7344	0.026	0.13	0.0112765	T3	esMF vs HC	CAVIN1		5.44636e-18	2.39801	0.125	0.028	1.39209e-13	T3	esMF vs AD	JMY
1.49343e-08	-1.55559	0.099	0.312	0.00038172	T3	AD vs HC	H2AFV		9.5014e-07	-1.74913	0.132	0.325	0.0242855	T3	esMF vs HC	ZNF331		7.31512e-19	2.39552	0.142	0.036	1.86974e-14	T3	esMF vs AD	HDAC9
4.90793e-11	-1.56717	0.251	0.571	1.25447e-06	T3	AD vs HC	GLIPR1		5.0503e-09	-1.79247	0.013	0.104	0.00012909	T3	esMF vs HC	IL2		5.04245e-16	2.39451	0.102	0.019	1.28885e-11	T3	esMF vs AD	CLECL1
3.18597e-09	-1.60892	0.187	0.455	8.14333e-05	T3	AD vs HC	MBP		3.1847e-11	-1.79676	0.075	0.299	8.1401e-07	T3	esMF vs HC	THEMIS		6.8697e-71	2.38288	0.511	0.199	1.7559e-66	T3	esMF vs AD	CTSH
4.40736e-11	-1.62304	0.118	0.39	1.12652e-06	T3	AD vs HC	XBP1		4.6967e-10	-1.82839	0.153	0.416	1.2005e-05	T3	esMF vs HC	IVNS1ABP		1.12239e-33	2.35468	0.255	0.07	2.86883e-29	T3	esMF vs AD	PIM1
6.55214e-07	-1.63951	0.016	0.104	0.0167473	T3	AD vs HC	BCL7C		1.836e-13	-1.83279	0.113	0.403	4.6928e-09	T3	esMF vs HC	DOK2		9.78611e-18	2.34477	0.115	0.022	2.50133e-13	T3	esMF vs AD	ZBTB16
6.32765e-08	-1.64462	0.078	0.26	0.00161735	T3	AD vs HC	LY75		2.4211e-08	-1.8729	0.122	0.338	0.00061884	T3	esMF vs HC	NOSIP		1.13508e-21	2.31786	0.134	0.023	2.90128e-17	T3	esMF vs AD	XIST
2.93923e-08	-1.6695	0.073	0.26	0.000751267	T3	AD vs HC	TRAF5		1.0476e-06	-1.88171	0.092	0.26	0.0267759	T3	esMF vs HC	TSPYL2		1.50073e-16	2.28462	0.124	0.031	3.83586e-12	T3	esMF vs AD	SLBP
2.55846e-13	-1.68377	0.207	0.545	6.53941e-09	T3	AD vs HC	PDIA3		5.5012e-12	-1.94166	0.067	0.286	1.4061e-07	T3	esMF vs HC	RCAN3		3.94507e-35	2.28304	0.23	0.049	1.00836e-30	T3	esMF vs AD	GADD45GIP1
1.07283e-24	-1.69031	0.686	0.935	2.74216e-20	T3	AD vs HC	PFN1		5.9046e-08	-1.94914	0.059	0.221	0.00150922	T3	esMF vs HC	KCNA3		2.09773e-13	2.27744	0.115	0.035	5.3618e-09	T3	esMF vs AD	CLTB
7.38599e-10	-1.70558	0.112	0.351	1.88786e-05	T3	AD vs HC	PRRC2B		1.2143e-06	-2.0075	0.033	0.143	0.0310366	T3	esMF vs HC	RERE		1.1994e-42	2.27142	0.348	0.121	3.06567e-38	T3	esMF vs AD	IL2RB
1.01876e-19	-1.73516	0.676	0.883	2.60396e-15	T3	AD vs HC	FTH1		7.8965e-08	-2.0453	0.044	0.182	0.00201836	T3	esMF vs HC	TUBB2A		8.29156e-14	2.25955	0.107	0.028	2.11932e-09	T3	esMF vs AD	RRP1B
1.24249e-06	-1.73828	0.037	0.156	0.0317581	T3	AD vs HC	CLASP2		1.1687e-11	-2.05023	0.076	0.299	2.9873e-07	T3	esMF vs HC	HLA-DRB5		6.45977e-20	2.25166	0.151	0.038	1.65112e-15	T3	esMF vs AD	MTCH1
2.52593e-07	-1.73989	0.076	0.247	0.00645627	T3	AD vs HC	CFAP97		2.5143e-13	-2.06416	0.056	0.273	6.4266e-09	T3	esMF vs HC	VPS37B		5.6946e-18	2.24633	0.155	0.047	1.45554e-13	T3	esMF vs AD	FAM174C
1.11529e-06	-1.74778	0.079	0.247	0.0285068	T3	AD vs HC	CCDC88C		8.6577e-07	-2.07528	0.038	0.156	0.022129	T3	esMF vs HC	C3orf38		5.94063e-16	2.23747	0.133	0.038	1.51842e-11	T3	esMF vs AD	SOCS3
4.97403e-08	-1.76564	0.085	0.273	0.00127136	T3	AD vs HC	CYFIP2		5.4377e-26	-2.08884	0.485	0.922	1.3899e-21	T3	esMF vs HC	ANXA1		8.78056e-14	2.19426	0.11	0.03	2.24431e-09	T3	esMF vs AD	RNF187
1.26905e-09	-1.78387	0.228	0.494	3.24368e-05	T3	AD vs HC	NR4A2		9.3101e-13	-2.09759	0.058	0.273	2.3797e-08	T3	esMF vs HC	ID3		1.58368e-14	2.19348	0.115	0.031	4.0479e-10	T3	esMF vs AD	RAB4A
3.92294e-14	-1.78971	0.117	0.429	1.0027e-09	T3	AD vs HC	NCOR1		1.1739e-07	-2.10329	0.016	0.104	0.00300047	T3	esMF vs HC	CCDC80		2.9239e-22	2.16728	0.178	0.05	7.4735e-18	T3	esMF vs AD	PSIP1
2.68598e-12	-1.80017	0.156	0.455	6.86538e-08	T3	AD vs HC	HMGN1		7.2563e-17	-2.11563	0.122	0.455	1.8547e-12	T3	esMF vs HC	TC2N		8.86145e-33	2.16599	0.259	0.077	2.26499e-28	T3	esMF vs AD	PPM1G
4.64577e-09	-1.8037	0.161	0.416	0.000118746	T3	AD vs HC	IVNS1ABP		3.026e-11	-2.11706	0.085	0.312	7.7346e-07	T3	esMF vs HC	APBB1IP		4.98641e-15	2.14831	0.119	0.032	1.27453e-10	T3	esMF vs AD	EIF4A3
8.03203e-11	-1.81382	0.144	0.416	2.05299e-06	T3	AD vs HC	RCSD1		2.1021e-07	-2.12997	0.059	0.208	0.005373	T3	esMF vs HC	TSPAN2		2.63845e-24	2.13234	0.213	0.065	6.74388e-20	T3	esMF vs AD	AREG
4.62131e-11	-1.81589	0.116	0.377	1.18121e-06	T3	AD vs HC	TMX4		6.0739e-16	-2.16455	0.091	0.377	1.5525e-11	T3	esMF vs HC	PDE4B		4.65952e-14	2.11201	0.123	0.037	1.19097e-09	T3	esMF vs AD	ARHGEF12
5.78959e-07	-1.83017	0.096	0.273	0.0147982	T3	AD vs HC	TIPARP		2.903e-26	-2.19869	0.127	0.571	7.42e-22	T3	esMF vs HC	GLIPR1		9.81376e-53	2.09923	0.416	0.149	2.5084e-48	T3	esMF vs AD	COX5A
1.56177e-08	-1.83387	0.061	0.234	0.00039919	T3	AD vs HC	RALGAPA1		6.0101e-21	-2.23677	0.099	0.455	1.5362e-16	T3	esMF vs HC	INPP4B		3.70631e-27	2.09493	0.254	0.091	9.47332e-23	T3	esMF vs AD	TNFRSF25
1.62048e-10	-1.88367	0.072	0.286	4.14194e-06	T3	AD vs HC	RCAN3		2.4844e-09	-2.24973	0.032	0.169	6.3501e-05	T3	esMF vs HC	ZNF831		1.1114e-22	2.08257	0.2	0.063	2.84075e-18	T3	esMF vs AD	PTMS
2.63954e-12	-1.88781	0.125	0.416	6.74666e-08	T3	AD vs HC	ANXA11		1.307e-14	-2.25411	0.086	0.351	3.3407e-10	T3	esMF vs HC	GZMM		5.25485e-16	2.06718	0.136	0.039	1.34314e-11	T3	esMF vs AD	ATF3
2.79652e-07	-1.88803	0.057	0.208	0.00714789	T3	AD vs HC	DUSP5		4.0464e-40	-2.27995	0.177	0.805	1.0343e-35	T3	esMF vs HC	COTL1		2.12667e-20	2.06539	0.174	0.052	5.43577e-16	T3	esMF vs AD	SPPL2A
1.27369e-09	-1.90755	0.086	0.299	3.25555e-05	T3	AD vs HC	STOM		3.8737e-07	-2.31793	0.017	0.104	0.00990111	T3	esMF vs HC	STX3		6.64384e-16	2.05997	0.126	0.034	1.69816e-11	T3	esMF vs AD	QSOX1
1.30814e-10	-1.90824	0.067	0.273	3.34362e-06	T3	AD vs HC	PDLIM2		7.569e-07	-2.37346	0.018	0.104	0.0193465	T3	esMF vs HC	TP53I11		7.82467e-50	2.04922	0.417	0.156	1.99999e-45	T3	esMF vs AD	CD70
1.07361e-09	-1.93045	0.043	0.208	2.74415e-05	T3	AD vs HC	PTPRA		5.5619e-21	-2.38026	0.124	0.494	1.4216e-16	T3	esMF vs HC	HLA-DQB1		4.25366e-27	2.04647	0.25	0.086	1.08724e-22	T3	esMF vs AD	STOM
1.13818e-09	-1.93134	0.121	0.364	2.90919e-05	T3	AD vs HC	TENT5C		1.4221e-09	-2.385	0.027	0.156	3.6348e-05	T3	esMF vs HC	SUSD3		1.94677e-15	2.04387	0.127	0.036	4.97594e-11	T3	esMF vs AD	BCL3
2.41481e-10	-1.93185	0.04	0.208	6.17225e-06	T3	AD vs HC	RB1		1.2144e-11	-2.39333	0.044	0.221	3.1041e-07	T3	esMF vs HC	LEF1		3.84494e-13	2.03111	0.116	0.036	9.82766e-09	T3	esMF vs AD	ZNF281
1.10616e-07	-1.93573	0.032	0.156	0.00282734	T3	AD vs HC	LRPPRC		3.7421e-08	-2.40695	0.019	0.117	0.00095648	T3	esMF vs HC	NAB2		9.28483e-40	2.02733	0.339	0.119	2.3732e-35	T3	esMF vs AD	RAC1
3.60187e-12	-1.94492	0.149	0.442	9.20639e-08	T3	AD vs HC	CDC42EP3		6.9202e-13	-2.42282	0.066	0.286	1.7688e-08	T3	esMF vs HC	FXYD7		5.70129e-20	2.02196	0.176	0.055	1.45725e-15	T3	esMF vs AD	METTL9
1.11176e-08	-1.96065	0.049	0.208	0.000284166	T3	AD vs HC	GADD45GIP1		9.1009e-14	-2.45444	0.067	0.299	2.3262e-09	T3	esMF vs HC	GLRX		1.82043e-13	2.00068	0.238	0.133	4.65302e-09	T3	esMF vs AD	IQCG
3.29848e-12	-1.96117	0.094	0.351	8.43091e-08	T3	AD vs HC	GTF3A		3.6e-11	-2.50748	0.046	0.221	9.2016e-07	T3	esMF vs HC	RIPOR2		3.90406e-16	1.99438	0.168	0.062	9.97878e-12	T3	esMF vs AD	PIM3
1.7649e-07	-1.96353	0.043	0.182	0.00451108	T3	AD vs HC	PER1		3.569e-08	-2.53744	0.019	0.117	0.00091223	T3	esMF vs HC	LGALS9		9.56988e-12	1.98907	0.107	0.035	2.44606e-07	T3	esMF vs AD	MAP3K4
1.0116e-06	-1.97003	0.026	0.13	0.0258565	T3	AD vs HC	IPCEF1		1.4089e-29	-2.54529	0.097	0.519	3.601e-25	T3	esMF vs HC	SCML4		8.05369e-18	1.98504	0.152	0.044	2.05852e-13	T3	esMF vs AD	PPP2R2B
3.44811e-07	-1.9831	0.024	0.13	0.00881336	T3	AD vs HC	MCMBP		4.1967e-07	-2.54828	0.017	0.104	0.0107268	T3	esMF vs HC	CD200R1		6.47927e-16	1.97911	0.132	0.037	1.6561e-11	T3	esMF vs AD	MIAT
7.39653e-11	-1.98959	0.089	0.325	1.89055e-06	T3	AD vs HC	SMCHD1		2.0297e-13	-2.6039	0.038	0.221	5.1879e-09	T3	esMF vs HC	TTC33		3.462e-09	1.97893	0.105	0.042	8.84888e-05	T3	esMF vs AD	BCAS3
1.83584e-07	-1.99743	0.028	0.143	0.00469242	T3	AD vs HC	BCL2		2.013e-15	-2.71941	0.025	0.195	5.1453e-11	T3	esMF vs HC	SORBS3		7.92176e-10	1.97788	0.112	0.045	2.0248e-05	T3	esMF vs AD	RNF126
1.73037e-13	-2.00156	0.086	0.351	4.42283e-09	T3	AD vs HC	ACAP2		8.106e-10	-2.73725	0.019	0.13	2.0719e-05	T3	esMF vs HC	SAMD3		7.16878e-55	1.95389	0.457	0.173	1.83234e-50	T3	esMF vs AD	JAK1
7.90847e-08	-2.00564	0.037	0.169	0.00202141	T3	AD vs HC	TRIM33		8.9436e-16	-2.75572	0.18	0.519	2.286e-11	T3	esMF vs HC	RGCC		3.63835e-23	1.94928	0.233	0.088	9.29963e-19	T3	esMF vs AD	C1QBP
3.7934e-10	-2.02174	0.046	0.221	9.69592e-06	T3	AD vs HC	PRKCQ		5.8783e-16	-2.7924	0.044	0.26	1.5025e-11	T3	esMF vs HC	GRAP2		4.38366e-11	1.94743	0.127	0.051	1.12046e-06	T3	esMF vs AD	LAGE3
5.38728e-07	-2.03003	0.025	0.13	0.0137699	T3	AD vs HC	CYC1		3.3138e-27	-2.84551	0.071	0.429	8.4702e-23	T3	esMF vs HC	KLRK1		8.13608e-12	1.94007	0.117	0.04	2.07958e-07	T3	esMF vs AD	PNPLA2
1.34633e-12	-2.03499	0.161	0.468	3.44123e-08	T3	AD vs HC	NCR3		7.1893e-09	-2.88754	0.017	0.117	0.00018376	T3	esMF vs HC	MAPK13		1.37749e-17	1.92998	0.17	0.058	3.52086e-13	T3	esMF vs AD	MZT2A
5.41994e-10	-2.04492	0.077	0.286	1.38534e-05	T3	AD vs HC	ACADVL		1.6537e-23	-2.95556	0.034	0.286	4.2269e-19	T3	esMF vs HC	TNFSF8		1.78503e-11	1.91467	0.114	0.039	4.56253e-07	T3	esMF vs AD	RNF145
6.50401e-07	-2.04799	0.016	0.104	0.0166242	T3	AD vs HC	RMC1		9.3142e-09	-2.95856	0.021	0.13	0.00023807	T3	esMF vs HC	TCF7		4.58569e-29	1.9119	0.318	0.136	1.1721e-24	T3	esMF vs AD	ZFAND5
3.67216e-09	-2.0485	0.119	0.351	9.38605e-05	T3	AD vs HC	FOSB		9.0168e-09	-3.00649	0.014	0.104	0.00023047	T3	esMF vs HC	BTLA		5.18809e-27	1.89549	0.266	0.099	1.32607e-22	T3	esMF vs AD	H2AFV
1.67196e-06	-2.06908	0.027	0.13	0.0427353	T3	AD vs HC	ZNF264		9.634e-08	-3.00964	0.016	0.104	0.00246245	T3	esMF vs HC	LINC00426		1.98936e-09	1.89371	0.11	0.044	5.08481e-05	T3	esMF vs AD	KRT86
7.04689e-09	-2.07056	0.28	0.545	0.000180119	T3	AD vs HC	NFKBIA		3.5006e-18	-3.01063	0.018	0.182	8.9475e-14	T3	esMF vs HC	CD27		4.84415e-13	1.89145	0.133	0.047	1.23816e-08	T3	esMF vs AD	CST3
1.51861e-14	-2.07272	0.099	0.39	3.88158e-10	T3	AD vs HC	HIST1H4C		6.0994e-16	-3.03841	0.018	0.169	1.559e-11	T3	esMF vs HC	LOXL1		4.12944e-90	1.87663	0.777	0.474	1.05548e-85	T3	esMF vs AD	LTB
1.90829e-06	-2.09894	0.049	0.182	0.0487759	T3	AD vs HC	SNRK		6.5709e-11	-3.06803	0.016	0.13	1.6795e-06	T3	esMF vs HC	PARVG		8.14353e-15	1.87246	0.139	0.045	2.08149e-10	T3	esMF vs AD	PRKCQ-AS1
2.17685e-09	-2.10695	0.056	0.234	5.56404e-05	T3	AD vs HC	TNKS2		3.6659e-24	-3.19904	0.016	0.208	9.37e-20	T3	esMF vs HC	PCSK1N		6.04077e-11	1.85697	0.102	0.033	1.54402e-06	T3	esMF vs AD	PPP3CC
3.58165e-12	-2.10819	0.077	0.312	9.15471e-08	T3	AD vs HC	PPM1G		2.5078e-13	-3.29835	0.013	0.13	6.41e-09	T3	esMF vs HC	ARMH1		2.4627e-46	1.84896	0.424	0.176	6.29465e-42	T3	esMF vs AD	SYNGR2
8.92829e-07	-2.14004	0.031	0.143	0.0228207	T3	AD vs HC	SLBP		7.1922e-16	-3.46412	0.01	0.13	1.8383e-11	T3	esMF vs HC	IPCEF1		3.51373e-16	1.84507	0.13	0.035	8.9811e-12	T3	esMF vs AD	CAMK1
3.81251e-11	-2.14331	0.033	0.195	9.74477e-07	T3	AD vs HC	NSMAF		2.5135e-12	-3.79346	0.011	0.117	6.4244e-08	T3	esMF vs HC	MPP6		9.08177e-14	1.83244	0.143	0.052	2.3213e-09	T3	esMF vs AD	YWHAH
2.49376e-15	-2.14375	0.161	0.494	6.37404e-11	T3	AD vs HC	ANP32B		4.1028e-17	-4.12638	0.005	0.104	1.0487e-12	T3	esMF vs HC	LINC02446		2.0445e-17	1.83078	0.187	0.071	5.22574e-13	T3	esMF vs AD	C1GALT1
1.14594e-07	-2.15702	0.032	0.156	0.00292902	T3	AD vs HC	EIF4A3		2.5454e-30	-4.3441	0.004	0.143	6.506e-26	T3	esMF vs HC	KLRC4		5.66238e-25	1.82764	0.269	0.11	1.4473e-20	T3	esMF vs AD	RANBP1
4.53734e-15	-2.166	0.078	0.351	1.15974e-10	T3	AD vs HC	CD47		4.1253e-25	-5.23535	0.004	0.13	1.0544e-20	T3	esMF vs HC	SPINK2		2.51638e-12	1.82239	0.129	0.047	6.43186e-08	T3	esMF vs AD	TNIP2
4.11489e-12	-2.18114	0.077	0.312	1.05177e-07	T3	AD vs HC	LAMP1		2.369e-113	-5.2544	0.013	0.532	6.055e-109	T3	esMF vs HC	CD8B		2.76584e-21	1.81401	0.225	0.086	7.06948e-17	T3	esMF vs AD	PYURF
6.28147e-12	-2.18457	0.072	0.299	1.60554e-07	T3	AD vs HC	AAK1		8.1506e-22	-5.35045	0.004	0.117	2.0833e-17	T3	esMF vs HC	CCR2		1.42016e-32	1.81264	0.314	0.117	3.62994e-28	T3	esMF vs AD	NCOR1
9.59987e-08	-2.23366	0.032	0.156	0.00245373	T3	AD vs HC	HEBP2		1.9429e-30	-5.49264	0.006	0.169	4.9659e-26	T3	esMF vs HC	TRAV29DV5		7.06724e-48	1.80337	0.419	0.153	1.80639e-43	T3	esMF vs AD	KDSR
1.55984e-08	-2.24298	0.024	0.143	0.000398695	T3	AD vs HC	NSMCE4A		1.546e-133	-5.58621	0.011	0.584	3.951e-129	T3	esMF vs HC	CD8A		2.72853e-13	1.78857	0.146	0.056	6.97412e-09	T3	esMF vs AD	EIF2AK1
2.5723e-14	-2.27918	0.05	0.273	6.57479e-10	T3	AD vs HC	PSIP1		1.6551e-26	-5.64564	0.001	0.104	4.2305e-22	T3	esMF vs HC	TRDC		3.78623e-19	1.78686	0.193	0.068	9.6776e-15	T3	esMF vs AD	ATP1B1
3.7351e-07	-2.31062	0.052	0.195	0.00954691	T3	AD vs HC	SPAG9											4.47154e-14	1.78641	0.127	0.039	1.14293e-09	T3	esMF vs AD	LINC00944
1.38713e-09	-2.33388	0.035	0.182	3.54551e-05	T3	AD vs HC	RAB5IF											1.16403e-56	1.78599	0.55	0.28	2.97525e-52	T3	esMF vs AD	TNFRSF18
3.42167e-09	-2.33949	0.018	0.13	8.74579e-05	T3	AD vs HC	IGFBP5											6.16033e-25	1.7821	0.25	0.091	1.57458e-20	T3	esMF vs AD	EHD4
4.55249e-07	-2.35043	0.025	0.13	0.0116362	T3	AD vs HC	SEC24B											2.07089e-58	1.77995	0.505	0.207	5.29321e-54	T3	esMF vs AD	PDIA3
2.28817e-11	-2.36058	0.047	0.234	5.84855e-07	T3	AD vs HC	NAAA											4.49967e-11	1.77933	0.102	0.033	1.15011e-06	T3	esMF vs AD	KIF21A
5.39823e-12	-2.36172	0.055	0.26	1.37979e-07	T3	AD vs HC	MZT2B											6.89537e-16	1.77529	0.177	0.069	1.76246e-11	T3	esMF vs AD	BRWD1
2.46769e-09	-2.37922	0.031	0.169	6.30743e-05	T3	AD vs HC	RAB4A											8.68454e-12	1.76438	0.127	0.047	2.21977e-07	T3	esMF vs AD	SMARCB1
3.70755e-14	-2.37947	0.051	0.273	9.47651e-10	T3	AD vs HC	VPS37B											1.84116e-09	1.76086	0.113	0.046	4.70601e-05	T3	esMF vs AD	ATF5
1.83858e-08	-2.37998	0.016	0.117	0.000469942	T3	AD vs HC	RETREG2											4.84812e-188	1.75181	0.931	0.686	1.23918e-183	T3	esMF vs AD	PFN1
2.75753e-07	-2.4492	0.015	0.104	0.00704826	T3	AD vs HC	CCDC80											9.61314e-09	1.74952	0.106	0.044	0.000245712	T3	esMF vs AD	TUSC2
2.85577e-33	-2.46044	0.238	0.805	7.29934e-29	T3	AD vs HC	COTL1											4.84129e-32	1.74534	0.292	0.1	1.23743e-27	T3	esMF vs AD	MAP1LC3B
4.61844e-13	-2.47019	0.045	0.247	1.18047e-08	T3	AD vs HC	PRKCQ-AS1											4.22566e-31	1.74417	0.342	0.146	1.08008e-26	T3	esMF vs AD	PIM2
2.36228e-16	-2.49434	0.309	0.649	6.03798e-12	T3	AD vs HC	DUSP2											3.49643e-29	1.7402	0.326	0.142	8.93686e-25	T3	esMF vs AD	DPP7
1.11143e-12	-2.51087	0.047	0.247	2.8408e-08	T3	AD vs HC	TGFBR2											1.02127e-21	1.71574	0.266	0.119	2.61037e-17	T3	esMF vs AD	ARID5A
3.67614e-07	-2.52031	0.04	0.169	0.00939621	T3	AD vs HC	PNPLA2											1.56022e-09	1.71529	0.11	0.043	3.98793e-05	T3	esMF vs AD	DNAJC1
8.14231e-16	-2.53522	0.055	0.299	2.08117e-11	T3	AD vs HC	METTL9											2.55472e-19	1.68814	0.185	0.061	6.52987e-15	T3	esMF vs AD	RALGAPA1
1.35731e-07	-2.5417	0.028	0.143	0.00346929	T3	AD vs HC	STUB1											2.07034e-22	1.68271	0.256	0.107	5.29178e-18	T3	esMF vs AD	TRAPPC5
1.54506e-23	-2.55206	0.086	0.455	3.94918e-19	T3	AD vs HC	TC2N											8.70157e-09	1.67395	0.316	0.237	0.000222412	T3	esMF vs AD	NKG7
6.02253e-09	-2.55427	0.023	0.143	0.000153936	T3	AD vs HC	SESN1											1.99338e-11	1.65529	0.13	0.051	5.09508e-07	T3	esMF vs AD	FPGS
2.12059e-19	-2.55724	0.1	0.442	5.42023e-15	T3	AD vs HC	MAP1LC3B											7.75727e-18	1.65011	0.211	0.086	1.98276e-13	T3	esMF vs AD	ACAP2
7.71693e-11	-2.55772	0.03	0.182	1.97245e-06	T3	AD vs HC	CD27											7.30573e-31	1.63926	0.351	0.157	1.86735e-26	T3	esMF vs AD	DEK
2.68001e-09	-2.5594	0.014	0.117	6.8501e-05	T3	AD vs HC	CCR2											2.21663e-12	1.63413	0.12	0.039	5.66571e-08	T3	esMF vs AD	IL6ST
9.14412e-25	-2.57022	0.106	0.506	2.33724e-20	T3	AD vs HC	ZYX											6.05787e-15	1.63314	0.156	0.056	1.54839e-10	T3	esMF vs AD	SLC25A39
1.02698e-16	-2.59344	0.079	0.364	2.62497e-12	T3	AD vs HC	CSRNP1											6.0728e-12	1.63261	0.153	0.066	1.55221e-07	T3	esMF vs AD	EFHD2
2.11257e-10	-2.59958	0.032	0.182	5.39974e-06	T3	AD vs HC	FAAP20											1.30693e-09	1.62588	0.114	0.046	3.34052e-05	T3	esMF vs AD	TMEM248
1.86241e-07	-2.63527	0.019	0.117	0.00476033	T3	AD vs HC	C6orf47											7.25414e-22	1.62268	0.22	0.078	1.85416e-17	T3	esMF vs AD	CD47
2.09417e-08	-2.6394	0.025	0.143	0.000535269	T3	AD vs HC	SURF1											5.69024e-20	1.62037	0.245	0.106	1.45443e-15	T3	esMF vs AD	ZYX
1.05821e-06	-2.64528	0.017	0.104	0.0270479	T3	AD vs HC	HTRA1											2.12706e-09	1.60767	0.11	0.043	5.43678e-05	T3	esMF vs AD	FNDC3B
1.42684e-07	-2.64629	0.033	0.156	0.003647	T3	AD vs HC	FAM50A											2.97656e-08	1.59613	0.48	0.405	0.000760809	T3	esMF vs AD	CSF2
2.23504e-07	-2.6599	0.015	0.104	0.00571277	T3	AD vs HC	STX3											3.51896e-36	1.58517	0.515	0.309	8.99447e-32	T3	esMF vs AD	DUSP2
3.18071e-20	-2.66279	0.046	0.312	8.12989e-16	T3	AD vs HC	PRELID1											1.97883e-52	1.58481	0.515	0.233	5.05789e-48	T3	esMF vs AD	GUK1
4.45158e-12	-2.66968	0.031	0.195	1.13782e-07	T3	AD vs HC	UBE2G1											1.00566e-22	1.58132	0.523	0.383	2.57046e-18	T3	esMF vs AD	ZFP36L2
1.52882e-08	-2.69172	0.02	0.13	0.000390767	T3	AD vs HC	HMG20B											1.50224e-08	1.57465	0.123	0.058	0.000383974	T3	esMF vs AD	MAP2K3
7.14282e-07	-2.69535	0.021	0.117	0.018257	T3	AD vs HC	UBN1											8.44612e-17	1.55873	0.236	0.111	2.15883e-12	T3	esMF vs AD	MSC
1.00467e-16	-2.70342	0.038	0.26	2.56793e-12	T3	AD vs HC	MTCH1											4.18729e-31	1.55444	0.322	0.126	1.07027e-26	T3	esMF vs AD	GRB2
1.68722e-11	-2.71463	0.033	0.195	4.31254e-07	T3	AD vs HC	PPP3CC											2.1217e-13	1.54593	0.156	0.061	5.42308e-09	T3	esMF vs AD	PPP3CA
5.58811e-18	-2.71585	0.057	0.325	1.42832e-13	T3	AD vs HC	TTC39C											9.03385e-21	1.54309	0.243	0.1	2.30905e-16	T3	esMF vs AD	JUND
6.43835e-11	-2.72403	0.035	0.195	1.64564e-06	T3	AD vs HC	CLTB											6.75482e-10	1.53416	0.117	0.047	1.72653e-05	T3	esMF vs AD	NAAA
1.05979e-07	-2.72434	0.023	0.13	0.00270881	T3	AD vs HC	FDX1											1.9233e-09	1.52875	0.115	0.047	4.91596e-05	T3	esMF vs AD	TGFBR2
1.80978e-07	-2.77214	0.019	0.117	0.0046258	T3	AD vs HC	PPP6R2											9.00353e-18	1.51167	0.205	0.082	2.3013e-13	T3	esMF vs AD	CHN1
2.63528e-10	-2.77736	0.028	0.169	6.73577e-06	T3	AD vs HC	RRP1B											5.21086e-27	1.5047	0.311	0.129	1.3319e-22	T3	esMF vs AD	KDM5B
1.13295e-20	-2.78538	0.383	0.779	2.89581e-16	T3	AD vs HC	ZFP36L2											1.0131e-12	1.49857	0.261	0.156	2.58949e-08	T3	esMF vs AD	PHLDA1
3.02002e-10	-2.79032	0.028	0.169	7.71917e-06	T3	AD vs HC	RELB											5.67502e-13	1.49553	0.196	0.095	1.45053e-08	T3	esMF vs AD	GOLGA8B
3.93491e-08	-2.83181	0.013	0.104	0.00100576	T3	AD vs HC	ZNF609											3.08095e-32	1.48838	0.415	0.209	7.87492e-28	T3	esMF vs AD	SERP1
9.98125e-08	-2.83191	0.014	0.104	0.00255121	T3	AD vs HC	KLF9											7.78757e-09	1.48128	0.112	0.047	0.00019905	T3	esMF vs AD	SNHG7
1.0887e-06	-2.84227	0.017	0.104	0.0278272	T3	AD vs HC	PCCA											3.95332e-15	1.47516	0.217	0.101	1.01047e-10	T3	esMF vs AD	NFKBIZ
5.69934e-11	-2.85268	0.012	0.117	1.45675e-06	T3	AD vs HC	HSF1											9.60457e-09	1.4649	0.136	0.066	0.000245493	T3	esMF vs AD	HDAC7
6.5246e-11	-2.86256	0.012	0.117	1.66769e-06	T3	AD vs HC	LYSMD2											2.46137e-08	1.44558	0.109	0.047	0.000629127	T3	esMF vs AD	ANKLE2
2.58438e-07	-2.86335	0.035	0.156	0.00660568	T3	AD vs HC	CXCR3											5.1269e-23	1.43083	0.289	0.125	1.31044e-18	T3	esMF vs AD	ANXA11
4.07867e-09	-2.87142	0.012	0.104	0.000104251	T3	AD vs HC	PRKCD											3.93009e-08	1.4253	0.104	0.044	0.00100453	T3	esMF vs AD	RDX
3.5411e-17	-2.89235	0.03	0.234	9.05105e-13	T3	AD vs HC	RNF187											6.85781e-29	1.42527	0.358	0.161	1.75286e-24	T3	esMF vs AD	NCR3
2.49278e-11	-2.89851	0.017	0.143	6.37155e-07	T3	AD vs HC	ZPR1											5.09218e-10	1.42526	0.187	0.103	1.30156e-05	T3	esMF vs AD	ETV7
1.94462e-06	-2.91728	0.018	0.104	0.0497044	T3	AD vs HC	ZBED1											5.05856e-11	1.42285	0.157	0.072	1.29297e-06	T3	esMF vs AD	AAK1
1.25245e-10	-2.91783	0.015	0.13	3.20127e-06	T3	AD vs HC	EBPL											2.60899e-11	1.42281	0.15	0.065	6.66858e-07	T3	esMF vs AD	CDV3
2.23504e-07	-2.93903	0.015	0.104	0.00571277	T3	AD vs HC	ASPH											2.02686e-08	1.40284	0.14	0.07	0.000518066	T3	esMF vs AD	BTG3
1.07894e-29	-2.94114	0.039	0.364	2.75777e-25	T3	AD vs HC	IL6ST											1.2909e-07	1.39556	0.11	0.051	0.00329954	T3	esMF vs AD	NUTM2B-AS1
3.60977e-08	-2.9992	0.013	0.104	0.000922656	T3	AD vs HC	HPCAL1											7.83292e-27	1.38943	0.397	0.209	2.00209e-22	T3	esMF vs AD	FKBP11
4.16806e-11	-3.0284	0.014	0.13	1.06536e-06	T3	AD vs HC	CFD											1.12447e-08	1.38848	0.11	0.046	0.000287415	T3	esMF vs AD	OXNAD1
2.08096e-21	-3.05072	0.053	0.338	5.31892e-17	T3	AD vs HC	RBM17											1.92236e-08	1.38598	0.12	0.055	0.000491355	T3	esMF vs AD	RNF115
8.1052e-16	-3.11156	0.026	0.208	2.07169e-11	T3	AD vs HC	MGAT4A											1.79804e-33	1.36864	0.616	0.429	4.59578e-29	T3	esMF vs AD	RGS1
2.04651e-11	-3.11839	0.025	0.169	5.23088e-07	T3	AD vs HC	MCUB											5.76842e-07	1.36369	0.127	0.068	0.0147441	T3	esMF vs AD	ADIPOR1
1.15912e-22	-3.12123	0.023	0.247	2.96272e-18	T3	AD vs HC	XIST											5.2739e-08	1.36281	0.114	0.052	0.00134801	T3	esMF vs AD	SPAG9
1.81935e-14	-3.1215	0.029	0.208	4.65025e-10	T3	AD vs HC	NT5C											6.92921e-12	1.3551	0.162	0.071	1.77111e-07	T3	esMF vs AD	SLC7A5
8.78204e-10	-3.15082	0.017	0.13	2.24469e-05	T3	AD vs HC	VPS4A											1.15191e-15	1.34922	0.223	0.104	2.94428e-11	T3	esMF vs AD	ZNF267
3.8314e-15	-3.16852	0.02	0.182	9.79306e-11	T3	AD vs HC	PITHD1											3.60974e-07	1.34802	0.109	0.052	0.00922649	T3	esMF vs AD	MAST4
8.32423e-24	-3.17769	0.031	0.286	2.12767e-19	T3	AD vs HC	TMEM160											2.25244e-10	1.34442	0.145	0.065	5.75724e-06	T3	esMF vs AD	GPRIN3
5.13742e-09	-3.24066	0.019	0.13	0.000131312	T3	AD vs HC	TTC13											1.33461e-07	1.34392	0.12	0.059	0.00341127	T3	esMF vs AD	CD55
5.412e-18	-3.25662	0.025	0.221	1.38331e-13	T3	AD vs HC	CRTAP											3.93789e-22	1.34018	0.243	0.09	1.00652e-17	T3	esMF vs AD	CCR6
3.65336e-10	-3.29475	0.02	0.143	9.33799e-06	T3	AD vs HC	HIST2H2AC											1.88348e-13	1.33837	0.148	0.055	4.81417e-09	T3	esMF vs AD	MDFIC
4.72302e-11	-3.34449	0.012	0.117	1.2072e-06	T3	AD vs HC	KAT8											2.77429e-11	1.33248	0.165	0.077	7.09109e-07	T3	esMF vs AD	LAMP1
4.18584e-27	-3.36688	0.056	0.39	1.0699e-22	T3	AD vs HC	GNB2											4.82198e-08	1.3314	0.112	0.05	0.0012325	T3	esMF vs AD	AFAP1
3.5293e-09	-3.37244	0.012	0.104	9.02089e-05	T3	AD vs HC	GCSH											6.68987e-10	1.32661	0.151	0.072	1.70993e-05	T3	esMF vs AD	HIPK2
5.77357e-18	-3.47825	0.022	0.208	1.47572e-13	T3	AD vs HC	RCN2											6.23886e-10	1.32593	0.18	0.095	1.59465e-05	T3	esMF vs AD	ADAM19
2.47093e-20	-3.57348	0.015	0.195	6.31569e-16	T3	AD vs HC	DPP4											8.88782e-09	1.32213	0.135	0.065	0.000227173	T3	esMF vs AD	SPG7
9.80381e-12	-3.60419	0.024	0.169	2.50585e-07	T3	AD vs HC	SORL1											1.92112e-07	1.31387	0.108	0.05	0.00491038	T3	esMF vs AD	CDK13
1.18668e-21	-3.63796	0.019	0.221	3.03316e-17	T3	AD vs HC	KCNA3											5.23524e-12	1.30828	0.225	0.122	1.33813e-07	T3	esMF vs AD	MIR155HG
2.34073e-16	-3.66514	0.012	0.156	5.98292e-12	T3	AD vs HC	ITGA4											3.56854e-07	1.30774	0.115	0.057	0.00912118	T3	esMF vs AD	C5orf24
3.80205e-17	-3.66615	0.012	0.156	9.71803e-13	T3	AD vs HC	AKR7A2											4.08795e-18	1.30717	0.266	0.128	1.04488e-13	T3	esMF vs AD	TMEM30A
5.89849e-20	-3.71273	0.013	0.182	1.50766e-15	T3	AD vs HC	NDUFAF8											2.30855e-09	1.30626	0.12	0.05	5.90066e-05	T3	esMF vs AD	AKIRIN1
4.30567e-14	-3.74094	0.008	0.117	1.10053e-09	T3	AD vs HC	RNF24											7.15235e-16	1.30559	0.309	0.183	1.82814e-11	T3	esMF vs AD	RHEB
1.10256e-13	-3.78394	0.02	0.169	2.81814e-09	T3	AD vs HC	AGPAT2											1.66914e-10	1.3028	0.162	0.078	4.26633e-06	T3	esMF vs AD	CTBS
7.14467e-58	-3.78853	0.196	0.883	1.82618e-53	T3	AD vs HC	ITM2B											4.5714e-21	1.30269	0.296	0.139	1.16845e-16	T3	esMF vs AD	SMARCA2
2.01385e-20	-3.82841	0.015	0.195	5.1474e-16	T3	AD vs HC	SORBS3											2.80331e-11	1.29803	0.2	0.104	7.16525e-07	T3	esMF vs AD	ADGRG1
4.74535e-22	-3.86475	0.138	0.519	1.21291e-17	T3	AD vs HC	RGCC											2.39219e-12	1.28966	0.241	0.137	6.11444e-08	T3	esMF vs AD	SSU72
4.36968e-41	-4.12275	0.037	0.416	1.11689e-36	T3	AD vs HC	CCL5											3.77748e-10	1.28326	0.171	0.086	9.65524e-06	T3	esMF vs AD	RUNX1
2.23924e-16	-4.14728	0.008	0.13	5.72349e-12	T3	AD vs HC	SPINK2											7.97851e-33	1.26786	0.498	0.302	2.03931e-28	T3	esMF vs AD	ARF5
1.02197e-26	-4.19024	0.021	0.26	2.61215e-22	T3	AD vs HC	C4orf48											1.1246e-13	1.25438	0.183	0.079	2.87449e-09	T3	esMF vs AD	CSRNP1
1.59079e-18	-4.22526	0.012	0.169	4.06605e-14	T3	AD vs HC	B3GNT2											3.94546e-07	1.25271	0.112	0.055	0.0100846	T3	esMF vs AD	ARL4A
3.24053e-16	-4.24814	0.006	0.117	8.2828e-12	T3	AD vs HC	CBFA2T2											4.02829e-13	1.25192	0.199	0.094	1.02963e-08	T3	esMF vs AD	GTF3A
3.99795e-15	-4.25806	0.007	0.117	1.02188e-10	T3	AD vs HC	NENF											2.25859e-08	1.24031	0.147	0.077	0.000577295	T3	esMF vs AD	SYT11
4.17726e-34	-4.28159	0.02	0.299	1.06771e-29	T3	AD vs HC	SOCS1											7.28152e-27	1.23567	0.396	0.204	1.86116e-22	T3	esMF vs AD	NDFIP1
4.85442e-44	-4.31267	0.015	0.325	1.24079e-39	T3	AD vs HC	CHCHD10											4.85338e-12	1.23118	0.25	0.147	1.24052e-07	T3	esMF vs AD	RASSF5
1.12548e-56	-4.46453	0.024	0.442	2.87672e-52	T3	AD vs HC	CCDC85B											4.76472e-09	1.23004	0.213	0.13	0.000121786	T3	esMF vs AD	CDK6
2.12713e-16	-4.60887	0.004	0.104	5.43694e-12	T3	AD vs HC	CMTM7											1.0956e-08	1.22191	0.125	0.057	0.000280034	T3	esMF vs AD	LINC-PINT
5.08084e-67	-4.68209	0.029	0.519	1.29866e-62	T3	AD vs HC	ATP5F1D											1.63996e-09	1.22157	0.175	0.092	4.19174e-05	T3	esMF vs AD	LRRFIP2
4.02886e-25	-4.87188	0.009	0.182	1.02978e-20	T3	AD vs HC	AL135905.2											6.36698e-11	1.21242	0.207	0.113	1.6274e-06	T3	esMF vs AD	PGLS
1.12236e-23	-5.18553	0.003	0.13	2.86876e-19	T3	AD vs HC	GET4											2.15807e-20	1.20832	0.322	0.165	5.51603e-16	T3	esMF vs AD	KTN1
1.87474e-46	-7.82511	0.001	0.208	4.79184e-42	T3	AD vs HC	PCSK1N											1.38139e-32	1.2014	0.608	0.397	3.53083e-28	T3	esMF vs AD	JUN
																		1.72649e-12	1.19642	0.212	0.108	4.41292e-08	T3	esMF vs AD	SRRM2
																		9.23702e-108	1.19356	0.916	0.676	2.36098e-103	T3	esMF vs AD	FTH1
																		8.53313e-13	1.19324	0.245	0.136	2.18107e-08	T3	esMF vs AD	FNBP4
																		1.50973e-15	1.18292	0.299	0.172	3.85886e-11	T3	esMF vs AD	GLUD1
																		1.12536e-08	1.18088	0.102	0.04	0.000287641	T3	esMF vs AD	RB1
																		6.80675e-13	1.17742	0.228	0.118	1.7398e-08	T3	esMF vs AD	LTA
																		3.64416e-55	1.17656	0.282	0.034	9.31446e-51	T3	esMF vs AD	CXCL13
																		2.10669e-12	1.17086	0.216	0.113	5.3847e-08	T3	esMF vs AD	LIMS1
																		2.18608e-16	1.16812	0.296	0.161	5.58762e-12	T3	esMF vs AD	ANP32B
																		4.62819e-10	1.16806	0.175	0.089	1.18297e-05	T3	esMF vs AD	RASA2
																		2.16916e-11	1.16013	0.215	0.116	5.54437e-07	T3	esMF vs AD	TMX4
																		1.69647e-07	1.15772	0.158	0.09	0.00433617	T3	esMF vs AD	KMT2C
																		6.4215e-17	1.14898	0.317	0.179	1.64134e-12	T3	esMF vs AD	KIF2A
																		1.31485e-32	1.13827	0.671	0.505	3.36076e-28	T3	esMF vs AD	DDIT4
																		9.13531e-11	1.13605	0.223	0.127	2.33499e-06	T3	esMF vs AD	SYTL2
																		5.06334e-07	1.13087	0.159	0.094	0.0129419	T3	esMF vs AD	UNC119
																		8.89546e-09	1.12774	0.15	0.076	0.000227368	T3	esMF vs AD	CFAP97
																		5.66193e-36	1.12422	0.588	0.363	1.44719e-31	T3	esMF vs AD	BHLHE40
																		5.60093e-12	1.12149	0.181	0.083	1.4316e-07	T3	esMF vs AD	REST
																		5.37664e-10	1.10622	0.201	0.111	1.37427e-05	T3	esMF vs AD	UBE3A
																		1.3836e-07	1.10195	0.148	0.081	0.00353647	T3	esMF vs AD	AFF4
																		9.25244e-09	1.10183	0.224	0.139	0.000236492	T3	esMF vs AD	MYC
																		1.4287e-20	1.09694	0.415	0.251	3.65175e-16	T3	esMF vs AD	ATP6V0C
																		2.22985e-12	1.08913	0.196	0.094	5.6995e-08	T3	esMF vs AD	CCSER2
																		1.06808e-12	1.08593	0.192	0.089	2.73002e-08	T3	esMF vs AD	SMCHD1
																		2.11314e-27	1.07677	0.647	0.466	5.40117e-23	T3	esMF vs AD	DUSP1
																		4.02371e-15	1.07556	0.356	0.221	1.02846e-10	T3	esMF vs AD	IRF1
																		1.58356e-13	1.07205	0.309	0.19	4.04757e-09	T3	esMF vs AD	JTB
																		3.78832e-17	1.0698	0.402	0.263	9.68295e-13	T3	esMF vs AD	ARPC5L
																		4.38913e-07	1.06944	0.133	0.071	0.0112186	T3	esMF vs AD	ZBTB1
																		3.1733e-08	1.06642	0.17	0.095	0.000811095	T3	esMF vs AD	ITSN2
																		1.06748e-07	1.06303	0.188	0.113	0.00272849	T3	esMF vs AD	SLC20A1
																		8.43378e-10	1.05911	0.213	0.122	2.15567e-05	T3	esMF vs AD	TFRC
																		9.14967e-10	1.05601	0.244	0.151	2.33866e-05	T3	esMF vs AD	ZNF292
																		1.76525e-07	1.04778	0.145	0.078	0.00451198	T3	esMF vs AD	ZMIZ1
																		6.25834e-19	1.04101	0.396	0.245	1.59963e-14	T3	esMF vs AD	CCND2
																		2.57859e-19	1.03868	0.427	0.274	6.59087e-15	T3	esMF vs AD	DNAJB6
																		1.36354e-08	1.03537	0.17	0.092	0.000348521	T3	esMF vs AD	TTC3
																		1.0552e-10	1.03018	0.286	0.185	2.69708e-06	T3	esMF vs AD	STAT1
																		1.71788e-13	1.02788	0.271	0.151	4.39091e-09	T3	esMF vs AD	TOX
																		2.61842e-08	1.02491	0.173	0.097	0.000669268	T3	esMF vs AD	SDF2L1
																		3.97723e-20	1.02428	0.441	0.281	1.01658e-15	T3	esMF vs AD	PAK2
																		1.22416e-24	1.0228	0.52	0.351	3.12896e-20	T3	esMF vs AD	STAT3
																		1.7579e-11	1.01355	0.32	0.213	4.49319e-07	T3	esMF vs AD	NAMPT
																		1.79512e-11	1.01115	0.246	0.141	4.58832e-07	T3	esMF vs AD	GOLGA4
																		5.63699e-09	1.01084	0.205	0.119	0.000144082	T3	esMF vs AD	CCDC18-AS1
																		4.11418e-08	1.0085	0.17	0.095	0.00105158	T3	esMF vs AD	TSEN54
																		5.82209e-14	1.00606	0.286	0.163	1.48813e-09	T3	esMF vs AD	VMP1
																		5.13508e-07	1.0045	0.188	0.118	0.0131253	T3	esMF vs AD	HNRNPAB
																		4.24805e-11	0.998614	0.213	0.112	1.0858e-06	T3	esMF vs AD	SELENOM
																		1.28154e-07	0.986936	0.142	0.075	0.00327562	T3	esMF vs AD	USP14
																		3.49346e-10	0.981359	0.259	0.162	8.92927e-06	T3	esMF vs AD	PDE4D
																		1.3396e-07	0.978602	0.172	0.099	0.00342402	T3	esMF vs AD	HIST1H4C
																		3.74966e-17	0.972952	0.489	0.364	9.58414e-13	T3	esMF vs AD	EIF5A
																		9.90193e-08	0.968202	0.154	0.083	0.00253093	T3	esMF vs AD	MLLT6
																		3.12066e-08	0.967828	0.167	0.091	0.00079764	T3	esMF vs AD	ZNRF1
																		1.76005e-09	0.967644	0.251	0.159	4.49868e-05	T3	esMF vs AD	RNF149
																		7.77362e-14	0.965973	0.333	0.208	1.98694e-09	T3	esMF vs AD	IKZF1
																		3.50543e-13	0.955348	0.344	0.224	8.95988e-09	T3	esMF vs AD	HIF1A
																		5.39752e-07	0.950987	0.149	0.083	0.0137961	T3	esMF vs AD	SPEN
																		2.96719e-08	0.949526	0.21	0.13	0.000758413	T3	esMF vs AD	ATP1A1
																		8.24959e-14	0.949012	0.319	0.19	2.10859e-09	T3	esMF vs AD	RGS16
																		2.6079e-41	0.948645	0.753	0.598	6.6658e-37	T3	esMF vs AD	CKLF
																		1.34883e-06	0.928221	0.211	0.14	0.0344761	T3	esMF vs AD	PDCD1
																		6.00616e-10	0.927622	0.336	0.244	1.53517e-05	T3	esMF vs AD	SURF4
																		3.80021e-07	0.926545	0.128	0.066	0.00971334	T3	esMF vs AD	EFCAB14
																		8.49238e-10	0.921637	0.233	0.138	2.17065e-05	T3	esMF vs AD	ADAR
																		5.59673e-09	0.916856	0.23	0.141	0.000143052	T3	esMF vs AD	GTF2I
																		8.464e-07	0.912655	0.207	0.137	0.021634	T3	esMF vs AD	CCNH
																		1.15543e-49	0.911704	0.836	0.643	2.95327e-45	T3	esMF vs AD	JUNB
																		1.6702e-10	0.906572	0.288	0.184	4.26904e-06	T3	esMF vs AD	CAMK4
																		3.91488e-08	0.898065	0.195	0.115	0.00100064	T3	esMF vs AD	TPST2
																		1.17733e-15	0.895792	0.377	0.236	3.00926e-11	T3	esMF vs AD	PRDM1
																		1.66818e-19	0.891501	0.504	0.344	4.26386e-15	T3	esMF vs AD	TNFAIP3
																		3.74405e-07	0.890254	0.194	0.122	0.0095698	T3	esMF vs AD	SRSF4
																		2.46856e-07	0.88891	0.183	0.11	0.00630964	T3	esMF vs AD	INSIG1
																		1.5696e-20	0.887868	0.506	0.336	4.01189e-16	T3	esMF vs AD	BTG2
																		1.22172e-09	0.884439	0.255	0.16	3.12272e-05	T3	esMF vs AD	MYDGF
																		1.72201e-09	0.881336	0.271	0.173	4.40145e-05	T3	esMF vs AD	GBP2
																		8.28529e-16	0.877161	0.415	0.278	2.11772e-11	T3	esMF vs AD	P4HB
																		3.19362e-12	0.875045	0.306	0.187	8.16288e-08	T3	esMF vs AD	MBP
																		5.56397e-09	0.868874	0.283	0.195	0.000142215	T3	esMF vs AD	TMED4
																		1.92858e-06	0.868541	0.178	0.112	0.0492946	T3	esMF vs AD	PRRC2B
																		9.11548e-12	0.860733	0.3	0.186	2.32992e-07	T3	esMF vs AD	SUMO3
																		9.62354e-07	0.851286	0.115	0.058	0.0245978	T3	esMF vs AD	CMTM3
																		4.58058e-07	0.843874	0.251	0.175	0.011708	T3	esMF vs AD	STK17A
																		3.66758e-07	0.842953	0.225	0.149	0.00937433	T3	esMF vs AD	CDC42EP3
																		6.80456e-18	0.83427	0.552	0.417	1.73925e-13	T3	esMF vs AD	RNF213
																		3.43584e-07	0.826493	0.198	0.125	0.00878201	T3	esMF vs AD	PHF3
																		1.15806e-11	0.823752	0.478	0.384	2.96e-07	T3	esMF vs AD	LIMD2
																		2.15054e-07	0.818432	0.236	0.155	0.00549679	T3	esMF vs AD	CHD2
																		3.96652e-09	0.818164	0.21	0.12	0.000101384	T3	esMF vs AD	NFATC2
																		5.58886e-17	0.816622	0.623	0.512	1.42851e-12	T3	esMF vs AD	BIRC3
																		6.94205e-10	0.815341	0.354	0.253	1.77439e-05	T3	esMF vs AD	ARID4B
																		7.00272e-77	0.809484	0.999	0.997	1.7899e-72	T3	esMF vs AD	MALAT1
																		2.8787e-08	0.802531	0.32	0.236	0.000735796	T3	esMF vs AD	ISCU
																		1.36133e-06	0.79991	0.182	0.113	0.0347956	T3	esMF vs AD	CASP8
																		2.11524e-12	0.762251	0.338	0.213	5.40656e-08	T3	esMF vs AD	PAG1
																		8.74579e-08	0.745221	0.315	0.232	0.00223542	T3	esMF vs AD	ILF3
																		9.16805e-09	0.729298	0.326	0.232	0.000234335	T3	esMF vs AD	SLAMF1
																		4.8738e-11	0.711298	0.423	0.318	1.24574e-06	T3	esMF vs AD	MCL1
																		1.94098e-11	0.709749	0.382	0.264	4.96115e-07	T3	esMF vs AD	CFLAR
																		8.68312e-14	0.701901	0.485	0.359	2.2194e-09	T3	esMF vs AD	MTDH
																		3.64254e-11	0.698453	0.525	0.426	9.31034e-07	T3	esMF vs AD	YBX1
																		5.44662e-13	0.674772	0.481	0.358	1.39216e-08	T3	esMF vs AD	KMT2E
																		3.80191e-11	0.673462	0.331	0.212	9.71768e-07	T3	esMF vs AD	RHOC
																		1.07326e-06	0.67119	0.369	0.288	0.0274326	T3	esMF vs AD	TAGAP
																		2.07321e-07	0.668825	0.351	0.265	0.00529912	T3	esMF vs AD	TSHZ2
																		5.44252e-10	0.668047	0.437	0.338	1.39111e-05	T3	esMF vs AD	TPR
																		6.48655e-08	0.663422	0.382	0.295	0.00165796	T3	esMF vs AD	PCBP2
																		6.84874e-07	0.655212	0.326	0.244	0.0175054	T3	esMF vs AD	LUC7L2
																		6.19033e-07	0.631798	0.296	0.215	0.0158225	T3	esMF vs AD	ARF6
																		1.8103e-07	0.615877	0.369	0.284	0.00462712	T3	esMF vs AD	TRBC1
																		5.00506e-08	0.605768	0.395	0.31	0.00127929	T3	esMF vs AD	FNBP1
																		6.69202e-12	0.590248	0.593	0.501	1.71048e-07	T3	esMF vs AD	SON
																		2.05866e-10	0.583708	0.712	0.635	5.26194e-06	T3	esMF vs AD	BTG1
																		2.74482e-13	0.580815	0.636	0.531	7.01576e-09	T3	esMF vs AD	PRRC2C
																		1.4174e-06	0.576327	0.193	0.118	0.0362287	T3	esMF vs AD	XBP1
																		3.59195e-18	0.573501	0.707	0.579	9.18102e-14	T3	esMF vs AD	SAMSN1
																		1.10375e-07	0.572658	0.477	0.397	0.00282119	T3	esMF vs AD	HNRNPU
																		3.92058e-21	0.567194	0.767	0.624	1.0021e-16	T3	esMF vs AD	CD2
																		7.37022e-08	0.567163	0.515	0.428	0.00188383	T3	esMF vs AD	RAP1B
																		1.13383e-13	0.56453	0.641	0.533	2.89806e-09	T3	esMF vs AD	CTSC
																		3.25753e-08	0.532387	0.435	0.338	0.000832625	T3	esMF vs AD	ANKRD12
																		1.72279e-07	0.529053	0.409	0.325	0.00440345	T3	esMF vs AD	DDX17
																		1.82308e-08	0.516502	0.491	0.403	0.00046598	T3	esMF vs AD	FUS
																		9.08211e-09	0.508255	0.557	0.475	0.000232139	T3	esMF vs AD	TPM4
																		7.7495e-08	-0.501199	0.315	0.417	0.00198077	T3	esMF vs AD	RGS10
																		8.34039e-13	-0.50212	0.734	0.829	2.1318e-08	T3	esMF vs AD	HSPA1A
																		7.60025e-11	-0.502507	0.374	0.501	1.94262e-06	T3	esMF vs AD	SAP18
																		1.77442e-07	-0.502926	0.216	0.315	0.00453541	T3	esMF vs AD	PSMC5
																		7.0956e-09	-0.503286	0.284	0.402	0.000181364	T3	esMF vs AD	ERP29
																		3.30816e-08	-0.504587	0.639	0.715	0.000845566	T3	esMF vs AD	HSPA1B
																		1.31359e-09	-0.505236	0.409	0.529	3.35753e-05	T3	esMF vs AD	CDC37
																		6.58782e-08	-0.506177	0.284	0.388	0.00168385	T3	esMF vs AD	PSMA5
																		1.42625e-25	-0.509682	0.661	0.824	3.6455e-21	T3	esMF vs AD	CD99
																		4.02514e-18	-0.511381	0.611	0.738	1.02883e-13	T3	esMF vs AD	LSP1
																		5.99059e-09	-0.5119	0.369	0.483	0.000153119	T3	esMF vs AD	TBCA
																		8.51443e-10	-0.512891	0.294	0.416	2.17629e-05	T3	esMF vs AD	LAMTOR5
																		4.66283e-12	-0.513381	0.32	0.464	1.19182e-07	T3	esMF vs AD	DUSP4
																		2.17091e-10	-0.513419	0.351	0.482	5.54884e-06	T3	esMF vs AD	TRAM1
																		2.74718e-48	-0.514491	0.933	0.977	7.0218e-44	T3	esMF vs AD	CFL1
																		5.67786e-09	-0.515369	0.314	0.429	0.000145126	T3	esMF vs AD	NOP10
																		4.80586e-11	-0.518574	0.45	0.585	1.22838e-06	T3	esMF vs AD	FYB1
																		7.95972e-07	-0.52035	0.218	0.312	0.020345	T3	esMF vs AD	ARF4
																		1.68082e-07	-0.52372	0.205	0.306	0.00429618	T3	esMF vs AD	STRAP
																		1.92542e-21	-0.526624	0.653	0.781	4.92137e-17	T3	esMF vs AD	RAC2
																		5.83036e-07	-0.527246	0.165	0.252	0.0149024	T3	esMF vs AD	TXNL1
																		1.1975e-14	-0.532193	0.543	0.644	3.06081e-10	T3	esMF vs AD	SLC25A3
																		2.76715e-10	-0.535119	0.193	0.312	7.07283e-06	T3	esMF vs AD	SYTL3
																		8.85066e-09	-0.535462	0.318	0.432	0.000226223	T3	esMF vs AD	CIAO2B
																		1.98464e-10	-0.539362	0.349	0.476	5.07273e-06	T3	esMF vs AD	RAB11A
																		9.15216e-09	-0.540417	0.16	0.259	0.000233929	T3	esMF vs AD	RHOF
																		6.49597e-07	-0.540791	0.128	0.207	0.0166037	T3	esMF vs AD	BIN2
																		1.40976e-08	-0.54093	0.283	0.391	0.000360334	T3	esMF vs AD	ARHGAP15
																		7.14967e-09	-0.54113	0.178	0.285	0.000182746	T3	esMF vs AD	ADH5
																		4.31393e-07	-0.542146	0.309	0.4	0.0110264	T3	esMF vs AD	MGST3
																		3.3956e-12	-0.543163	0.267	0.402	8.67916e-08	T3	esMF vs AD	HLA-DRA
																		4.2309e-07	-0.543341	0.21	0.304	0.0108142	T3	esMF vs AD	PIN1
																		7.1424e-08	-0.543455	0.238	0.342	0.0018256	T3	esMF vs AD	PSMD7
																		4.56449e-31	-0.544004	0.783	0.86	1.16668e-26	T3	esMF vs AD	ATP5MG
																		3.67386e-08	-0.546498	0.165	0.261	0.000939039	T3	esMF vs AD	CLPP
																		8.95813e-17	-0.551003	0.465	0.616	2.2897e-12	T3	esMF vs AD	ATP5F1B
																		1.21287e-06	-0.554441	0.147	0.227	0.0310009	T3	esMF vs AD	STXBP2
																		1.52538e-34	-0.55533	0.815	0.92	3.89887e-30	T3	esMF vs AD	CD52
																		6.2555e-31	-0.555479	0.746	0.848	1.59891e-26	T3	esMF vs AD	ATP5MC2
																		5.06211e-14	-0.556361	0.402	0.549	1.29388e-09	T3	esMF vs AD	LCK
																		2.15514e-20	-0.557056	0.608	0.738	5.50854e-16	T3	esMF vs AD	EIF3K
																		1.5019e-06	-0.558999	0.221	0.306	0.0383887	T3	esMF vs AD	NDUFB6
																		1.96821e-20	-0.55949	0.594	0.737	5.03075e-16	T3	esMF vs AD	PLP2
																		3.11631e-10	-0.562579	0.365	0.494	7.9653e-06	T3	esMF vs AD	ABRACL
																		1.24634e-09	-0.567271	0.273	0.392	3.18566e-05	T3	esMF vs AD	VPS29
																		2.02653e-12	-0.569389	0.361	0.501	5.17982e-08	T3	esMF vs AD	NDUFV2
																		3.69377e-98	-0.570476	0.999	0.997	9.44127e-94	T3	esMF vs AD	TMSB4X
																		4.16704e-09	-0.574505	0.22	0.331	0.00010651	T3	esMF vs AD	ITM2C
																		9.92025e-09	-0.57552	0.21	0.314	0.000253562	T3	esMF vs AD	POLR1D
																		1.31253e-06	-0.575831	0.163	0.243	0.0335483	T3	esMF vs AD	CKS2
																		9.96636e-10	-0.576106	0.296	0.414	2.5474e-05	T3	esMF vs AD	EIF3M
																		4.2353e-09	-0.57736	0.235	0.346	0.000108254	T3	esMF vs AD	AP2M1
																		1.5151e-10	-0.578237	0.321	0.442	3.8726e-06	T3	esMF vs AD	NR3C1
																		1.67209e-09	-0.57825	0.349	0.469	4.27387e-05	T3	esMF vs AD	EIF3G
																		2.30211e-08	-0.579684	0.232	0.334	0.000588419	T3	esMF vs AD	LAPTM4A
																		1.08174e-08	-0.580936	0.193	0.298	0.000276492	T3	esMF vs AD	EIF6
																		1.12396e-08	-0.581278	0.117	0.207	0.000287285	T3	esMF vs AD	CARD19
																		6.56208e-11	-0.583628	0.347	0.477	1.67727e-06	T3	esMF vs AD	PSMB8
																		2.07004e-19	-0.587167	0.564	0.732	5.29102e-15	T3	esMF vs AD	LMNA
																		6.73021e-08	-0.587391	0.124	0.209	0.00172024	T3	esMF vs AD	SF3B4
																		4.51347e-07	-0.589288	0.18	0.263	0.0115364	T3	esMF vs AD	GSTO1
																		4.0443e-14	-0.589998	0.434	0.579	1.03372e-09	T3	esMF vs AD	NEDD8
																		7.50932e-13	-0.590864	0.453	0.583	1.91938e-08	T3	esMF vs AD	ANXA5
																		2.24636e-33	-0.593183	0.719	0.827	5.7417e-29	T3	esMF vs AD	RHOA
																		1.50923e-06	-0.593234	0.113	0.184	0.0385759	T3	esMF vs AD	EIF4E2
																		1.64473e-08	-0.593291	0.291	0.4	0.000420392	T3	esMF vs AD	OSTC
																		2.49897e-14	-0.596898	0.381	0.522	6.38738e-10	T3	esMF vs AD	JAML
																		6.40579e-14	-0.597468	0.392	0.547	1.63732e-09	T3	esMF vs AD	SEC11A
																		1.29372e-07	-0.60008	0.18	0.271	0.00330674	T3	esMF vs AD	MMADHC
																		4.823e-14	-0.600828	0.419	0.57	1.23276e-09	T3	esMF vs AD	ATP6V1G1
																		7.84404e-08	-0.603343	0.201	0.291	0.00200494	T3	esMF vs AD	GZMA
																		1.95909e-09	-0.607806	0.228	0.341	5.00743e-05	T3	esMF vs AD	PSMB2
																		1.1137e-57	-0.608549	0.872	0.932	2.84662e-53	T3	esMF vs AD	S100A4
																		2.03601e-20	-0.609416	0.495	0.66	5.20405e-16	T3	esMF vs AD	ARPC5
																		5.86322e-19	-0.612832	0.432	0.601	1.49864e-14	T3	esMF vs AD	LDHB
																		5.9379e-07	-0.61345	0.12	0.196	0.0151773	T3	esMF vs AD	EED
																		2.71501e-07	-0.614057	0.146	0.229	0.00693958	T3	esMF vs AD	FDFT1
																		3.51525e-11	-0.614413	0.24	0.368	8.98497e-07	T3	esMF vs AD	PSMA4
																		4.76583e-09	-0.618479	0.193	0.297	0.000121815	T3	esMF vs AD	RTF2
																		1.11168e-14	-0.618699	0.474	0.603	2.84144e-10	T3	esMF vs AD	HIGD2A
																		3.96512e-10	-0.62048	0.269	0.387	1.01349e-05	T3	esMF vs AD	CNN2
																		4.17319e-19	-0.620897	0.515	0.666	1.06667e-14	T3	esMF vs AD	CD37
																		2.68585e-11	-0.621163	0.276	0.409	6.86504e-07	T3	esMF vs AD	AIP
																		1.94512e-07	-0.622248	0.137	0.22	0.00497173	T3	esMF vs AD	RTN3
																		4.00977e-09	-0.623149	0.165	0.268	0.00010249	T3	esMF vs AD	NUDC
																		7.03573e-09	-0.625694	0.225	0.333	0.000179833	T3	esMF vs AD	BLOC1S1
																		7.68814e-10	-0.630193	0.324	0.438	1.96509e-05	T3	esMF vs AD	ATP5PD
																		1.09386e-13	-0.631517	0.127	0.251	2.79591e-09	T3	esMF vs AD	GLIPR1
																		3.55301e-14	-0.63195	0.314	0.466	9.08148e-10	T3	esMF vs AD	SF3B5
																		2.65272e-23	-0.633373	0.53	0.693	6.78034e-19	T3	esMF vs AD	GMFG
																		6.2595e-10	-0.637921	0.207	0.32	1.59993e-05	T3	esMF vs AD	ARL4C
																		1.4118e-06	-0.639156	0.111	0.182	0.0360856	T3	esMF vs AD	PBDC1
																		9.18125e-22	-0.639163	0.533	0.688	2.34673e-17	T3	esMF vs AD	GSTK1
																		3.72069e-07	-0.639311	0.102	0.176	0.00951009	T3	esMF vs AD	TPGS1
																		9.84299e-09	-0.642032	0.145	0.24	0.000251587	T3	esMF vs AD	COMMD8
																		3.69592e-17	-0.643372	0.437	0.581	9.44677e-13	T3	esMF vs AD	ANXA6
																		3.83236e-14	-0.643972	0.407	0.542	9.79552e-10	T3	esMF vs AD	ATP5PB
																		3.09006e-07	-0.644387	0.157	0.242	0.00789819	T3	esMF vs AD	SMS
																		1.11353e-33	-0.645709	0.702	0.837	2.84618e-29	T3	esMF vs AD	OAZ1
																		3.53612e-10	-0.646014	0.235	0.35	9.03833e-06	T3	esMF vs AD	PSMA3
																		2.79902e-07	-0.64722	0.171	0.257	0.0071543	T3	esMF vs AD	TMEM173
																		3.083e-15	-0.64857	0.289	0.451	7.88015e-11	T3	esMF vs AD	JPT1
																		2.69458e-08	-0.648743	0.135	0.225	0.000688734	T3	esMF vs AD	H2AFJ
																		5.48181e-08	-0.65191	0.131	0.217	0.00140115	T3	esMF vs AD	HIKESHI
																		6.26473e-08	-0.652451	0.164	0.256	0.00160127	T3	esMF vs AD	PPP1R7
																		2.2525e-52	-0.652541	0.888	0.954	5.75738e-48	T3	esMF vs AD	MYL12A
																		7.97659e-07	-0.654342	0.079	0.144	0.0203882	T3	esMF vs AD	TBC1D10A
																		3.0632e-09	-0.655099	0.147	0.245	7.82954e-05	T3	esMF vs AD	PSMD9
																		6.71758e-11	-0.659964	0.241	0.358	1.71701e-06	T3	esMF vs AD	HLA-DPB1
																		1.61736e-06	-0.661792	0.159	0.236	0.0413397	T3	esMF vs AD	RSU1
																		1.21915e-08	-0.662181	0.192	0.293	0.000311614	T3	esMF vs AD	ELOVL1
																		2.83729e-32	-0.663657	0.673	0.809	7.25211e-28	T3	esMF vs AD	ARHGDIB
																		1.75888e-10	-0.664277	0.243	0.364	4.49569e-06	T3	esMF vs AD	DYNLRB1
																		2.47335e-26	-0.666936	0.601	0.761	6.32189e-22	T3	esMF vs AD	HCST
																		1.3904e-27	-0.66734	0.794	0.885	3.55386e-23	T3	esMF vs AD	IFITM1
																		2.77299e-12	-0.668738	0.252	0.387	7.08777e-08	T3	esMF vs AD	LINC01871
																		8.67373e-10	-0.669823	0.216	0.328	2.21701e-05	T3	esMF vs AD	ENY2
																		5.06763e-20	-0.671265	0.467	0.632	1.29529e-15	T3	esMF vs AD	DAZAP2
																		1.73211e-74	-0.672279	0.963	0.995	4.42727e-70	T3	esMF vs AD	ACTG1
																		4.10838e-51	-0.672399	0.7	0.893	1.0501e-46	T3	esMF vs AD	PRDX1
																		4.01782e-38	-0.676105	0.679	0.823	1.02695e-33	T3	esMF vs AD	ARPC3
																		9.98668e-07	-0.677684	0.129	0.205	0.0255259	T3	esMF vs AD	VPS35
																		1.5095e-06	-0.681905	0.107	0.177	0.0385829	T3	esMF vs AD	GOLPH3
																		4.1529e-39	-0.683273	0.298	0.602	1.06148e-34	T3	esMF vs AD	IL13
																		1.1299e-07	-0.685818	0.158	0.246	0.00288802	T3	esMF vs AD	IDH3G
																		2.54613e-16	-0.685964	0.349	0.504	6.5079e-12	T3	esMF vs AD	CD9
																		1.81418e-12	-0.68893	0.186	0.314	4.63705e-08	T3	esMF vs AD	ADGRE5
																		1.3449e-14	-0.689139	0.359	0.504	3.43757e-10	T3	esMF vs AD	CLDND1
																		1.13928e-06	-0.689487	0.13	0.204	0.02912	T3	esMF vs AD	REXO2
																		1.0043e-08	-0.696558	0.155	0.248	0.000256699	T3	esMF vs AD	HSBP1
																		9.63535e-08	-0.703592	0.12	0.201	0.0024628	T3	esMF vs AD	C14orf119
																		9.73236e-10	-0.704364	0.192	0.299	2.48759e-05	T3	esMF vs AD	HMOX2
																		2.70136e-11	-0.708881	0.619	0.708	6.90467e-07	T3	esMF vs AD	ZFP36
																		1.63593e-09	-0.711884	0.188	0.292	4.18143e-05	T3	esMF vs AD	CYTOR
																		8.62983e-13	-0.715666	0.205	0.337	2.20578e-08	T3	esMF vs AD	NUTF2
																		9.65688e-17	-0.717338	0.398	0.546	2.4683e-12	T3	esMF vs AD	ARPC4
																		1.49372e-13	-0.719766	0.23	0.366	3.81794e-09	T3	esMF vs AD	CREM
																		1.08499e-11	-0.721046	0.164	0.283	2.77322e-07	T3	esMF vs AD	CCDC167
																		9.148e-21	-0.721079	0.381	0.561	2.33823e-16	T3	esMF vs AD	SELENOW
																		7.98035e-20	-0.722594	0.465	0.612	2.03978e-15	T3	esMF vs AD	ACTR3
																		7.42516e-12	-0.724722	0.231	0.356	1.89787e-07	T3	esMF vs AD	AP2S1
																		5.69871e-08	-0.728277	0.07	0.138	0.00145659	T3	esMF vs AD	SIRT2
																		5.47983e-14	-0.730816	0.278	0.423	1.40064e-09	T3	esMF vs AD	UBE2L3
																		4.77458e-14	-0.737034	0.258	0.402	1.22038e-09	T3	esMF vs AD	RHOG
																		5.15181e-18	-0.738475	0.288	0.451	1.3168e-13	T3	esMF vs AD	PSMB6
																		2.74999e-07	-0.738588	0.096	0.168	0.00702897	T3	esMF vs AD	INO80E
																		1.88301e-14	-0.739828	0.218	0.361	4.81296e-10	T3	esMF vs AD	DCTN3
																		2.26012e-21	-0.740617	0.396	0.573	5.77686e-17	T3	esMF vs AD	EZR
																		1.34104e-14	-0.745031	0.24	0.381	3.4277e-10	T3	esMF vs AD	TALDO1
																		1.37047e-10	-0.74613	0.177	0.287	3.50293e-06	T3	esMF vs AD	UBE2A
																		7.98002e-30	-0.746969	0.518	0.698	2.03969e-25	T3	esMF vs AD	SUB1
																		5.97389e-08	-0.747627	0.105	0.183	0.00152693	T3	esMF vs AD	LY9
																		2.82103e-09	-0.753965	0.079	0.159	7.21055e-05	T3	esMF vs AD	OASL
																		1.22712e-07	-0.754653	0.122	0.203	0.00313652	T3	esMF vs AD	PSMB8-AS1
																		7.19659e-07	-0.756608	0.074	0.136	0.0183945	T3	esMF vs AD	COPS4
																		5.19805e-10	-0.761554	0.149	0.25	1.32862e-05	T3	esMF vs AD	PYCARD
																		5.21637e-54	-0.766361	0.759	0.866	1.3333e-49	T3	esMF vs AD	MYL12B
																		4.19464e-09	-0.766976	0.13	0.222	0.000107215	T3	esMF vs AD	TEX264
																		6.37148e-17	-0.767178	0.328	0.485	1.62855e-12	T3	esMF vs AD	POMP
																		1.48614e-09	-0.769814	0.169	0.269	3.79857e-05	T3	esMF vs AD	PSMC4
																		1.76475e-06	-0.771902	0.089	0.152	0.045107	T3	esMF vs AD	MFNG
																		1.33079e-06	-0.774909	0.059	0.114	0.0340151	T3	esMF vs AD	CXorf40B
																		6.13415e-07	-0.784133	0.104	0.173	0.0156789	T3	esMF vs AD	CDC26
																		2.48495e-32	-0.784415	0.419	0.652	6.35153e-28	T3	esMF vs AD	TIMP1
																		8.5843e-15	-0.787753	0.317	0.464	2.19415e-10	T3	esMF vs AD	VAMP8
																		6.60683e-08	-0.787756	0.099	0.175	0.00168871	T3	esMF vs AD	INPP4B
																		4.99206e-07	-0.789949	0.055	0.111	0.0127597	T3	esMF vs AD	PSMG1
																		1.19689e-13	-0.79212	0.235	0.376	3.05926e-09	T3	esMF vs AD	UBE2N
																		5.07308e-07	-0.796503	0.099	0.168	0.0129668	T3	esMF vs AD	CYB5A
																		2.77302e-09	-0.796769	0.156	0.252	7.08785e-05	T3	esMF vs AD	CNIH4
																		1.14061e-29	-0.7971	0.454	0.659	2.91541e-25	T3	esMF vs AD	CD63
																		3.13224e-08	-0.799504	0.165	0.254	0.0008006	T3	esMF vs AD	PSMD1
																		1.32134e-19	-0.80078	0.46	0.601	3.37735e-15	T3	esMF vs AD	TUBA1B
																		4.33735e-62	-0.801615	0.779	0.895	1.10863e-57	T3	esMF vs AD	CLIC1
																		2.26274e-11	-0.801916	0.178	0.294	5.78355e-07	T3	esMF vs AD	UQCRC2
																		1.20071e-06	-0.802839	0.052	0.106	0.0306902	T3	esMF vs AD	PLPBP
																		2.38546e-18	-0.803278	0.285	0.452	6.09724e-14	T3	esMF vs AD	ELF1
																		4.426e-11	-0.807812	0.185	0.298	1.13129e-06	T3	esMF vs AD	CALCOCO2
																		4.60079e-10	-0.808535	0.119	0.213	1.17596e-05	T3	esMF vs AD	LIMA1
																		1.31052e-07	-0.810979	0.097	0.17	0.00334968	T3	esMF vs AD	TAP2
																		1.01299e-09	-0.816487	0.157	0.258	2.5892e-05	T3	esMF vs AD	HMGN4
																		2.31556e-18	-0.818407	0.318	0.477	5.91858e-14	T3	esMF vs AD	LEPROTL1
																		4.38312e-20	-0.82059	0.34	0.508	1.12033e-15	T3	esMF vs AD	IGFLR1
																		9.28758e-31	-0.821807	0.394	0.628	2.37391e-26	T3	esMF vs AD	IL7R
																		2.5054e-08	-0.822842	0.112	0.194	0.00064038	T3	esMF vs AD	NCOA4
																		1.79447e-09	-0.825792	0.175	0.274	4.58666e-05	T3	esMF vs AD	ATP2B1
																		1.72279e-10	-0.832011	0.16	0.265	4.40344e-06	T3	esMF vs AD	VASP
																		1.807e-11	-0.835337	0.158	0.272	4.61869e-07	T3	esMF vs AD	CHMP4A
																		2.03726e-10	-0.83866	0.091	0.179	5.20723e-06	T3	esMF vs AD	PDE4B
																		7.48781e-13	-0.841814	0.185	0.312	1.91388e-08	T3	esMF vs AD	PDCD10
																		5.57433e-09	-0.843765	0.1	0.183	0.00014248	T3	esMF vs AD	STAT4
																		3.80871e-10	-0.847264	0.148	0.249	9.73507e-06	T3	esMF vs AD	HIGD1A
																		2.15807e-14	-0.853798	0.194	0.329	5.51604e-10	T3	esMF vs AD	PCMT1
																		5.4677e-13	-0.854177	0.19	0.318	1.39754e-08	T3	esMF vs AD	NUDT5
																		3.52173e-54	-0.854338	0.716	0.861	9.00153e-50	T3	esMF vs AD	TAGLN2
																		1.15732e-15	-0.854768	0.208	0.353	2.95812e-11	T3	esMF vs AD	ITGAE
																		2.96392e-07	-0.855293	0.09	0.159	0.00757578	T3	esMF vs AD	GRHPR
																		1.20098e-07	-0.860385	0.099	0.171	0.00306972	T3	esMF vs AD	CAT
																		8.10883e-22	-0.862229	0.255	0.441	2.07262e-17	T3	esMF vs AD	NDUFA12
																		2.0059e-72	-0.863053	0.905	0.973	5.12708e-68	T3	esMF vs AD	VIM
																		3.41002e-09	-0.867071	0.077	0.156	8.71601e-05	T3	esMF vs AD	MED27
																		3.0915e-08	-0.867536	0.103	0.182	0.000790186	T3	esMF vs AD	COPS8
																		5.59467e-15	-0.871515	0.193	0.332	1.43e-10	T3	esMF vs AD	MYADM
																		4.87461e-12	-0.871797	0.075	0.169	1.24595e-07	T3	esMF vs AD	THEMIS
																		3.17314e-13	-0.872661	0.178	0.301	8.11053e-09	T3	esMF vs AD	SARNP
																		7.79998e-11	-0.874269	0.176	0.284	1.99367e-06	T3	esMF vs AD	SEPTIN11
																		3.13605e-09	-0.874367	0.11	0.196	8.01574e-05	T3	esMF vs AD	SHMT2
																		6.65014e-57	-0.874519	0.628	0.825	1.69978e-52	T3	esMF vs AD	CYBA
																		1.41655e-08	-0.876479	0.069	0.139	0.00036207	T3	esMF vs AD	CBR1
																		3.55699e-39	-0.881991	0.505	0.719	9.09166e-35	T3	esMF vs AD	SEC61B
																		7.27259e-16	-0.882873	0.203	0.349	1.85887e-11	T3	esMF vs AD	ILK
																		1.92546e-06	-0.884495	0.082	0.142	0.0492148	T3	esMF vs AD	CCR4
																		4.82454e-07	-0.88612	0.077	0.14	0.0123315	T3	esMF vs AD	PACSIN2
																		1.5712e-07	-0.888208	0.089	0.159	0.00401598	T3	esMF vs AD	GSPT1
																		1.065e-08	-0.890258	0.099	0.179	0.000272215	T3	esMF vs AD	PFDN6
																		1.47185e-07	-0.890809	0.079	0.146	0.00376205	T3	esMF vs AD	RNASEH2B
																		3.6074e-14	-0.894467	0.13	0.254	9.22051e-10	T3	esMF vs AD	SQOR
																		1.89327e-09	-0.89549	0.167	0.261	4.8392e-05	T3	esMF vs AD	LINC00892
																		1.61096e-15	-0.899074	0.189	0.329	4.11761e-11	T3	esMF vs AD	TXNDC17
																		1.9128e-09	-0.908186	0.096	0.181	4.88911e-05	T3	esMF vs AD	USP3
																		2.88925e-11	-0.916567	0.12	0.222	7.38493e-07	T3	esMF vs AD	ESYT1
																		1.88914e-74	-0.916623	0.789	0.959	4.82864e-70	T3	esMF vs AD	LGALS1
																		2.03967e-07	-0.917016	0.08	0.147	0.00521339	T3	esMF vs AD	PAPSS1
																		1.56875e-09	-0.920428	0.114	0.202	4.00973e-05	T3	esMF vs AD	IL16
																		1.82053e-87	-0.922352	0.783	0.948	4.65326e-83	T3	esMF vs AD	FXYD5
																		4.38694e-18	-0.922702	0.254	0.414	1.1213e-13	T3	esMF vs AD	CDC123
																		4.87091e-33	-0.923255	0.455	0.665	1.24501e-28	T3	esMF vs AD	NBAS
																		4.35836e-07	-0.923471	0.084	0.149	0.01114	T3	esMF vs AD	LY96
																		4.75761e-63	-0.92644	0.887	0.939	1.21605e-58	T3	esMF vs AD	CRIP1
																		4.45443e-07	-0.927125	0.047	0.1	0.0113855	T3	esMF vs AD	TRIM47
																		3.02922e-17	-0.929582	0.21	0.364	7.74268e-13	T3	esMF vs AD	PRDX2
																		5.10127e-16	-0.938727	0.211	0.356	1.30388e-11	T3	esMF vs AD	MT1X
																		4.42159e-07	-0.940775	0.048	0.102	0.0113016	T3	esMF vs AD	DRG2
																		6.85841e-13	-0.946891	0.11	0.221	1.75301e-08	T3	esMF vs AD	CD5
																		1.46316e-27	-0.948174	0.271	0.477	3.73984e-23	T3	esMF vs AD	HLA-DPA1
																		1.1306e-19	-0.948621	0.22	0.384	2.88982e-15	T3	esMF vs AD	TWF2
																		2.0025e-09	-0.95992	0.083	0.163	5.1184e-05	T3	esMF vs AD	DAXX
																		3.00738e-09	-0.971175	0.074	0.15	7.68687e-05	T3	esMF vs AD	UBASH3A
																		2.00252e-11	-0.972207	0.085	0.178	5.11844e-07	T3	esMF vs AD	UBL7
																		1.12062e-08	-0.975831	0.073	0.145	0.000286429	T3	esMF vs AD	ATXN1
																		6.9495e-25	-0.976987	0.132	0.308	1.77629e-20	T3	esMF vs AD	CLU
																		5.88917e-96	-0.977441	0.782	0.944	1.50527e-91	T3	esMF vs AD	S100A11
																		1.38586e-07	-0.979298	0.047	0.104	0.00354225	T3	esMF vs AD	FGD3
																		4.753e-11	-0.98216	0.107	0.204	1.21487e-06	T3	esMF vs AD	C11orf98
																		2.04681e-08	-0.985392	0.05	0.112	0.000523165	T3	esMF vs AD	ELP5
																		8.46499e-14	-0.988053	0.112	0.226	2.16365e-09	T3	esMF vs AD	ADSL
																		2.51427e-17	-0.9884	0.191	0.344	6.42649e-13	T3	esMF vs AD	RHOH
																		8.0172e-09	-0.990103	0.069	0.141	0.00020492	T3	esMF vs AD	DCPS
																		1.69854e-23	-0.994303	0.248	0.432	4.34147e-19	T3	esMF vs AD	DSTN
																		2.4072e-26	-0.994543	0.22	0.423	6.1528e-22	T3	esMF vs AD	TUBA4A
																		8.79634e-24	-0.994973	0.266	0.451	2.24834e-19	T3	esMF vs AD	RNH1
																		1.99696e-45	-0.996704	0.462	0.705	5.10422e-41	T3	esMF vs AD	CAP1
																		1.77337e-09	-1.00035	0.075	0.153	4.53274e-05	T3	esMF vs AD	AAGAB
																		7.25157e-15	-1.00109	0.177	0.305	1.8535e-10	T3	esMF vs AD	TUBA1C
																		9.27226e-10	-1.00843	0.082	0.163	2.36999e-05	T3	esMF vs AD	ANXA4
																		3.69754e-13	-1.01539	0.092	0.197	9.45091e-09	T3	esMF vs AD	ERP44
																		1.5212e-21	-1.01783	0.178	0.35	3.88818e-17	T3	esMF vs AD	TKT
																		3.84816e-16	-1.01923	0.112	0.239	9.8359e-12	T3	esMF vs AD	WASHC3
																		2.15772e-09	-1.02098	0.062	0.134	5.51514e-05	T3	esMF vs AD	ACTL6A
																		6.49531e-20	-1.0233	0.191	0.354	1.6602e-15	T3	esMF vs AD	MVP
																		3.36268e-16	-1.02331	0.17	0.309	8.59501e-12	T3	esMF vs AD	ESD
																		5.11713e-15	-1.03116	0.137	0.264	1.30794e-10	T3	esMF vs AD	TMBIM1
																		2.52972e-10	-1.03574	0.09	0.177	6.46596e-06	T3	esMF vs AD	C12orf10
																		1.04655e-21	-1.03621	0.203	0.373	2.67499e-17	T3	esMF vs AD	LIME1
																		1.37564e-26	-1.04813	0.215	0.416	3.51614e-22	T3	esMF vs AD	PCED1B-AS1
																		1.04157e-29	-1.0528	0.321	0.527	2.66226e-25	T3	esMF vs AD	LMO4
																		1.44286e-13	-1.0592	0.1	0.207	3.68794e-09	T3	esMF vs AD	PLIN2
																		1.98015e-14	-1.0622	0.12	0.237	5.06127e-10	T3	esMF vs AD	SUCLG1
																		2.71111e-16	-1.06389	0.129	0.262	6.92959e-12	T3	esMF vs AD	ITGB7
																		8.71052e-85	-1.06629	0.644	0.896	2.22641e-80	T3	esMF vs AD	EMP3
																		8.68644e-13	-1.069	0.061	0.151	2.22025e-08	T3	esMF vs AD	PCED1B
																		6.2309e-11	-1.07013	0.097	0.188	1.59262e-06	T3	esMF vs AD	ARHGEF3
																		1.35233e-09	-1.07289	0.063	0.136	3.45656e-05	T3	esMF vs AD	USB1
																		6.48457e-14	-1.07908	0.107	0.217	1.65746e-09	T3	esMF vs AD	BIN1
																		5.92063e-150	-1.08842	0.894	0.984	1.51331e-145	T3	esMF vs AD	SH3BGRL3
																		3.7287e-08	-1.08946	0.076	0.145	0.000953055	T3	esMF vs AD	BTN3A2
																		1.35947e-14	-1.09041	0.134	0.255	3.4748e-10	T3	esMF vs AD	GLRX3
																		1.31218e-18	-1.09481	0.14	0.281	3.35393e-14	T3	esMF vs AD	S100A6
																		1.27539e-67	-1.09494	0.621	0.809	3.2599e-63	T3	esMF vs AD	ANXA2
																		3.78513e-10	-1.10105	0.05	0.121	9.67479e-06	T3	esMF vs AD	TRIM59
																		2.43398e-08	-1.10229	0.071	0.138	0.000622125	T3	esMF vs AD	DSG1
																		4.91825e-10	-1.10433	0.072	0.15	1.2571e-05	T3	esMF vs AD	GNG10
																		1.07392e-06	-1.10503	0.049	0.1	0.0274493	T3	esMF vs AD	ADA2
																		4.13393e-59	-1.10625	0.397	0.715	1.05663e-54	T3	esMF vs AD	HLA-DRB1
																		2.27987e-52	-1.10816	0.45	0.718	5.82734e-48	T3	esMF vs AD	DYNLL1
																		2.4297e-09	-1.11583	0.062	0.133	6.21031e-05	T3	esMF vs AD	UQCC2
																		4.33993e-08	-1.11621	0.074	0.142	0.00110929	T3	esMF vs AD	CFAP36
																		2.05594e-10	-1.12111	0.059	0.134	5.25497e-06	T3	esMF vs AD	NFU1
																		7.50113e-08	-1.12217	0.057	0.117	0.00191729	T3	esMF vs AD	STAM
																		1.16831e-21	-1.1229	0.142	0.301	2.9862e-17	T3	esMF vs AD	ISG20
																		3.51944e-34	-1.14478	0.336	0.554	8.9957e-30	T3	esMF vs AD	ITM2A
																		2.09183e-23	-1.15056	0.198	0.373	5.34672e-19	T3	esMF vs AD	ETFB
																		1.25339e-111	-1.15535	0.702	0.932	3.20367e-107	T3	esMF vs AD	ALOX5AP
																		1.91153e-29	-1.15623	0.279	0.485	4.88587e-25	T3	esMF vs AD	LAT
																		5.04021e-17	-1.15712	0.134	0.265	1.28828e-12	T3	esMF vs AD	NDFIP2
																		3.99064e-09	-1.1601	0.11	0.192	0.000102001	T3	esMF vs AD	IFI6
																		1.38466e-162	-1.16281	0.889	0.974	3.53919e-158	T3	esMF vs AD	MYL6
																		8.56152e-17	-1.16327	0.137	0.27	2.18833e-12	T3	esMF vs AD	GLIPR2
																		2.18987e-09	-1.16834	0.064	0.135	5.59732e-05	T3	esMF vs AD	CBWD1
																		1.41897e-21	-1.1688	0.155	0.317	3.62688e-17	T3	esMF vs AD	CORO1B
																		3.2679e-95	-1.17435	0.72	0.92	8.35276e-91	T3	esMF vs AD	IFITM2
																		1.56064e-16	-1.18345	0.083	0.2	3.98898e-12	T3	esMF vs AD	TOB1
																		2.10762e-11	-1.1963	0.082	0.171	5.38707e-07	T3	esMF vs AD	CALHM2
																		1.26998e-07	-1.20221	0.05	0.107	0.00324608	T3	esMF vs AD	HAUS1
																		1.27113e-11	-1.20498	0.087	0.178	3.249e-07	T3	esMF vs AD	PRKACB
																		1.73973e-15	-1.2087	0.122	0.245	4.44676e-11	T3	esMF vs AD	NOSIP
																		8.86e-11	-1.21455	0.093	0.181	2.26462e-06	T3	esMF vs AD	CYSTM1
																		3.47459e-24	-1.21846	0.136	0.309	8.88104e-20	T3	esMF vs AD	EVI2B
																		8.54387e-17	-1.22401	0.113	0.241	2.18381e-12	T3	esMF vs AD	DOK2
																		2.19511e-07	-1.22836	0.054	0.11	0.0056107	T3	esMF vs AD	GIMAP7
																		1.29638e-08	-1.24072	0.048	0.11	0.000331354	T3	esMF vs AD	RUVBL1
																		2.5297e-16	-1.2445	0.105	0.226	6.46592e-12	T3	esMF vs AD	P2RY10
																		6.52359e-09	-1.26264	0.072	0.142	0.000166743	T3	esMF vs AD	PGM2L1
																		1.3333e-10	-1.27824	0.052	0.124	3.40792e-06	T3	esMF vs AD	POLR3K
																		1.3253e-24	-1.28708	0.155	0.328	3.38747e-20	T3	esMF vs AD	ETHE1
																		2.11176e-37	-1.30483	0.231	0.468	5.39766e-33	T3	esMF vs AD	GATA3
																		4.85619e-08	-1.30516	0.047	0.105	0.00124124	T3	esMF vs AD	TRIB2
																		1.51888e-16	-1.30817	0.092	0.21	3.88225e-12	T3	esMF vs AD	PDCL3
																		1.36649e-08	-1.30999	0.054	0.116	0.000349274	T3	esMF vs AD	FXYD1
																		5.13703e-21	-1.3177	0.133	0.281	1.31303e-16	T3	esMF vs AD	IL9R
																		6.43375e-11	-1.31897	0.04	0.109	1.64447e-06	T3	esMF vs AD	NME7
																		4.95806e-08	-1.33767	0.076	0.142	0.00126728	T3	esMF vs AD	LAIR2
																		1.18783e-15	-1.33798	0.086	0.197	3.03609e-11	T3	esMF vs AD	GZMM
																		7.09049e-11	-1.36415	0.048	0.12	1.81233e-06	T3	esMF vs AD	JAZF1
																		1.31175e-16	-1.36472	0.109	0.231	3.35283e-12	T3	esMF vs AD	SAMHD1
																		1.24953e-11	-1.36905	0.082	0.17	3.1938e-07	T3	esMF vs AD	ICOS
																		9.34318e-23	-1.377	0.129	0.286	2.38812e-18	T3	esMF vs AD	TGFBR3
																		6.70841e-10	-1.38278	0.04	0.104	1.71467e-05	T3	esMF vs AD	MGST2
																		1.56194e-73	-1.3829	0.472	0.75	3.99231e-69	T3	esMF vs AD	TXN
																		3.41006e-13	-1.38363	0.029	0.101	8.71611e-09	T3	esMF vs AD	RTKN2
																		5.89605e-85	-1.39025	0.407	0.741	1.50703e-80	T3	esMF vs AD	MT2A
																		4.10825e-18	-1.3926	0.077	0.197	1.05007e-13	T3	esMF vs AD	ACOT7
																		1.62023e-20	-1.4108	0.078	0.209	4.14131e-16	T3	esMF vs AD	VAMP5
																		2.17752e-07	-1.41575	0.066	0.124	0.00556574	T3	esMF vs AD	FXYD7
																		5.50779e-44	-1.44438	0.225	0.483	1.40779e-39	T3	esMF vs AD	CIB1
																		8.75471e-34	-1.4663	0.183	0.39	2.23771e-29	T3	esMF vs AD	MIIP
																		8.41292e-09	-1.47391	0.042	0.1	0.000215034	T3	esMF vs AD	GIMAP1
																		3.38825e-29	-1.48793	0.138	0.325	8.66036e-25	T3	esMF vs AD	AHI1
																		6.90477e-66	-1.53495	0.321	0.624	1.76486e-61	T3	esMF vs AD	FKBP1A
																		2.45939e-23	-1.59933	0.067	0.203	6.2862e-19	T3	esMF vs AD	TESPA1
																		6.3249e-39	-1.69314	0.106	0.317	1.61664e-34	T3	esMF vs AD	MT1E
																		6.43869e-19	-1.70672	0.059	0.171	1.64573e-14	T3	esMF vs AD	TSPAN2
																		9.93796e-25	-1.72144	0.04	0.163	2.54014e-20	T3	esMF vs AD	CD28
																		3.20687e-34	-1.74783	0.097	0.286	8.19677e-30	T3	esMF vs AD	SCML4
																		1.56781e-28	-1.75213	0.058	0.208	4.00733e-24	T3	esMF vs AD	NCF4
																		1.21542e-37	-1.7608	0.094	0.296	3.10662e-33	T3	esMF vs AD	CRIP2
																		3.24488e-31	-1.80318	0.071	0.237	8.29392e-27	T3	esMF vs AD	ARRB2
																		1.57471e-22	-1.821	0.058	0.183	4.02495e-18	T3	esMF vs AD	HLA-DMA
																		7.25065e-13	-1.82369	0.034	0.106	1.85327e-08	T3	esMF vs AD	AAMDC
																		2.91984e-19	-1.82836	0.046	0.152	7.46311e-15	T3	esMF vs AD	CSGALNACT1
																		1.95828e-17	-1.83029	0.049	0.15	5.00535e-13	T3	esMF vs AD	CCR8
																		4.7719e-137	-1.87433	0.348	0.792	1.2197e-132	T3	esMF vs AD	CAPG
																		2.13761e-33	-1.89666	0.076	0.251	5.46374e-29	T3	esMF vs AD	HLA-DRB5
																		1.6891e-13	-1.8988	0.034	0.11	4.31734e-09	T3	esMF vs AD	TNFSF8
																		4.37062e-46	-1.92963	0.137	0.374	1.11713e-41	T3	esMF vs AD	C1orf162
																		2.06509e-43	-1.9456	0.085	0.303	5.27836e-39	T3	esMF vs AD	APBB1IP
																		4.49181e-19	-2.10069	0.033	0.128	1.14811e-14	T3	esMF vs AD	CD7
																		6.27318e-61	-2.11643	0.124	0.408	1.60343e-56	T3	esMF vs AD	HLA-DQB1
																		2.29515e-62	-2.15131	0.126	0.421	5.8664e-58	T3	esMF vs AD	IL22
																		1.78597e-101	-2.16885	0.157	0.551	4.56493e-97	T3	esMF vs AD	S100A10
																		7.13187e-198	-2.17299	0.485	0.924	1.82291e-193	T3	esMF vs AD	ANXA1
																		1.23573e-30	-2.21483	0.044	0.19	3.15853e-26	T3	esMF vs AD	GRAP2
																		1.06421e-48	-2.46784	0.064	0.28	2.72011e-44	T3	esMF vs AD	GPR171
																		4.75474e-24	-2.49681	0.027	0.134	1.21531e-19	T3	esMF vs AD	NINJ2
																		3.08056e-28	-2.51667	0.039	0.17	7.87392e-24	T3	esMF vs AD	PLAAT3
																		8.62361e-46	-2.52362	0.071	0.28	2.2042e-41	T3	esMF vs AD	KLRK1
																		1.84786e-19	-2.54697	0.021	0.107	4.72313e-15	T3	esMF vs AD	ST6GAL1
																		1.16998e-59	-2.5641	0.067	0.316	2.99047e-55	T3	esMF vs AD	GLRX
																		5.79818e-26	-2.85148	0.013	0.111	1.48201e-21	T3	esMF vs AD	ARMH1
																		1.46876e-32	-2.97269	0.017	0.142	3.75415e-28	T3	esMF vs AD	CD200R1
																		2.16721e-24	-3.05621	0.021	0.124	5.53939e-20	T3	esMF vs AD	SELL
																		3.67568e-40	-3.61487	0.016	0.161	9.39503e-36	T3	esMF vs AD	PDE7B
																		6.35163e-76	-3.90702	0.021	0.274	1.62348e-71	T3	esMF vs AD	TIGIT
																		5.89356e-95	-4.22725	0.013	0.307	1.50639e-90	T3	esMF vs AD	CD8B
																		5.90712e-31	-4.81163	0.004	0.105	1.50986e-26	T3	esMF vs AD	TRAV19
																		1.74929e-151	-5.13868	0.011	0.439	4.47119e-147	T3	esMF vs AD	CD8A
																		1.5829e-35	-5.69617	0.004	0.118	4.0459e-31	T3	esMF vs AD	TRBV7-9

## Sheet: T4
p_val	avg_log2FC	pct.1	pct.2	p_val_adj	cell_type	group	gene		p_val	avg_log2FC	pct.1	pct.2	p_val_adj	cell_type	group	gene		p_val	avg_log2FC	pct.1	pct.2	p_val_adj	cell_type	group	gene
3.64059e-10	8.5488	0.18	0	9.30536e-06	T4	AD vs HC	SERPINB4		5.88989e-09	1.58074	0.431	0.24	0.000150546	T4	esMF vs HC	IL7R		1.55464e-06	4.51483	0.12	0.01	0.0397365	T4	esMF vs AD	NFKBIZ
1.01393e-07	5.03771	0.155	0.01	0.00259161	T4	AD vs HC	CALML5		5.09135e-07	0.868274	0.376	0.19	0.0130135	T4	esMF vs HC	CCL4L2		3.05934e-14	3.98624	0.264	0.019	7.81967e-10	T4	esMF vs AD	ATP5F1D
1.07929e-06	4.48631	0.136	0.01	0.0275867	T4	AD vs HC	DSC3		1.23339e-06	-0.503337	0.155	0.335	0.0315255	T4	esMF vs HC	NDUFC2		1.04073e-08	3.83353	0.168	0.015	0.000266011	T4	esMF vs AD	GNB2
1.26954e-07	3.75175	0.175	0.02	0.00324493	T4	AD vs HC	DSG1		6.59191e-07	-0.503605	0.288	0.535	0.0168489	T4	esMF vs HC	JAK1		1.06023e-06	3.58743	0.139	0.019	0.0270994	T4	esMF vs AD	TGFBR2
4.94437e-07	2.17159	0.32	0.13	0.0126378	T4	AD vs HC	IFITM3		6.25295e-07	-0.509754	0.167	0.36	0.0159825	T4	esMF vs HC	C9orf78		6.67744e-09	3.48348	0.185	0.024	0.000170675	T4	esMF vs AD	HMGN1
2.62876e-08	1.43987	0.539	0.335	0.00067191	T4	AD vs HC	TXN		6.70972e-08	-0.512039	0.263	0.52	0.00171501	T4	esMF vs HC	PDIA3		1.76763e-06	3.40412	0.122	0.01	0.0451807	T4	esMF vs AD	PPP3CC
1.4462e-10	1.19812	0.777	0.65	3.69649e-06	T4	AD vs HC	IFITM2		1.67382e-06	-0.51458	0.319	0.57	0.0427829	T4	esMF vs HC	CD3G		1.74119e-20	3.16229	0.414	0.078	4.45048e-16	T4	esMF vs AD	COTL1
6.38717e-08	1.19671	0.864	0.835	0.00163256	T4	AD vs HC	CRIP1		1.41485e-08	-0.517186	0.262	0.53	0.000361636	T4	esMF vs HC	LRRFIP1		4.53388e-23	3.11094	0.509	0.15	1.15886e-18	T4	esMF vs AD	NFKBIA
3.76534e-11	1.16534	0.767	0.63	9.62422e-07	T4	AD vs HC	S100A11		1.47805e-06	-0.517383	0.263	0.485	0.0377789	T4	esMF vs HC	AKAP13		7.00791e-23	2.4859	0.519	0.155	1.79122e-18	T4	esMF vs AD	ITM2B
1.34584e-06	0.861669	0.67	0.53	0.0343996	T4	AD vs HC	ALOX5AP		1.06422e-08	-0.520998	0.221	0.465	0.000272014	T4	esMF vs HC	GADD45B		3.90404e-09	2.34802	0.376	0.184	9.97873e-05	T4	esMF vs AD	CCL4L2
6.42034e-07	0.853841	0.689	0.635	0.0164104	T4	AD vs HC	HINT1		1.83874e-06	-0.523817	0.145	0.315	0.0469982	T4	esMF vs HC	JPT1		1.07133e-29	2.31277	0.71	0.359	2.73832e-25	T4	esMF vs AD	ZFP36L2
4.40519e-12	0.742447	0.942	0.905	1.12597e-07	T4	AD vs HC	SH3BGRL3		7.89415e-07	-0.525279	0.366	0.64	0.0201774	T4	esMF vs HC	GZMM		3.31188e-08	2.25684	0.235	0.063	0.000846516	T4	esMF vs AD	CRTAM
8.47844e-08	0.516002	0.917	0.895	0.00216709	T4	AD vs HC	PPIA		1.75109e-07	-0.529397	0.153	0.345	0.00447578	T4	esMF vs HC	NCOR1		1.45683e-09	2.23595	0.242	0.053	3.72365e-05	T4	esMF vs AD	SMCHD1
1.49762e-06	0.501001	0.951	0.96	0.0382792	T4	AD vs HC	ACTG1		1.34233e-06	-0.550504	0.122	0.28	0.0343099	T4	esMF vs HC	SNHG12		1.8808e-06	2.21012	0.192	0.058	0.0480733	T4	esMF vs AD	MAP1LC3B
1.5956e-06	-0.566172	0.772	0.9	0.0407836	T4	AD vs HC	FTL		9.05643e-08	-0.551092	0.221	0.46	0.00231482	T4	esMF vs HC	CCND3		4.27234e-07	2.17652	0.21	0.063	0.0109201	T4	esMF vs AD	ANP32B
1.83955e-07	-0.610388	0.985	1	0.00470188	T4	AD vs HC	MALAT1		2.71632e-07	-0.55591	0.137	0.315	0.0069429	T4	esMF vs HC	SCML4		1.3177e-40	1.95599	0.835	0.51	3.36805e-36	T4	esMF vs AD	PFN1
1.23351e-06	-0.63062	0.456	0.73	0.0315285	T4	AD vs HC	RSRP1		2.70579e-07	-0.556876	0.686	0.84	0.00691601	T4	esMF vs HC	CCL4		1.20173e-07	1.8511	0.263	0.097	0.00307163	T4	esMF vs AD	PDIA3
3.50526e-16	-0.652693	0.908	1	8.95944e-12	T4	AD vs HC	HLA-B		7.71035e-08	-0.55707	0.203	0.43	0.00197077	T4	esMF vs HC	MBP		5.55901e-09	1.78757	0.288	0.097	0.000142088	T4	esMF vs AD	JAK1
3.34921e-08	-0.744392	0.51	0.805	0.000856058	T4	AD vs HC	AHNAK		5.0668e-09	-0.561856	0.187	0.43	0.000129507	T4	esMF vs HC	ANXA5		2.10299e-15	1.66193	0.609	0.354	5.37525e-11	T4	esMF vs AD	DUSP2
6.32839e-12	-0.748301	0.796	0.915	1.61754e-07	T4	AD vs HC	HSPA8		7.78738e-08	-0.573835	0.355	0.64	0.00199045	T4	esMF vs HC	NDUFA4		2.91174e-07	1.50938	0.307	0.141	0.0074424	T4	esMF vs AD	GUK1
7.73473e-07	-0.870669	0.364	0.65	0.01977	T4	AD vs HC	TAGAP		2.06657e-07	-0.585052	0.129	0.3	0.00528216	T4	esMF vs HC	AMD1		1.68971e-27	1.37727	0.873	0.621	4.3189e-23	T4	esMF vs AD	FTH1
6.70283e-07	-0.883409	0.291	0.58	0.0171324	T4	AD vs HC	STK17B		1.712e-07	-0.586606	0.415	0.68	0.00437588	T4	esMF vs HC	NCL		3.18912e-12	1.3621	0.686	0.451	8.1514e-08	T4	esMF vs AD	CCL4
1.81318e-08	-0.934586	0.427	0.715	0.000463448	T4	AD vs HC	CTSW		2.78815e-07	-0.591433	0.187	0.395	0.00712652	T4	esMF vs HC	CAST		2.52779e-07	1.32669	0.414	0.243	0.00646102	T4	esMF vs AD	TNFAIP3
1.0848e-06	-0.962393	0.243	0.5	0.0277275	T4	AD vs HC	PTGER4		6.05326e-07	-0.592102	0.109	0.265	0.0154721	T4	esMF vs HC	PCMT1		8.51409e-16	1.17242	0.791	0.641	2.1762e-11	T4	esMF vs AD	BTG1
9.04653e-11	-0.994987	0.311	0.69	2.31229e-06	T4	AD vs HC	BRD2		3.71279e-13	-0.60373	0.78	0.935	9.4899e-09	T4	esMF vs HC	VIM		3.32317e-34	0.858611	0.993	0.908	8.49402e-30	T4	esMF vs AD	HLA-B
7.00967e-10	-1.01621	0.359	0.7	1.79167e-05	T4	AD vs HC	DNAJA1		1.04551e-06	-0.61706	0.24	0.45	0.0267232	T4	esMF vs HC	DDX3X		2.2835e-09	0.529421	0.859	0.694	5.83663e-05	T4	esMF vs AD	GZMK
1.51321e-08	-1.03531	0.296	0.59	0.000386777	T4	AD vs HC	BTG2		2.01431e-07	-0.632762	0.144	0.325	0.00514859	T4	esMF vs HC	SCAF11		2.28631e-12	0.515466	0.998	0.985	5.8438e-08	T4	esMF vs AD	MALAT1
4.55806e-07	-1.06991	0.15	0.405	0.0116504	T4	AD vs HC	SQSTM1		1.17218e-06	-0.634799	0.074	0.2	0.0299608	T4	esMF vs HC	NDUFA5		2.33023e-07	-0.519567	0.558	0.772	0.00595608	T4	esMF vs AD	MIF
2.45951e-09	-1.08176	0.277	0.625	6.2865e-05	T4	AD vs HC	MCL1		3.24419e-09	-0.635378	0.308	0.575	8.29215e-05	T4	esMF vs HC	TUBA1B		1.1088e-13	-0.541732	0.805	0.917	2.8341e-09	T4	esMF vs AD	PPIA
7.5185e-07	-1.08574	0.233	0.5	0.0192173	T4	AD vs HC	KMT2E		2.17625e-12	-0.639456	0.5	0.805	5.56251e-08	T4	esMF vs HC	AHNAK		8.67403e-11	-0.543838	0.894	0.951	2.21708e-06	T4	esMF vs AD	ACTG1
1.75014e-08	-1.09064	0.165	0.46	0.000447335	T4	AD vs HC	CCND3		1.44033e-06	-0.650274	0.172	0.355	0.0368148	T4	esMF vs HC	SEC62		3.50249e-12	-0.544772	0.668	0.898	8.95237e-08	T4	esMF vs AD	IFITM1
5.03461e-09	-1.12578	0.218	0.525	0.000128685	T4	AD vs HC	EIF5		6.35029e-07	-0.656935	0.073	0.2	0.0162313	T4	esMF vs HC	FMNL1		2.77524e-11	-0.56283	0.872	0.932	7.09351e-07	T4	esMF vs AD	IL32
1.23538e-07	-1.12807	0.189	0.45	0.00315763	T4	AD vs HC	DDX3X		1.33371e-09	-0.660809	0.22	0.465	3.40897e-05	T4	esMF vs HC	GZMH		1.81438e-06	-0.589603	0.583	0.743	0.0463756	T4	esMF vs AD	HSP90AB1
1.94299e-06	-1.14442	0.107	0.315	0.0496627	T4	AD vs HC	VPS37B		1.12188e-07	-0.661119	0.139	0.325	0.00286753	T4	esMF vs HC	CCDC85B		3.04171e-09	-0.616602	0.556	0.752	7.77462e-05	T4	esMF vs AD	MYL12B
3.75587e-07	-1.1536	0.155	0.395	0.0096	T4	AD vs HC	DNAJB6		1.49084e-07	-0.664414	0.176	0.375	0.00381058	T4	esMF vs HC	ZYX		2.70145e-09	-0.619434	0.44	0.67	6.90492e-05	T4	esMF vs AD	HSPA1A
3.43009e-08	-1.15768	0.194	0.475	0.000876731	T4	AD vs HC	ATP6V0C		1.71145e-06	-0.6653	0.159	0.335	0.0437446	T4	esMF vs HC	GOLGA4		4.48143e-08	-0.629615	0.189	0.369	0.00114545	T4	esMF vs AD	GZMB
5.62382e-11	-1.22649	0.252	0.59	1.43745e-06	T4	AD vs HC	YBX1		2.89301e-07	-0.66668	0.175	0.365	0.00739455	T4	esMF vs HC	PSAP		1.69878e-07	-0.638712	0.315	0.519	0.00434209	T4	esMF vs AD	PRDX1
8.3796e-07	-1.23326	0.155	0.395	0.0214182	T4	AD vs HC	ZC3HAV1		1.89071e-07	-0.672271	0.142	0.325	0.00483266	T4	esMF vs HC	SLC3A2		1.83846e-12	-0.666256	0.933	0.951	4.69912e-08	T4	esMF vs AD	CCL5
1.31166e-06	-1.26155	0.146	0.37	0.033526	T4	AD vs HC	TAP1		4.74819e-15	-0.686579	0.72	0.93	1.21364e-10	T4	esMF vs HC	CALM1		1.33072e-06	-0.672678	0.461	0.646	0.0340132	T4	esMF vs AD	TPM3
1.6961e-07	-1.30189	0.141	0.385	0.00433523	T4	AD vs HC	KLRG1		2.23235e-14	-0.688197	0.609	0.86	5.70588e-10	T4	esMF vs HC	DUSP2		2.76232e-10	-0.681294	0.607	0.791	7.06049e-06	T4	esMF vs AD	CD99
1.29756e-06	-1.33513	0.097	0.3	0.0331655	T4	AD vs HC	KTN1		5.01096e-08	-0.688735	0.133	0.315	0.0012808	T4	esMF vs HC	VPS37B		1.83748e-06	-0.710199	0.258	0.442	0.0469659	T4	esMF vs AD	ATP5MC3
7.50952e-08	-1.34142	0.126	0.37	0.00191943	T4	AD vs HC	FOSB		1.43131e-06	-0.689418	0.112	0.26	0.0365843	T4	esMF vs HC	RAB5C		2.87616e-13	-0.728154	0.752	0.874	7.35147e-09	T4	esMF vs AD	MYL6
5.70335e-07	-1.3694	0.078	0.275	0.0145778	T4	AD vs HC	RASSF5		1.57704e-06	-0.696583	0.102	0.245	0.0403091	T4	esMF vs HC	PPP4R2		1.08781e-21	-0.746533	0.991	0.99	2.78045e-17	T4	esMF vs AD	ACTB
4.61719e-25	-1.44143	0.621	0.905	1.18015e-20	T4	AD vs HC	FTH1		1.61603e-06	-0.697914	0.156	0.33	0.0413058	T4	esMF vs HC	HSPD1		4.87702e-09	-0.749966	0.466	0.675	0.000124657	T4	esMF vs AD	TAGLN2
6.4579e-08	-1.47612	0.063	0.275	0.00165064	T4	AD vs HC	H2AFV		1.0981e-07	-0.704852	0.193	0.395	0.00280674	T4	esMF vs HC	DNAJB6		4.19206e-18	-0.755504	0.82	0.937	1.07149e-13	T4	esMF vs AD	GAPDH
7.55682e-19	-1.48924	0.369	0.78	1.93152e-14	T4	AD vs HC	NR4A2		1.34081e-06	-0.712563	0.182	0.35	0.034271	T4	esMF vs HC	S100A10		3.37289e-07	-0.764031	0.254	0.447	0.00862112	T4	esMF vs AD	PPP1CA
7.08233e-07	-1.51006	0.092	0.295	0.0181024	T4	AD vs HC	TUBB2A		5.63575e-08	-0.713233	0.106	0.27	0.0014405	T4	esMF vs HC	LAMP1		2.71417e-07	-0.772209	0.387	0.549	0.00693743	T4	esMF vs AD	CD8A
1.25983e-10	-1.53682	0.141	0.455	3.22014e-06	T4	AD vs HC	GUK1		3.05684e-07	-0.718647	0.148	0.325	0.00781329	T4	esMF vs HC	HSPH1		1.13791e-06	-0.786433	0.336	0.519	0.0290849	T4	esMF vs AD	IER2
1.59021e-07	-1.56156	0.053	0.245	0.00406458	T4	AD vs HC	ITSN2		1.00483e-07	-0.729313	0.268	0.51	0.00256835	T4	esMF vs HC	IQGAP1		1.95874e-07	-0.788598	0.373	0.558	0.00500655	T4	esMF vs AD	COX8A
6.48685e-09	-1.60029	0.068	0.3	0.000165804	T4	AD vs HC	AMD1		2.76546e-07	-0.732113	0.055	0.17	0.00706851	T4	esMF vs HC	STX11		6.21116e-09	-0.791764	0.397	0.621	0.000158757	T4	esMF vs AD	COX6A1
1.40087e-06	-1.62821	0.078	0.26	0.0358062	T4	AD vs HC	RBL2		2.20365e-08	-0.733638	0.293	0.55	0.000563252	T4	esMF vs HC	HSPA5		1.44942e-14	-0.800963	0.586	0.796	3.70473e-10	T4	esMF vs AD	CLIC1
9.25425e-09	-1.64586	0.078	0.315	0.000236539	T4	AD vs HC	P4HB		2.37556e-07	-0.733961	0.23	0.43	0.00607193	T4	esMF vs HC	LMNA		1.68045e-08	-0.811707	0.343	0.553	0.000429522	T4	esMF vs AD	LDHA
1.68064e-06	-1.65422	0.078	0.26	0.0429572	T4	AD vs HC	DEK		1.18274e-09	-0.739673	0.144	0.36	3.02309e-05	T4	esMF vs HC	DOK2		3.5448e-12	-0.834416	0.506	0.743	9.0605e-08	T4	esMF vs AD	FXYD5
8.28888e-08	-1.66235	0.092	0.31	0.00211864	T4	AD vs HC	ZNF331		3.57729e-08	-0.742517	0.119	0.3	0.000914356	T4	esMF vs HC	CAPN2		3.06491e-08	-0.843492	0.308	0.505	0.000783392	T4	esMF vs AD	TUBA1B
3.5282e-08	-1.67805	0.097	0.335	0.000901808	T4	AD vs HC	GOLGA4		4.11138e-08	-0.743699	0.134	0.315	0.00105087	T4	esMF vs HC	CKS2		3.56824e-07	-0.860927	0.2	0.379	0.00912042	T4	esMF vs AD	TSPO
8.3e-08	-1.68816	0.107	0.335	0.00212148	T4	AD vs HC	INSIG1		5.44168e-08	-0.750799	0.12	0.295	0.00139089	T4	esMF vs HC	TMX4		1.70496e-07	-0.869093	0.253	0.432	0.00435787	T4	esMF vs AD	CD8B
7.88779e-11	-1.70771	0.102	0.39	2.01612e-06	T4	AD vs HC	HLA-DRB5		6.33336e-07	-0.772419	0.206	0.395	0.0161881	T4	esMF vs HC	ZC3HAV1		4.8743e-07	-0.888853	0.225	0.408	0.0124587	T4	esMF vs AD	SELENOW
5.76777e-07	-1.72758	0.049	0.225	0.0147424	T4	AD vs HC	KRAS		1.50331e-06	-0.791078	0.144	0.305	0.0384247	T4	esMF vs HC	TLN1		1.28667e-10	-0.901237	0.335	0.578	3.28873e-06	T4	esMF vs AD	ANXA2
1.00156e-09	-1.73217	0.092	0.355	2.55999e-05	T4	AD vs HC	SERP1		1.74101e-09	-0.8041	0.479	0.72	4.45001e-05	T4	esMF vs HC	HLA-DRB1		3.33694e-07	-0.903502	0.227	0.403	0.00852923	T4	esMF vs AD	DAD1
4.33418e-07	-1.75519	0.063	0.255	0.0110782	T4	AD vs HC	CD47		2.51749e-07	-0.812244	0.085	0.225	0.00643471	T4	esMF vs HC	B3GNT2		1.19026e-25	-0.927182	0.798	0.942	3.04231e-21	T4	esMF vs AD	SH3BGRL3
6.85549e-08	-1.77568	0.063	0.27	0.00175226	T4	AD vs HC	RALGAPA1		1.65885e-14	-0.818689	0.583	0.855	4.24001e-10	T4	esMF vs HC	HSP90AB1		2.12883e-09	-0.932809	0.324	0.549	5.44129e-05	T4	esMF vs AD	ARPC1B
4.36919e-07	-1.8051	0.053	0.235	0.0111677	T4	AD vs HC	NSD3		3.76984e-08	-0.818986	0.105	0.27	0.000963572	T4	esMF vs HC	TOB1		7.80119e-08	-0.963443	0.22	0.403	0.00199398	T4	esMF vs AD	GZMH
3.2491e-08	-1.82729	0.068	0.28	0.000830469	T4	AD vs HC	MAP3K8		4.24319e-14	-0.819298	0.383	0.73	1.08456e-09	T4	esMF vs HC	RSRP1		5.78694e-15	-0.992323	0.375	0.665	1.47914e-10	T4	esMF vs AD	HSPA1B
4.42661e-07	-1.83418	0.068	0.255	0.0113144	T4	AD vs HC	SUN2		1.34783e-09	-0.819643	0.164	0.385	3.44505e-05	T4	esMF vs HC	KLRG1		6.06816e-13	-1.00036	0.502	0.757	1.55102e-08	T4	esMF vs AD	ANXA1
1.5821e-08	-1.85396	0.068	0.29	0.000404385	T4	AD vs HC	COX5A		6.88467e-10	-0.827546	0.217	0.47	1.75972e-05	T4	esMF vs HC	SLC38A2		1.81122e-13	-1.00075	0.252	0.539	4.62947e-09	T4	esMF vs AD	TXN
2.23173e-10	-1.87285	0.068	0.33	5.70431e-06	T4	AD vs HC	ATP1A1		1.31015e-06	-0.829435	0.068	0.185	0.0334873	T4	esMF vs HC	HSPA4		4.51332e-08	-1.01772	0.19	0.364	0.00115361	T4	esMF vs AD	CSTB
8.61224e-08	-1.91463	0.049	0.24	0.00220129	T4	AD vs HC	ZFAND5		9.93764e-14	-0.830996	0.303	0.63	2.54006e-09	T4	esMF vs HC	DYNLL1		6.77207e-08	-1.03609	0.221	0.403	0.00173094	T4	esMF vs AD	GADD45B
5.64967e-21	-1.91898	0.451	0.84	1.44405e-16	T4	AD vs HC	CCL4		8.40978e-07	-0.851487	0.058	0.17	0.0214954	T4	esMF vs HC	RTN3		9.62407e-19	-1.06826	0.543	0.811	2.45991e-14	T4	esMF vs AD	EMP3
1.68281e-11	-1.93338	0.131	0.445	4.30125e-07	T4	AD vs HC	TENT5C		1.60923e-06	-0.851802	0.186	0.355	0.041132	T4	esMF vs HC	TNF		3.24779e-19	-1.07154	0.476	0.777	8.30136e-15	T4	esMF vs AD	IFITM2
5.07095e-07	-1.9596	0.044	0.215	0.0129613	T4	AD vs HC	GRB2		1.14954e-14	-0.861309	0.336	0.675	2.93823e-10	T4	esMF vs HC	IER2		7.31544e-16	-1.09311	0.665	0.864	1.86983e-11	T4	esMF vs AD	CRIP1
5.19217e-07	-1.96325	0.049	0.22	0.0132712	T4	AD vs HC	CDKN2D		5.86026e-10	-0.861707	0.215	0.455	1.49788e-05	T4	esMF vs HC	HERPUD1		1.22652e-06	-1.10014	0.071	0.184	0.0313499	T4	esMF vs AD	CNIH1
8.41169e-16	-1.98965	0.141	0.53	2.15003e-11	T4	AD vs HC	LRRFIP1		1.78883e-07	-0.86497	0.067	0.195	0.00457226	T4	esMF vs HC	PTMS		3.21985e-16	-1.10051	0.303	0.612	8.22992e-12	T4	esMF vs AD	DYNLL1
1.31085e-11	-2.02683	0.063	0.345	3.35053e-07	T4	AD vs HC	ANP32B		2.39418e-10	-0.867045	0.212	0.465	6.11952e-06	T4	esMF vs HC	LBH		1.56475e-06	-1.10422	0.23	0.393	0.0399951	T4	esMF vs AD	LMNA
4.11116e-11	-2.04321	0.073	0.345	1.05081e-06	T4	AD vs HC	NCOR1		1.78312e-12	-0.877201	0.376	0.66	4.55766e-08	T4	esMF vs HC	LGALS1		9.00316e-07	-1.11444	0.112	0.248	0.0230121	T4	esMF vs AD	ATP6V0B
1.28168e-08	-2.08556	0.049	0.255	0.000327598	T4	AD vs HC	ENC1		2.98446e-15	-0.877261	0.319	0.69	7.62828e-11	T4	esMF vs HC	BRD2		1.36119e-07	-1.11916	0.118	0.267	0.00347919	T4	esMF vs AD	MAGOH
5.04609e-10	-2.09182	0.053	0.295	1.28978e-05	T4	AD vs HC	TMX4		1.06812e-24	-0.882052	0.669	0.915	2.73011e-20	T4	esMF vs HC	HSPA8		5.39633e-18	-1.13367	0.338	0.67	1.3793e-13	T4	esMF vs AD	ALOX5AP
9.49523e-08	-2.10596	0.039	0.22	0.00242698	T4	AD vs HC	PPM1G		4.7875e-15	-0.892176	0.502	0.825	1.22368e-10	T4	esMF vs HC	ANXA1		2.12523e-21	-1.13837	0.433	0.767	5.43209e-17	T4	esMF vs AD	S100A11
4.86947e-36	-2.13607	0.51	0.895	1.24464e-31	T4	AD vs HC	PFN1		1.91338e-07	-0.895981	0.044	0.15	0.0048906	T4	esMF vs HC	KDM3A		2.40874e-20	-1.15496	0.399	0.709	6.15675e-16	T4	esMF vs AD	S100A4
6.43276e-16	-2.16293	0.112	0.495	1.64421e-11	T4	AD vs HC	HIST1H4C		1.63814e-08	-0.900156	0.123	0.3	0.000418708	T4	esMF vs HC	IVNS1ABP		4.98743e-13	-1.18282	0.276	0.515	1.27479e-08	T4	esMF vs AD	PLP2
1.59759e-12	-2.17324	0.063	0.36	4.08343e-08	T4	AD vs HC	RAC1		1.05276e-08	-0.901761	0.071	0.215	0.000269087	T4	esMF vs HC	BNIP2		1.32468e-08	-1.18459	0.129	0.296	0.000338588	T4	esMF vs AD	FKBP1A
1.07666e-06	-2.21177	0.024	0.17	0.0275193	T4	AD vs HC	CLTB		3.48573e-12	-0.906117	0.189	0.455	8.90952e-08	T4	esMF vs HC	TUBA1A		1.95007e-07	-1.2171	0.114	0.257	0.00498438	T4	esMF vs AD	VPS29
1.06331e-06	-2.23768	0.039	0.195	0.0271783	T4	AD vs HC	KLF2		1.83817e-08	-0.907278	0.078	0.225	0.000469837	T4	esMF vs HC	CHCHD10		2.3942e-12	-1.27159	0.131	0.35	6.11957e-08	T4	esMF vs AD	MGST3
1.43067e-09	-2.24395	0.049	0.27	3.65679e-05	T4	AD vs HC	LAMP1		3.21514e-13	-0.908744	0.226	0.525	8.2179e-09	T4	esMF vs HC	EIF5		1.3741e-08	-1.31909	0.082	0.223	0.000351221	T4	esMF vs AD	TALDO1
5.35693e-16	-2.26387	0.092	0.465	1.36923e-11	T4	AD vs HC	CSRNP1		7.34466e-07	-0.91661	0.061	0.175	0.0187729	T4	esMF vs HC	CAPG		1.99705e-28	-1.32493	0.78	0.937	5.10446e-24	T4	esMF vs AD	VIM
2.13236e-07	-2.26687	0.024	0.185	0.0054503	T4	AD vs HC	MCUB		2.71374e-08	-0.926273	0.099	0.26	0.000693633	T4	esMF vs HC	CYTH1		3.62103e-08	-1.3757	0.148	0.32	0.000925536	T4	esMF vs AD	IFITM3
3.38631e-15	-2.27378	0.078	0.43	8.65542e-11	T4	AD vs HC	MBP		9.08302e-09	-0.92813	0.071	0.215	0.000232162	T4	esMF vs HC	EIF4A3		2.85654e-07	-1.41787	0.062	0.175	0.00730131	T4	esMF vs AD	DSG1
3.58276e-12	-2.27626	0.073	0.37	9.15753e-08	T4	AD vs HC	CDC42EP3		1.27855e-07	-0.935871	0.056	0.175	0.00326798	T4	esMF vs HC	IFRD1		5.70245e-10	-1.54253	0.083	0.238	1.45755e-05	T4	esMF vs AD	HOPX
5.96732e-14	-2.28488	0.058	0.375	1.52525e-09	T4	AD vs HC	ZYX		1.68563e-10	-0.941225	0.286	0.555	4.30847e-06	T4	esMF vs HC	ITM2A		7.54062e-08	-1.5732	0.045	0.15	0.00192738	T4	esMF vs AD	FXYD2
7.58474e-20	-2.29118	0.097	0.535	1.93866e-15	T4	AD vs HC	JAK1		1.66995e-11	-0.946048	0.139	0.37	4.26839e-07	T4	esMF vs HC	XBP1		1.8636e-06	-1.65604	0.029	0.107	0.0476337	T4	esMF vs AD	TPGS1
7.53158e-15	-2.2994	0.053	0.38	1.92507e-10	T4	AD vs HC	SMCHD1		3.26543e-13	-0.950542	0.436	0.72	8.34645e-09	T4	esMF vs HC	SLC2A3		3.91772e-24	-1.68212	0.376	0.704	1.00137e-19	T4	esMF vs AD	LGALS1
1.75846e-11	-2.31003	0.053	0.32	4.49463e-07	T4	AD vs HC	ANXA11		8.25017e-08	-0.95185	0.084	0.225	0.00210874	T4	esMF vs HC	GLUD1		2.02205e-20	-1.74825	0.182	0.476	5.16835e-16	T4	esMF vs AD	S100A10
6.48603e-08	-2.32262	0.044	0.23	0.00165783	T4	AD vs HC	KDSR		5.99961e-10	-0.962364	0.128	0.33	1.5335e-05	T4	esMF vs HC	ATP1A1		2.74858e-10	-1.7536	0.036	0.155	7.02536e-06	T4	esMF vs AD	CALML5
3.82136e-34	-2.35013	0.354	0.86	9.7674e-30	T4	AD vs HC	DUSP2		8.42529e-08	-0.97099	0.067	0.195	0.00215351	T4	esMF vs HC	AREG		1.39565e-11	-1.804	0.061	0.214	3.56728e-07	T4	esMF vs AD	CD9
2.5342e-07	-2.35499	0.034	0.2	0.00647741	T4	AD vs HC	BTG3		1.84383e-10	-0.97274	0.082	0.255	4.71282e-06	T4	esMF vs HC	PDLIM2		1.94581e-09	-1.84627	0.038	0.15	4.9735e-05	T4	esMF vs AD	CYSTM1
1.08434e-18	-2.36313	0.097	0.52	2.77157e-14	T4	AD vs HC	PDIA3		1.1969e-06	-0.973597	0.074	0.195	0.0305928	T4	esMF vs HC	MGAT1		2.77042e-11	-1.91493	0.061	0.209	7.0812e-07	T4	esMF vs AD	CAPG
1.57808e-07	-2.36644	0.044	0.22	0.00403356	T4	AD vs HC	CEMIP2		1.22692e-12	-0.975756	0.221	0.5	3.136e-08	T4	esMF vs HC	PTGER4		7.32584e-16	-2.30166	0.049	0.223	1.87248e-11	T4	esMF vs AD	CRIP2
3.24419e-07	-2.38054	0.019	0.17	0.00829215	T4	AD vs HC	MZT2B		8.69192e-20	-0.97789	0.399	0.75	2.22165e-15	T4	esMF vs HC	S100A4		2.60194e-14	-2.92654	0.016	0.131	6.65055e-10	T4	esMF vs AD	ZNF683
1.90543e-18	-2.4566	0.15	0.57	4.87028e-14	T4	AD vs HC	NFKBIA		1.70688e-09	-0.980738	0.237	0.46	4.36278e-05	T4	esMF vs HC	RGCC
5.40335e-07	-2.47365	0.019	0.165	0.013811	T4	AD vs HC	SRSF9		6.64258e-08	-0.980846	0.05	0.165	0.00169784	T4	esMF vs HC	KPNA2
4.48904e-07	-2.47583	0.029	0.185	0.011474	T4	AD vs HC	CDK17		1.05978e-17	-0.987553	0.327	0.7	2.7088e-13	T4	esMF vs HC	DNAJA1
3.1646e-07	-2.48097	0.024	0.18	0.00808872	T4	AD vs HC	PSIP1		7.0682e-08	-1.01808	0.084	0.225	0.00180663	T4	esMF vs HC	GABARAPL1
8.79416e-15	-2.49654	0.058	0.385	2.24779e-10	T4	AD vs HC	MAP1LC3B		2.79908e-09	-1.02916	0.113	0.295	7.15444e-05	T4	esMF vs HC	ITGAL
5.56353e-08	-2.50163	0.029	0.205	0.00142204	T4	AD vs HC	IDH2		1.77381e-08	-1.03616	0.054	0.18	0.000453386	T4	esMF vs HC	ODC1
1.64651e-34	-2.56278	0.359	0.86	4.20848e-30	T4	AD vs HC	ZFP36L2		3.35254e-09	-1.04821	0.079	0.235	8.56908e-05	T4	esMF vs HC	VASP
1.45905e-07	-2.56468	0.019	0.175	0.00372933	T4	AD vs HC	SLBP		6.72048e-07	-1.06221	0.058	0.17	0.0171776	T4	esMF vs HC	GSK3B
5.26194e-09	-2.5731	0.024	0.215	0.000134495	T4	AD vs HC	EIF4A3		7.08228e-07	-1.08997	0.051	0.155	0.0181023	T4	esMF vs HC	SPTBN1
8.55512e-07	-2.6076	0.019	0.16	0.0218669	T4	AD vs HC	RAB5IF		8.28798e-09	-1.09602	0.096	0.255	0.000211841	T4	esMF vs HC	ENC1
2.83963e-07	-2.64309	0.019	0.17	0.0072581	T4	AD vs HC	MZT2A		5.67249e-11	-1.09695	0.148	0.37	1.44989e-06	T4	esMF vs HC	TAP1
8.51776e-07	-2.65939	0.019	0.16	0.0217714	T4	AD vs HC	RB1		1.50189e-07	-1.10827	0.066	0.19	0.00383882	T4	esMF vs HC	FASLG
1.57038e-09	-2.72157	0.024	0.225	4.01389e-05	T4	AD vs HC	B3GNT2		2.07283e-07	-1.13295	0.047	0.155	0.00529816	T4	esMF vs HC	SLC25A36
4.87897e-07	-2.7495	0.015	0.155	0.0124706	T4	AD vs HC	NFKBID		2.96769e-16	-1.14855	0.167	0.465	7.58542e-12	T4	esMF vs HC	CSRNP1
1.07456e-07	-2.75055	0.034	0.205	0.00274657	T4	AD vs HC	KLF3		6.20681e-07	-1.1534	0.047	0.15	0.0158646	T4	esMF vs HC	NOP56
2.71635e-08	-2.75785	0.015	0.18	0.0006943	T4	AD vs HC	ODC1		7.23366e-07	-1.16251	0.04	0.135	0.0184892	T4	esMF vs HC	PHF14
1.26156e-06	-2.78223	0.01	0.135	0.0322454	T4	AD vs HC	ATP8A1		8.36295e-12	-1.16322	0.077	0.26	2.13757e-07	T4	esMF vs HC	NFATC3
1.44385e-09	-2.79713	0.019	0.215	3.69048e-05	T4	AD vs HC	AL135905.2		1.22388e-16	-1.17118	0.187	0.495	3.12825e-12	T4	esMF vs HC	TUBB4B
9.80424e-16	-2.83086	0.107	0.46	2.50596e-11	T4	AD vs HC	RGCC		1.45263e-07	-1.18019	0.036	0.135	0.00371293	T4	esMF vs HC	ARL5B
3.99954e-20	-2.84171	0.078	0.49	1.02228e-15	T4	AD vs HC	COTL1		6.10867e-13	-1.18907	0.131	0.37	1.56138e-08	T4	esMF vs HC	CDC42EP3
2.84883e-35	-2.85516	0.155	0.77	7.28162e-31	T4	AD vs HC	ITM2B		2.35262e-11	-1.20375	0.085	0.27	6.01331e-07	T4	esMF vs HC	SLC20A1
4.79915e-15	-2.91221	0.049	0.37	1.22666e-10	T4	AD vs HC	XBP1		3.24814e-11	-1.21158	0.097	0.285	8.30224e-07	T4	esMF vs HC	TIPARP
1.16273e-07	-3.15968	0.01	0.155	0.00297195	T4	AD vs HC	FDX1		4.47248e-11	-1.21258	0.116	0.315	1.14316e-06	T4	esMF vs HC	PRNP
1.274e-07	-3.22131	0.015	0.165	0.00325634	T4	AD vs HC	SNHG7		1.59579e-23	-1.21747	0.438	0.78	4.07885e-19	T4	esMF vs HC	NR4A2
1.16598e-06	-3.35411	0.015	0.145	0.0298026	T4	AD vs HC	RASGEF1B		6.44262e-08	-1.23886	0.045	0.155	0.00164673	T4	esMF vs HC	DIP2A
2.6633e-10	-3.38229	0.01	0.205	6.80739e-06	T4	AD vs HC	PPP3CC		2.21254e-07	-1.26995	0.035	0.13	0.00565526	T4	esMF vs HC	CALHM2
1.07207e-06	-3.47743	0.01	0.135	0.0274021	T4	AD vs HC	FAAP20		4.53359e-09	-1.27003	0.049	0.175	0.000115879	T4	esMF vs HC	H2AFX
1.32721e-15	-3.50239	0.019	0.32	3.39236e-11	T4	AD vs HC	PRELID1		6.89698e-07	-1.3151	0.023	0.1	0.0176287	T4	esMF vs HC	DIPK2A
3.4021e-07	-3.52792	0.015	0.155	0.00869577	T4	AD vs HC	MTCH1		9.33448e-09	-1.35318	0.032	0.135	0.000238589	T4	esMF vs HC	EPN1
2.42373e-15	-3.56845	0.024	0.325	6.19504e-11	T4	AD vs HC	CCDC85B		2.99727e-07	-1.36134	0.022	0.1	0.00766103	T4	esMF vs HC	DUSP14
9.78433e-14	-3.57345	0.024	0.295	2.50087e-09	T4	AD vs HC	HMGN1		7.71675e-08	-1.38998	0.038	0.14	0.0019724	T4	esMF vs HC	MDFIC
6.32395e-07	-3.58397	0.01	0.14	0.016164	T4	AD vs HC	CRTAP		1.41838e-08	-1.39482	0.028	0.125	0.000362539	T4	esMF vs HC	NKRF
1.92081e-06	-3.72533	0.01	0.13	0.0490959	T4	AD vs HC	IGFBP5		1.12937e-07	-1.41402	0.034	0.13	0.00288668	T4	esMF vs HC	LMO4
7.13372e-13	-3.79346	0.015	0.26	1.82338e-08	T4	AD vs HC	GNB2		2.69451e-08	-1.42682	0.027	0.12	0.000688718	T4	esMF vs HC	CLSTN3
2.42896e-20	-3.79989	0.019	0.4	6.20841e-16	T4	AD vs HC	ATP5F1D		7.84607e-20	-1.44789	0.167	0.485	2.00546e-15	T4	esMF vs HC	NR4A1
2.47972e-08	-3.80929	0.005	0.155	0.000633815	T4	AD vs HC	SOCS1		5.3143e-18	-1.47117	0.088	0.335	1.35834e-13	T4	esMF vs HC	INSIG1
2.50562e-08	-3.82695	0.005	0.155	0.000640436	T4	AD vs HC	PITHD1		3.26662e-16	-1.47306	0.083	0.31	8.34947e-12	T4	esMF vs HC	HOPX
9.92679e-07	-3.84652	0.01	0.135	0.0253729	T4	AD vs HC	RRP1B		8.57304e-08	-1.47523	0.024	0.11	0.00219127	T4	esMF vs HC	RWDD4
1.90256e-06	-3.86161	0.01	0.13	0.0486294	T4	AD vs HC	NFKBIZ		1.29798e-17	-1.49402	0.152	0.445	3.31763e-13	T4	esMF vs HC	TENT5C
2.71929e-07	-3.88177	0.005	0.135	0.0069505	T4	AD vs HC	EPN1		7.83637e-11	-1.50882	0.035	0.16	2.00298e-06	T4	esMF vs HC	MTSS1
1.47951e-12	-3.89234	0.019	0.265	3.78162e-08	T4	AD vs HC	TGFBR2		6.13513e-08	-1.52286	0.04	0.145	0.00156814	T4	esMF vs HC	EIF4EBP2
4.54048e-08	-3.93367	0.005	0.15	0.00116055	T4	AD vs HC	KDM3A		1.41204e-08	-1.54576	0.038	0.145	0.000360917	T4	esMF vs HC	RASGEF1B
1.76488e-07	-3.94726	0.01	0.15	0.00451103	T4	AD vs HC	NR4A3		2.55888e-10	-1.55653	0.033	0.15	6.54051e-06	T4	esMF vs HC	RNF139
2.08402e-09	-4.23933	0.005	0.175	5.32676e-05	T4	AD vs HC	C4orf48		4.8759e-08	-1.55969	0.019	0.1	0.00124628	T4	esMF vs HC	ATP1B1
7.40155e-08	-4.53617	0.005	0.145	0.00189183	T4	AD vs HC	RCN2		1.16685e-16	-1.57954	0.04	0.22	2.98248e-12	T4	esMF vs HC	CDKN2D
1.16646e-09	-4.56655	0.01	0.19	2.98147e-05	T4	AD vs HC	TMEM160		7.35032e-09	-1.69498	0.032	0.135	0.000187874	T4	esMF vs HC	SLC25A24
2.32995e-13	-4.96337	0.01	0.255	5.95536e-09	T4	AD vs HC	RBM17		4.95644e-17	-1.76875	0.038	0.215	1.26687e-12	T4	esMF vs HC	AL135905.2
3.46554e-12	-5.17197	0.005	0.225	8.85791e-08	T4	AD vs HC	CHCHD10		3.56544e-21	-1.82935	0.057	0.295	9.11328e-17	T4	esMF vs HC	TUBB2A
6.60279e-08	-5.29059	0.005	0.145	0.00168767	T4	AD vs HC	CDV3		5.28482e-10	-1.93551	0.026	0.13	1.3508e-05	T4	esMF vs HC	IGFBP5
5.14771e-08	-7.28788	0	0.135	0.00131575	T4	AD vs HC	ARL5B		8.41649e-13	-1.98085	0.092	0.285	2.15126e-08	T4	esMF vs HC	XCL2
									2.72792e-09	-2.10211	0.022	0.115	6.97257e-05	T4	esMF vs HC	WDR47
									2.81291e-11	-2.13214	0.015	0.11	7.18979e-07	T4	esMF vs HC	ZNF296
									6.72709e-10	-2.19432	0.015	0.1	1.71944e-05	T4	esMF vs HC	CRY1
									1.05446e-16	-2.68312	0.018	0.155	2.6952e-12	T4	esMF vs HC	CFD
									9.37963e-07	-5.39576	0.024	0.1	0.0239743	T4	esMF vs HC	DCD

## Sheet: T5
p_val	avg_log2FC	pct.1	pct.2	p_val_adj	cell_type	group	gene		p_val	avg_log2FC	pct.1	pct.2	p_val_adj	cell_type	group	gene		p_val	avg_log2FC	pct.1	pct.2	p_val_adj	cell_type	group	gene
6.91526e-11	5.10491	0.77	0.152	1.76754e-06	T5	AD vs HC	GZMB		3.28749e-09	8.01244	0.579	0	8.40283e-05	T5	esMF vs HC	GZMH		3.0702e-18	8.53876	0.393	0	7.84744e-14	T5	esMF vs AD	TRAV30
3.86189e-07	3.05809	0.704	0.333	0.009871	T5	AD vs HC	MT2A		8.46633e-18	5.77493	0.902	0.152	2.16399e-13	T5	esMF vs HC	GZMB		1.16434e-09	7.32239	0.225	0	2.97605e-05	T5	esMF vs AD	NCAM1
9.42219e-07	3.04647	0.615	0.152	0.0240831	T5	AD vs HC	TNFSF10		1.54852e-06	5.61321	0.472	0.03	0.0395803	T5	esMF vs HC	CCL3		3.73133e-09	7.18098	0.213	0	9.53727e-05	T5	esMF vs AD	GSTM1
1.15275e-08	2.47352	0.8	0.485	0.000294643	T5	AD vs HC	ALOX5AP		9.42446e-10	5.2349	0.672	0.091	2.40889e-05	T5	esMF vs HC	CCL4		3.21983e-08	7.12241	0.191	0	0.000822989	T5	esMF vs AD	CDH17
4.06232e-10	2.34656	0.874	0.545	1.03833e-05	T5	AD vs HC	PRDX1		4.01695e-10	5.2327	0.647	0.061	1.02673e-05	T5	esMF vs HC	KRT86		8.71266e-08	7.07885	0.181	0	0.00222696	T5	esMF vs AD	ARHGEF12
5.73227e-07	1.94344	0.785	0.485	0.0146517	T5	AD vs HC	LDHA		4.13817e-17	5.08815	0.937	0.364	1.05772e-12	T5	esMF vs HC	GNLY		4.02257e-08	7.06914	0.189	0	0.00102817	T5	esMF vs AD	TNS3
2.46406e-07	1.33004	0.933	0.667	0.00629814	T5	AD vs HC	S100A11		7.20818e-08	4.72921	0.545	0.03	0.00184241	T5	esMF vs HC	KRT81		2.23281e-22	7.00677	0.467	0.007	5.70707e-18	T5	esMF vs AD	CSF1
1.03373e-08	1.12807	0.97	0.939	0.000264222	T5	AD vs HC	MYL6		4.28876e-09	4.18093	0.622	0.091	0.000109621	T5	esMF vs HC	KRT7		6.08841e-07	6.87127	0.16	0	0.015562	T5	esMF vs AD	INHBA
8.42927e-08	1.06768	0.993	0.939	0.00215452	T5	AD vs HC	PPIA		7.0195e-09	3.06751	0.717	0.333	0.000179418	T5	esMF vs HC	MT2A		4.94176e-36	6.34359	0.672	0.037	1.26311e-31	T5	esMF vs AD	CCL4
4.21899e-08	0.848878	0.993	1	0.00107837	T5	AD vs HC	SH3BGRL3		6.92432e-09	2.87058	0.694	0.242	0.000176986	T5	esMF vs HC	NBAS		1.50271e-11	6.19781	0.275	0.007	3.84091e-07	T5	esMF vs AD	SOCS1
2.77536e-07	0.759403	0.985	1	0.00709381	T5	AD vs HC	TMSB4X		3.44947e-07	2.8262	0.606	0.152	0.00881684	T5	esMF vs HC	TNFSF10		2.76978e-25	5.80781	0.517	0.015	7.07955e-21	T5	esMF vs AD	ATP5F1D
1.90909e-06	-1.04831	1	1	0.0487964	T5	AD vs HC	MALAT1		5.0449e-08	2.76378	0.665	0.212	0.00128948	T5	esMF vs HC	BHLHE40		1.9531e-21	5.66018	0.472	0.022	4.99212e-17	T5	esMF vs AD	CCL3
1.79198e-08	-1.41601	0.511	0.97	0.000458031	T5	AD vs HC	CCL5		7.43037e-11	2.72737	0.827	0.576	1.8992e-06	T5	esMF vs HC	NKG7		3.41479e-15	5.62974	0.362	0.022	8.7282e-11	T5	esMF vs AD	CCDC85B
8.51035e-07	-1.5949	0.252	0.667	0.0217525	T5	AD vs HC	CCND3		2.58071e-10	2.63123	0.794	0.394	6.59629e-06	T5	esMF vs HC	PRF1		1.32001e-08	5.16974	0.212	0.007	0.000337394	T5	esMF vs AD	NDUFAF8
3.32784e-09	-1.72835	0.652	0.939	8.50595e-05	T5	AD vs HC	PFN1		4.31918e-12	2.47408	0.871	0.545	1.10398e-07	T5	esMF vs HC	PRDX1		7.897e-09	5.11965	0.218	0.007	0.000201847	T5	esMF vs AD	RELB
1.25178e-06	-1.78843	0.667	0.879	0.0319956	T5	AD vs HC	FTH1		8.59001e-11	2.16339	0.843	0.485	2.19561e-06	T5	esMF vs HC	ALOX5AP		1.87435e-09	4.68505	0.25	0.022	4.79085e-05	T5	esMF vs AD	ITGA1
5.69132e-07	-1.83352	0.089	0.455	0.014547	T5	AD vs HC	PJA2		2.54192e-10	2.11932	0.829	0.485	6.49716e-06	T5	esMF vs HC	CKLF		4.1699e-08	4.67197	0.211	0.015	0.00106583	T5	esMF vs AD	CLTB
7.91171e-07	-2.02719	0.126	0.515	0.0202223	T5	AD vs HC	ANXA11		1.06784e-09	1.95831	0.844	0.545	2.7294e-05	T5	esMF vs HC	CST7		9.98009e-12	4.52733	0.3	0.022	2.55091e-07	T5	esMF vs AD	C4orf48
3.49574e-07	-2.14851	0.156	0.576	0.0089351	T5	AD vs HC	PTGER4		1.31136e-06	0.670922	0.988	1	0.0335184	T5	esMF vs HC	SH3BGRL3		1.43402e-53	4.0852	0.937	0.511	3.66536e-49	T5	esMF vs AD	GNLY
3.59526e-09	-2.15773	0.185	0.667	9.18949e-05	T5	AD vs HC	BRD2		3.23421e-07	0.606475	0.999	1	0.00826665	T5	esMF vs HC	TMSB4X		1.58535e-26	4.02183	0.579	0.059	4.05215e-22	T5	esMF vs AD	GZMH
2.76495e-09	-2.32078	0.119	0.576	7.06722e-05	T5	AD vs HC	ZYX		3.80198e-08	-0.945757	0.751	0.97	0.000971786	T5	esMF vs HC	HLA-E		7.04654e-07	3.98884	0.183	0.015	0.0180109	T5	esMF vs AD	AOPEP
1.04298e-07	-2.37027	0.156	0.576	0.00266585	T5	AD vs HC	JAK1		1.72673e-07	-0.982919	0.8	0.97	0.00441352	T5	esMF vs HC	RACK1		2.73193e-09	3.96355	0.232	0.007	6.9828e-05	T5	esMF vs AD	F2R
3.76477e-07	-2.54708	0.096	0.455	0.00962274	T5	AD vs HC	ANP32B		5.52748e-07	-1.02176	0.841	0.97	0.0141282	T5	esMF vs HC	NACA		8.50629e-18	3.94688	0.431	0.037	2.17421e-13	T5	esMF vs AD	PRELID1
3.73037e-07	-2.60012	0.052	0.364	0.00953482	T5	AD vs HC	METTL9		3.37034e-07	-1.20299	0.422	0.848	0.00861459	T5	esMF vs HC	PTPRCAP		1.4898e-09	3.84001	0.265	0.03	3.80794e-05	T5	esMF vs AD	TMEM160
5.25165e-07	-2.60502	0.081	0.424	0.0134232	T5	AD vs HC	PHLDA1		8.34221e-07	-1.32353	0.286	0.667	0.0213227	T5	esMF vs HC	CCND3		4.48278e-31	3.69918	0.662	0.096	1.1458e-26	T5	esMF vs AD	NFKBIA
5.0011e-13	-2.68092	0.237	0.818	1.27828e-08	T5	AD vs HC	ITM2B		2.76836e-08	-1.32959	0.704	0.97	0.000707593	T5	esMF vs HC	CCL5		2.7511e-17	3.61236	0.425	0.03	7.03181e-13	T5	esMF vs AD	NTRK2
7.44198e-07	-2.75307	0.259	0.636	0.0190217	T5	AD vs HC	DUSP2		7.15481e-08	-1.49203	0.471	0.818	0.00182877	T5	esMF vs HC	PABPC1		7.28627e-13	3.55559	0.363	0.059	1.86237e-08	T5	esMF vs AD	RDH10
5.25164e-07	-2.7834	0.052	0.364	0.0134232	T5	AD vs HC	RBM17		8.02897e-07	-1.50849	0.173	0.515	0.0205221	T5	esMF vs HC	EIF3L		4.2861e-14	3.4892	0.366	0.03	1.09553e-09	T5	esMF vs AD	PTMS
1.04068e-08	-2.80323	0.104	0.515	0.000265999	T5	AD vs HC	HIST1H4C		1.15273e-08	-1.51425	0.589	0.909	0.000294638	T5	esMF vs HC	HSPA8		1.18896e-06	3.48687	0.198	0.03	0.0303898	T5	esMF vs AD	TGFBR2
1.09124e-09	-2.84967	0.133	0.606	2.78921e-05	T5	AD vs HC	COTL1		1.04629e-06	-1.57603	0.174	0.515	0.0267432	T5	esMF vs HC	PCED1B-AS1		5.13755e-09	3.37477	0.265	0.037	0.000131316	T5	esMF vs AD	RASA2
9.51363e-07	-2.85827	0.059	0.364	0.0243168	T5	AD vs HC	MAP1LC3B		1.81122e-06	-1.59957	0.056	0.273	0.0462948	T5	esMF vs HC	PCED1B		1.13456e-12	3.3325	0.353	0.044	2.89993e-08	T5	esMF vs AD	TESC
1.12181e-07	-2.91986	0.044	0.364	0.00286735	T5	AD vs HC	ZNF331		4.04438e-16	-1.63531	0.98	1	1.03374e-11	T5	esMF vs HC	EEF1A1		3.86397e-13	3.25203	0.392	0.081	9.87631e-09	T5	esMF vs AD	C15orf48
1.34091e-06	-2.97193	0.052	0.333	0.0342736	T5	AD vs HC	PPP3CA		1.10377e-06	-1.67709	0.177	0.515	0.0282123	T5	esMF vs HC	ARHGAP15		1.1115e-07	3.17009	0.226	0.03	0.00284099	T5	esMF vs AD	ATP1B1
7.98303e-07	-3.01555	0.022	0.273	0.0204046	T5	AD vs HC	VPS37B		1.41612e-07	-1.7426	0.108	0.424	0.0036196	T5	esMF vs HC	SLF1		9.75515e-09	3.09787	0.278	0.052	0.000249342	T5	esMF vs AD	GNB2
1.87299e-06	-3.07844	0.052	0.333	0.0478737	T5	AD vs HC	GNB2		1.72128e-06	-1.746	0.112	0.394	0.043996	T5	esMF vs HC	PNRC2		1.04492e-10	3.02554	0.288	0.022	2.67082e-06	T5	esMF vs AD	KIR3DL1
4.1949e-07	-3.10536	0.03	0.303	0.0107222	T5	AD vs HC	RNF187		3.84191e-08	-1.75816	0.235	0.636	0.000981992	T5	esMF vs HC	RGCC		6.78464e-10	2.9326	0.274	0.022	1.73415e-05	T5	esMF vs AD	XIST
1.09841e-10	-3.15117	0.289	0.818	2.80754e-06	T5	AD vs HC	ZFP36L2		2.65673e-08	-1.76392	0.191	0.576	0.000679061	T5	esMF vs HC	EIF4B		7.96301e-07	2.92882	0.224	0.044	0.0203535	T5	esMF vs AD	DNAJC1
1.00724e-06	-3.21815	0.007	0.212	0.0257451	T5	AD vs HC	F2R		1.82176e-10	-1.7702	0.69	0.97	4.65642e-06	T5	esMF vs HC	ANXA1		2.59957e-15	2.91246	0.44	0.081	6.64451e-11	T5	esMF vs AD	RAC1
3.09029e-09	-3.28366	0.037	0.394	7.89879e-05	T5	AD vs HC	PRELID1		9.96974e-09	-1.80029	0.236	0.636	0.000254827	T5	esMF vs HC	EZR		2.30271e-09	2.85572	0.311	0.067	5.88574e-05	T5	esMF vs AD	SLC39A6
2.10948e-07	-3.28403	0.037	0.333	0.00539183	T5	AD vs HC	PHF1		1.16198e-06	-1.82151	0.082	0.333	0.0297002	T5	esMF vs HC	OFD1		1.863e-06	2.81843	0.177	0.015	0.0476183	T5	esMF vs AD	CLECL1
7.77007e-10	-3.47434	0.052	0.455	1.98603e-05	T5	AD vs HC	NCOR1		1.38051e-08	-1.94324	0.116	0.455	0.000352859	T5	esMF vs HC	SIGIRR		4.25955e-13	2.8146	0.389	0.074	1.08874e-08	T5	esMF vs AD	KIR2DL4
6.44913e-14	-3.76231	0.081	0.636	1.6484e-09	T5	AD vs HC	RGCC		2.45369e-08	-2.00862	0.045	0.273	0.000627163	T5	esMF vs HC	EGLN2		1.39871e-12	2.81262	0.392	0.081	3.57511e-08	T5	esMF vs AD	KDSR
5.84459e-11	-3.90099	0.03	0.424	1.49388e-06	T5	AD vs HC	LAMP1		2.54378e-08	-2.12142	0.121	0.455	0.000650189	T5	esMF vs HC	SH3KBP1		9.80832e-39	2.79409	0.811	0.237	2.50701e-34	T5	esMF vs AD	ITM2B
4.17141e-07	-4.03594	0.022	0.273	0.0106621	T5	AD vs HC	PAM		2.83576e-07	-2.166	0.024	0.182	0.00724819	T5	esMF vs HC	UBE2E3		1.89937e-11	2.70641	0.361	0.067	4.8548e-07	T5	esMF vs AD	EGLN3
7.64126e-07	-4.91168	0.007	0.212	0.0195311	T5	AD vs HC	PDCD2		6.67811e-09	-2.22297	0.169	0.576	0.000170693	T5	esMF vs HC	IL7R		2.56981e-10	2.69332	0.325	0.059	6.56843e-06	T5	esMF vs AD	MAP1LC3B
7.22809e-07	-5.03542	0.007	0.212	0.018475	T5	AD vs HC	UBR5		3.70202e-10	-2.22471	0.065	0.364	9.46237e-06	T5	esMF vs HC	GYPC		8.57468e-07	2.68627	0.227	0.044	0.0219169	T5	esMF vs AD	ADAM19
6.12939e-10	-5.33231	0.015	0.333	1.56667e-05	T5	AD vs HC	CHCHD10		6.00412e-07	-2.28782	0.025	0.182	0.0153465	T5	esMF vs HC	PER1		5.70335e-09	2.68046	0.301	0.067	0.000145778	T5	esMF vs AD	SLC7A5
7.24117e-14	-5.39014	0.015	0.455	1.85084e-09	T5	AD vs HC	ATP5F1D		1.02745e-09	-2.29559	0.048	0.303	2.62616e-05	T5	esMF vs HC	SNRK		1.56215e-06	2.65114	0.191	0.022	0.0399285	T5	esMF vs AD	BMP1
6.92529e-09	-5.40587	0.007	0.273	0.000177011	T5	AD vs HC	RNF11		7.00793e-07	-2.3265	0.045	0.242	0.0179123	T5	esMF vs HC	ACTL6A		4.43904e-08	2.6351	0.25	0.037	0.00113462	T5	esMF vs AD	ETS2
6.83649e-07	-5.46077	0.007	0.212	0.0174741	T5	AD vs HC	ACTN1		3.82469e-10	-2.39339	0.066	0.364	9.77592e-06	T5	esMF vs HC	LEF1		1.66795e-08	2.62689	0.26	0.037	0.000426327	T5	esMF vs AD	PPFIBP1
9.42367e-18	-6.05116	0.022	0.576	2.40869e-13	T5	AD vs HC	CCDC85B		3.9275e-08	-2.51843	0.048	0.273	0.00100387	T5	esMF vs HC	PAM		4.44316e-08	2.56686	0.27	0.052	0.00113567	T5	esMF vs AD	RBM17
5.24731e-08	-6.40823	0	0.212	0.00134121	T5	AD vs HC	UBE2J2		5.97148e-12	-2.51955	0.076	0.424	1.52631e-07	T5	esMF vs HC	SCML4		5.34374e-23	2.5195	0.585	0.089	1.36586e-18	T5	esMF vs AD	IFNG
5.77669e-12	-6.61821	0.007	0.364	1.47652e-07	T5	AD vs HC	SOCS1		2.48131e-12	-2.53507	0.084	0.455	6.34223e-08	T5	esMF vs HC	LITAF		1.75423e-06	2.4503	0.229	0.052	0.0448382	T5	esMF vs AD	NCOR1
									2.62232e-12	-2.54083	0.166	0.606	6.70264e-08	T5	esMF vs HC	ITGB2		4.27323e-07	2.43604	0.268	0.074	0.0109224	T5	esMF vs AD	TNFSF11
									2.6274e-08	-2.5519	0.021	0.182	0.000671562	T5	esMF vs HC	CCR8		7.74441e-07	2.42552	0.255	0.067	0.0197947	T5	esMF vs AD	SFMBT2
									8.01881e-07	-2.55524	0.018	0.152	0.0204961	T5	esMF vs HC	PARVG		2.41964e-07	2.31368	0.294	0.089	0.00618461	T5	esMF vs AD	PRKCQ-AS1
									2.89821e-08	-2.60461	0.029	0.212	0.000740783	T5	esMF vs HC	CD5		1.51367e-07	2.29288	0.317	0.111	0.00386894	T5	esMF vs AD	COX5A
									3.78424e-17	-2.75341	0.158	0.697	9.67251e-13	T5	esMF vs HC	KLRK1		3.19013e-18	2.25844	0.654	0.289	8.15398e-14	T5	esMF vs AD	ZFP36L2
									4.86026e-08	-2.75806	0.015	0.152	0.00124228	T5	esMF vs HC	SPINT2		1.21506e-06	2.17914	0.226	0.044	0.031057	T5	esMF vs AD	IL26
									4.86026e-08	-2.78345	0.015	0.152	0.00124228	T5	esMF vs HC	CYSLTR1		5.23659e-11	2.11421	0.407	0.119	1.33847e-06	T5	esMF vs AD	ZYX
									2.17818e-11	-2.82007	0.014	0.182	5.56743e-07	T5	esMF vs HC	ZNF831		5.45692e-17	2.11363	0.545	0.148	1.39479e-12	T5	esMF vs AD	KRT81
									2.21652e-07	-2.82594	0.024	0.182	0.00566542	T5	esMF vs HC	ANAPC2		1.76613e-06	2.09734	0.271	0.081	0.0451422	T5	esMF vs AD	PHLDA1
									1.00989e-12	-2.88577	0.029	0.273	2.58128e-08	T5	esMF vs HC	VPS37B		2.51345e-08	2.07466	0.316	0.081	0.000642437	T5	esMF vs AD	TSEN54
									6.89628e-07	-2.9355	0.012	0.121	0.0176269	T5	esMF vs HC	LSR		3.95201e-10	2.07424	0.4	0.126	1.01013e-05	T5	esMF vs AD	ANXA11
									1.93237e-19	-3.00225	0.038	0.394	4.93913e-15	T5	esMF vs HC	APBB1IP		8.30535e-12	2.06878	0.459	0.156	2.12285e-07	T5	esMF vs AD	JAK1
									9.86038e-10	-3.00403	0.012	0.152	2.52031e-05	T5	esMF vs HC	SLC43A3		3.8869e-09	2.06818	0.393	0.156	9.93492e-05	T5	esMF vs AD	HMGN1
									2.85662e-14	-3.03045	0.025	0.273	7.30152e-10	T5	esMF vs HC	CD27		2.15573e-20	2.05151	0.665	0.267	5.51005e-16	T5	esMF vs AD	BHLHE40
									1.01501e-09	-3.06035	0.017	0.182	2.59437e-05	T5	esMF vs HC	GGA2		5.73214e-27	2.04544	0.794	0.422	1.46514e-22	T5	esMF vs AD	PRF1
									1.73822e-06	-3.0682	0.013	0.121	0.0444289	T5	esMF vs HC	IL6R		1.34305e-07	2.03186	0.306	0.089	0.00343284	T5	esMF vs AD	ACAP2
									4.06117e-22	-3.07372	0.085	0.606	1.03803e-17	T5	esMF vs HC	COTL1		4.83243e-11	2.02191	0.439	0.163	1.23517e-06	T5	esMF vs AD	MBP
									3.54731e-14	-3.10821	0.025	0.273	9.06694e-10	T5	esMF vs HC	LINC02446		1.60541e-12	1.9941	0.552	0.259	4.10344e-08	T5	esMF vs AD	DUSP2
									5.25902e-12	-3.1199	0.018	0.212	1.3442e-07	T5	esMF vs HC	IL21R		5.83935e-10	1.96752	0.366	0.089	1.49254e-05	T5	esMF vs AD	ADGRG1
									1.21065e-07	-3.13738	0.016	0.152	0.00309442	T5	esMF vs HC	MYL9		8.3824e-09	1.83	0.351	0.104	0.000214254	T5	esMF vs AD	JUND
									8.13255e-11	-3.14894	0.015	0.182	2.07868e-06	T5	esMF vs HC	PSTPIP2		2.62528e-07	1.7196	0.341	0.126	0.00671023	T5	esMF vs AD	PTP4A2
									8.97189e-15	-3.15717	0.038	0.333	2.29322e-10	T5	esMF vs HC	SPOCK2		1.91816e-11	1.71311	0.465	0.163	4.90282e-07	T5	esMF vs AD	MAP3K8
									8.13633e-14	-3.21487	0.015	0.212	2.07965e-09	T5	esMF vs HC	KIAA0825		1.452e-07	1.64434	0.326	0.104	0.00371131	T5	esMF vs AD	FMNL1
									1.08914e-19	-3.22694	0.061	0.485	2.78385e-15	T5	esMF vs HC	GLIPR1		2.74045e-34	1.60597	0.929	0.652	7.0046e-30	T5	esMF vs AD	PFN1
									1.04033e-22	-3.2318	0.067	0.545	2.65909e-18	T5	esMF vs HC	FXYD2		1.3026e-08	1.58372	0.386	0.126	0.000332944	T5	esMF vs AD	CD70
									6.21371e-07	-3.28128	0.018	0.152	0.0158822	T5	esMF vs HC	APOBEC3D		9.1696e-07	1.57814	0.302	0.089	0.0234375	T5	esMF vs AD	STK17A
									2.49468e-07	-3.34393	0.017	0.152	0.0063764	T5	esMF vs HC	APP		1.00015e-06	1.57263	0.316	0.111	0.0255639	T5	esMF vs AD	CFLAR
									7.04142e-09	-3.41444	0.008	0.121	0.000179979	T5	esMF vs HC	TMOD2		1.98299e-07	1.54657	0.416	0.2	0.00506852	T5	esMF vs AD	MED10
									5.24187e-26	-3.429	0.043	0.485	1.33982e-21	T5	esMF vs HC	LIME1		8.56291e-07	1.4704	0.332	0.119	0.0218868	T5	esMF vs AD	NDFIP1
									3.02604e-17	-3.51154	0.025	0.303	7.73455e-13	T5	esMF vs HC	INPP4B		3.18461e-11	1.44105	0.486	0.17	8.13986e-07	T5	esMF vs AD	RUNX3
									5.57708e-07	-3.51996	0.018	0.152	0.014255	T5	esMF vs HC	TCF7		1.67554e-12	1.42731	0.591	0.252	4.28267e-08	T5	esMF vs AD	GZMA
									6.95957e-10	-3.53163	0.012	0.152	1.77887e-05	T5	esMF vs HC	CYB561		6.91624e-19	1.33487	0.827	0.733	1.76779e-14	T5	esMF vs AD	NKG7
									2.08694e-16	-3.5607	0.016	0.242	5.33421e-12	T5	esMF vs HC	KLRC4		4.80544e-09	1.32734	0.512	0.259	0.000122827	T5	esMF vs AD	LRRFIP1
									1.48963e-16	-3.56814	0.012	0.212	3.80749e-12	T5	esMF vs HC	KLRC2		1.35372e-07	1.32602	0.425	0.178	0.0034601	T5	esMF vs AD	SYTL2
									8.72624e-10	-3.58055	0.007	0.121	2.23043e-05	T5	esMF vs HC	SKAP2		3.55595e-08	1.3148	0.553	0.296	0.000908901	T5	esMF vs AD	RGS1
									7.04142e-09	-3.6418	0.008	0.121	0.000179979	T5	esMF vs HC	POLE		1.47252e-06	1.21962	0.38	0.17	0.0376376	T5	esMF vs AD	KTN1
									1.49871e-07	-3.67451	0.01	0.121	0.00383069	T5	esMF vs HC	SSBP4		5.68597e-09	1.19796	0.453	0.193	0.000145333	T5	esMF vs AD	HIF1A
									1.0938e-08	-3.68473	0.014	0.152	0.000279575	T5	esMF vs HC	LINC00861		6.3302e-07	1.18371	0.514	0.326	0.01618	T5	esMF vs AD	ATP6V0C
									1.12223e-16	-3.7021	0.005	0.152	2.86842e-12	T5	esMF vs HC	IGFBP2		9.202e-16	1.16691	0.766	0.467	2.35203e-11	T5	esMF vs AD	CD69
									3.01133e-12	-3.73797	0.005	0.121	7.69695e-08	T5	esMF vs HC	TNFSF8		1.13528e-12	1.16633	0.647	0.289	2.90177e-08	T5	esMF vs AD	KRT86
									7.75325e-10	-3.74078	0.007	0.121	1.98173e-05	T5	esMF vs HC	TCEAL4		1.02118e-06	1.12414	0.552	0.393	0.0261014	T5	esMF vs AD	TPM4
									3.64878e-08	-3.77277	0.009	0.121	0.000932629	T5	esMF vs HC	PHOSPHO2		1.67553e-07	1.12065	0.566	0.37	0.00428265	T5	esMF vs AD	GUK1
									1.0767e-33	-3.78343	0.025	0.455	2.75205e-29	T5	esMF vs HC	FXYD7		1.59832e-06	1.10781	0.419	0.2	0.040853	T5	esMF vs AD	GEM
									4.92609e-14	-3.85764	0.01	0.182	1.25911e-09	T5	esMF vs HC	FSCN1		5.48586e-14	1.07351	0.864	0.667	1.40218e-09	T5	esMF vs AD	FTH1
									7.19472e-11	-3.86444	0.006	0.121	1.83897e-06	T5	esMF vs HC	SPTSSB		1.45782e-12	1.04516	0.765	0.496	3.72618e-08	T5	esMF vs AD	CD2
									5.54135e-14	-3.91506	0.01	0.182	1.41637e-09	T5	esMF vs HC	CMTM7		4.69864e-15	1.04375	0.844	0.681	1.20097e-10	T5	esMF vs AD	CST7
									6.64712e-11	-3.94205	0.006	0.121	1.699e-06	T5	esMF vs HC	FES		1.62303e-06	1.02109	0.49	0.281	0.0414846	T5	esMF vs AD	CAST
									5.86456e-19	-3.97889	0.009	0.212	1.49898e-14	T5	esMF vs HC	TSPAN2		3.73935e-10	0.823699	0.768	0.533	9.55777e-06	T5	esMF vs AD	JUNB
									1.12585e-15	-3.98641	0.013	0.212	2.87767e-11	T5	esMF vs HC	DNAJC11		8.14129e-10	0.795567	0.829	0.696	2.08091e-05	T5	esMF vs AD	CKLF
									6.5393e-48	-4.22761	0.036	0.636	1.67145e-43	T5	esMF vs HC	CD8A		3.68129e-07	0.758823	0.628	0.415	0.00940938	T5	esMF vs AD	SAMSN1
									1.74344e-42	-4.23648	0.021	0.485	4.45624e-38	T5	esMF vs HC	CD8B		1.11352e-07	0.730455	0.442	0.178	0.00284615	T5	esMF vs AD	HLA-DQA1
									1.68383e-12	-4.29578	0.008	0.152	4.30386e-08	T5	esMF vs HC	TRGV3		6.57998e-07	0.727407	0.728	0.593	0.0168184	T5	esMF vs AD	ID2
									9.25566e-25	-4.30476	0.008	0.242	2.36575e-20	T5	esMF vs HC	SPINK2		1.29985e-07	0.704302	0.727	0.526	0.00332241	T5	esMF vs AD	STK17B
									5.8438e-24	-4.71962	0.016	0.303	1.49368e-19	T5	esMF vs HC	KLRC3		6.23379e-09	0.67002	0.902	0.77	0.000159336	T5	esMF vs AD	GZMB
									5.82371e-11	-4.8548	0.006	0.121	1.48854e-06	T5	esMF vs HC	TRBV20-1		5.49162e-09	0.642384	0.741	0.548	0.000140366	T5	esMF vs AD	SLC2A3
									9.53027e-20	-5.06597	0.001	0.121	2.43594e-15	T5	esMF vs HC	MS4A1		1.52483e-06	0.594654	0.748	0.556	0.0389747	T5	esMF vs AD	LCP1
									2.10228e-12	-5.37085	0.005	0.121	5.37342e-08	T5	esMF vs HC	AL035530.2		1.17208e-06	-0.524992	0.623	0.8	0.0299584	T5	esMF vs AD	PPIB
									3.75933e-14	-5.62396	0.003	0.121	9.60885e-10	T5	esMF vs HC	TRGV5		8.83972e-07	-0.608148	0.629	0.77	0.0225943	T5	esMF vs AD	EEF1B2
									3.75933e-14	-5.6988	0.003	0.121	9.60885e-10	T5	esMF vs HC	RAB37		1.32029e-10	-0.638772	0.82	0.941	3.37467e-06	T5	esMF vs AD	SERF2
									1.50855e-32	-5.7328	0.002	0.212	3.85585e-28	T5	esMF vs HC	WDR86-AS1		1.41544e-06	-0.651061	0.543	0.696	0.0361786	T5	esMF vs AD	EIF3K
									9.07681e-20	-6.20839	0.001	0.121	2.32003e-15	T5	esMF vs HC	STYK1		1.04604e-17	-0.677474	0.934	0.97	2.67369e-13	T5	esMF vs AD	MYL6
									1.4388e-32	-6.28758	0.002	0.212	3.67757e-28	T5	esMF vs HC	CD200R1		2.83937e-12	-0.69167	0.841	0.933	7.25743e-08	T5	esMF vs AD	NACA
									1.63842e-16	-6.33363	0.002	0.121	4.18779e-12	T5	esMF vs HC	ITGAM		6.12594e-17	-0.717198	0.917	0.993	1.56579e-12	T5	esMF vs AD	PPIA
									5.21064e-31	-6.39575	0.001	0.182	1.33184e-26	T5	esMF vs HC	TRBV27		4.62712e-08	-0.724088	0.594	0.756	0.00118269	T5	esMF vs AD	ARPC3
									2.26919e-25	-6.56025	0.001	0.152	5.80004e-21	T5	esMF vs HC	CD300A		1.77681e-07	-0.758238	0.685	0.748	0.00454153	T5	esMF vs AD	PPDPF
									2.15674e-25	-6.76661	0.001	0.152	5.51263e-21	T5	esMF vs HC	CD8B2		1.84484e-13	-0.808176	0.8	0.919	4.7154e-09	T5	esMF vs AD	RACK1
																		1.1485e-07	-0.813456	0.471	0.667	0.00293556	T5	esMF vs AD	PABPC1
																		1.81668e-11	-0.831696	0.683	0.815	4.64343e-07	T5	esMF vs AD	CD3E
																		1.33061e-06	-0.832286	0.424	0.593	0.0340105	T5	esMF vs AD	DAZAP2
																		1.62838e-08	-0.833865	0.474	0.681	0.000416214	T5	esMF vs AD	CALM2
																		1.11452e-12	-0.836276	0.666	0.837	2.84871e-08	T5	esMF vs AD	RAC2
																		1.21926e-18	-0.838246	0.992	0.97	3.11643e-14	T5	esMF vs AD	VIM
																		3.45303e-07	-0.843007	0.252	0.467	0.00882595	T5	esMF vs AD	SNHG5
																		1.88192e-16	-0.843054	0.853	0.933	4.81019e-12	T5	esMF vs AD	S100A11
																		1.23666e-08	-0.893863	0.397	0.622	0.00031609	T5	esMF vs AD	SNHG29
																		9.79555e-07	-0.899712	0.54	0.711	0.0250374	T5	esMF vs AD	TXN
																		4.93711e-11	-0.913	0.589	0.793	1.26193e-06	T5	esMF vs AD	HSPA8
																		1.15642e-08	-0.947959	0.412	0.637	0.000295581	T5	esMF vs AD	SPCS1
																		1.67769e-08	-0.953141	0.295	0.533	0.000428817	T5	esMF vs AD	CD3G
																		1.54777e-10	-0.95484	0.559	0.756	3.9561e-06	T5	esMF vs AD	CAPG
																		1.51136e-10	-0.961743	0.423	0.689	3.86303e-06	T5	esMF vs AD	RAN
																		5.49476e-08	-0.97577	0.376	0.593	0.00140446	T5	esMF vs AD	SLC25A6
																		3.90728e-36	-0.97678	0.98	0.993	9.98702e-32	T5	esMF vs AD	EEF1A1
																		1.3815e-07	-0.983017	0.238	0.452	0.00353111	T5	esMF vs AD	SEPTIN1
																		1.57808e-07	-0.992833	0.332	0.533	0.00403358	T5	esMF vs AD	JAML
																		1.72346e-22	-1.03875	0.751	0.896	4.40516e-18	T5	esMF vs AD	CLIC1
																		9.40005e-07	-1.04208	0.235	0.43	0.0240265	T5	esMF vs AD	EIF3E
																		1.65391e-08	-1.10347	0.302	0.526	0.00042274	T5	esMF vs AD	SLC25A5
																		8.3692e-07	-1.105	0.198	0.385	0.0213917	T5	esMF vs AD	TWF2
																		3.03455e-07	-1.11314	0.211	0.4	0.00775631	T5	esMF vs AD	PHB2
																		2.82752e-12	-1.11508	0.312	0.6	7.22714e-08	T5	esMF vs AD	ATP5F1B
																		2.30267e-09	-1.13597	0.34	0.556	5.88561e-05	T5	esMF vs AD	SLC25A3
																		1.61308e-09	-1.13898	0.361	0.578	4.12304e-05	T5	esMF vs AD	ACTR3
																		3.78053e-18	-1.15087	0.687	0.837	9.66304e-14	T5	esMF vs AD	TAGLN2
																		8.68624e-09	-1.15916	0.183	0.4	0.00022202	T5	esMF vs AD	HPGD
																		1.438e-07	-1.16423	0.198	0.4	0.00367552	T5	esMF vs AD	LSM2
																		3.79061e-26	-1.19438	0.811	0.926	9.68879e-22	T5	esMF vs AD	FXYD5
																		4.16515e-09	-1.20195	0.264	0.481	0.000106461	T5	esMF vs AD	EIF3H
																		1.36099e-08	-1.22672	0.171	0.378	0.00034787	T5	esMF vs AD	CCT8
																		1.93373e-08	-1.22973	0.159	0.363	0.000494261	T5	esMF vs AD	PSMG2
																		8.35107e-10	-1.2306	0.329	0.556	2.13453e-05	T5	esMF vs AD	ANXA6
																		1.10412e-09	-1.26967	0.084	0.267	2.82213e-05	T5	esMF vs AD	LITAF
																		4.95231e-09	-1.29745	0.302	0.519	0.000126581	T5	esMF vs AD	LAT
																		1.20541e-06	-1.32731	0.075	0.207	0.0308104	T5	esMF vs AD	CNPY3
																		3.93654e-07	-1.33607	0.122	0.289	0.0100618	T5	esMF vs AD	STMN1
																		2.35738e-07	-1.33844	0.149	0.326	0.00602547	T5	esMF vs AD	PPP1R18
																		5.72245e-08	-1.35753	0.135	0.311	0.00146266	T5	esMF vs AD	CCT2
																		1.41622e-15	-1.36904	0.336	0.63	3.61985e-11	T5	esMF vs AD	CSTB
																		1.40652e-11	-1.38573	0.221	0.489	3.59507e-07	T5	esMF vs AD	HSPB1
																		2.35814e-08	-1.39267	0.104	0.274	0.00060274	T5	esMF vs AD	SYPL1
																		5.55524e-10	-1.41356	0.121	0.326	1.41992e-05	T5	esMF vs AD	CCT3
																		1.12639e-14	-1.43824	0.37	0.652	2.87906e-10	T5	esMF vs AD	S100A10
																		7.15063e-08	-1.4467	0.108	0.274	0.0018277	T5	esMF vs AD	LMO4
																		3.87657e-10	-1.45758	0.063	0.23	9.90851e-06	T5	esMF vs AD	CHST12
																		6.00186e-21	-1.48318	0.422	0.748	1.53408e-16	T5	esMF vs AD	PTPRCAP
																		9.17705e-12	-1.51993	0.174	0.422	2.34565e-07	T5	esMF vs AD	PCED1B-AS1
																		1.45839e-08	-1.52107	0.134	0.319	0.000372764	T5	esMF vs AD	PBXIP1
																		1.89077e-09	-1.54494	0.039	0.17	4.83282e-05	T5	esMF vs AD	GIMAP7
																		4.88668e-07	-1.58738	0.104	0.252	0.0124903	T5	esMF vs AD	SF3B4
																		1.5939e-08	-1.59451	0.116	0.296	0.000407401	T5	esMF vs AD	NOSIP
																		7.85453e-21	-1.5962	0.389	0.719	2.00762e-16	T5	esMF vs AD	DYNLL1
																		6.15404e-09	-1.59688	0.089	0.259	0.000157297	T5	esMF vs AD	DECR1
																		3.93867e-07	-1.59859	0.092	0.237	0.0100672	T5	esMF vs AD	CCT5
																		8.84829e-08	-1.60251	0.371	0.548	0.00226162	T5	esMF vs AD	ITM2A
																		1.59738e-12	-1.65837	0.409	0.659	4.08289e-08	T5	esMF vs AD	HSPA1B
																		8.95371e-09	-1.70567	0.076	0.237	0.000228857	T5	esMF vs AD	SCML4
																		5.45122e-11	-1.71256	0.063	0.237	1.39333e-06	T5	esMF vs AD	ARRB2
																		7.3583e-15	-1.7165	0.126	0.393	1.88078e-10	T5	esMF vs AD	CRIP2
																		4.33048e-10	-1.72853	0.069	0.237	1.10687e-05	T5	esMF vs AD	IL9R
																		4.41831e-26	-1.73837	0.69	0.896	1.12932e-21	T5	esMF vs AD	ANXA1
																		2.0602e-08	-1.81954	0.101	0.267	0.000526586	T5	esMF vs AD	TNFRSF4
																		1.78317e-17	-1.84719	0.121	0.407	4.55778e-13	T5	esMF vs AD	LIMD2
																		4.70935e-09	-1.91039	0.061	0.207	0.000120371	T5	esMF vs AD	WASHC3
																		2.32842e-08	-1.91461	0.073	0.222	0.000595145	T5	esMF vs AD	PRKACB
																		3.01995e-16	-1.91813	0.119	0.385	7.71899e-12	T5	esMF vs AD	UCP2
																		9.2487e-18	-1.98268	0.065	0.304	2.36397e-13	T5	esMF vs AD	GYPC
																		1.12174e-08	-1.9995	0.04	0.163	0.000286715	T5	esMF vs AD	PDCL3
																		1.48664e-09	-2.0132	0.07	0.23	3.79986e-05	T5	esMF vs AD	SUCLG1
																		1.00125e-08	-2.01815	0.018	0.111	0.00025592	T5	esMF vs AD	PARVG
																		6.42944e-10	-2.05962	0.029	0.148	1.64336e-05	T5	esMF vs AD	CD5
																		1.14231e-07	-2.07579	0.035	0.141	0.00291976	T5	esMF vs AD	PDHA1
																		4.9237e-09	-2.08668	0.029	0.141	0.00012585	T5	esMF vs AD	STMN3
																		4.50391e-10	-2.09421	0.015	0.111	1.1512e-05	T5	esMF vs AD	EIF1AY
																		8.60882e-09	-2.13085	0.018	0.111	0.000220042	T5	esMF vs AD	MTFP1
																		4.36306e-15	-2.15206	0.038	0.215	1.1152e-10	T5	esMF vs AD	APBB1IP
																		3.2224e-07	-2.24701	0.03	0.126	0.00823647	T5	esMF vs AD	GON7
																		6.22801e-10	-2.26206	0.021	0.126	1.59188e-05	T5	esMF vs AD	GIMAP4
																		4.45235e-08	-2.27282	0.026	0.126	0.00113802	T5	esMF vs AD	TESPA1
																		6.10946e-07	-2.28024	0.039	0.141	0.0156158	T5	esMF vs AD	LIMA1
																		9.12459e-07	-2.28624	0.025	0.111	0.0233224	T5	esMF vs AD	INPP4B
																		1.1006e-24	-2.30402	0.083	0.393	2.81313e-20	T5	esMF vs AD	CD7
																		2.76214e-11	-2.3248	0.046	0.2	7.06003e-07	T5	esMF vs AD	ID3
																		9.04003e-12	-2.33034	0.041	0.193	2.31063e-07	T5	esMF vs AD	FCER1G
																		1.21024e-08	-2.35281	0.016	0.104	0.000309337	T5	esMF vs AD	TRDC
																		3.32255e-16	-2.41323	0.032	0.207	8.49244e-12	T5	esMF vs AD	TIGIT
																		4.48718e-07	-2.41506	0.028	0.119	0.0114692	T5	esMF vs AD	IVD
																		3.53219e-11	-2.43642	0.015	0.119	9.02827e-07	T5	esMF vs AD	SPINT2
																		1.35393e-21	-2.5583	0.077	0.356	3.46065e-17	T5	esMF vs AD	CORO1B
																		1.68267e-09	-2.57256	0.022	0.126	4.3009e-05	T5	esMF vs AD	CALML5
																		2.09974e-42	-2.695	0.158	0.652	5.36694e-38	T5	esMF vs AD	KLRK1
																		2.64702e-27	-2.75122	0.068	0.378	6.76579e-23	T5	esMF vs AD	C1orf162
																		2.9229e-28	-2.79946	0.025	0.267	7.47093e-24	T5	esMF vs AD	LINC02446
																		6.9116e-12	-2.80111	0.018	0.133	1.7666e-07	T5	esMF vs AD	IL21R
																		1.94174e-09	-2.80464	0.02	0.119	4.96308e-05	T5	esMF vs AD	DSG1
																		1.02485e-24	-2.81961	0.043	0.296	2.61951e-20	T5	esMF vs AD	LIME1
																		1.81393e-18	-2.85221	0.038	0.237	4.63641e-14	T5	esMF vs AD	SPOCK2
																		3.04613e-14	-2.87828	0.012	0.126	7.78591e-10	T5	esMF vs AD	CYB5A
																		1.43848e-14	-2.89021	0.017	0.148	3.67674e-10	T5	esMF vs AD	KLRD1
																		4.07138e-15	-3.04419	0.016	0.148	1.04064e-10	T5	esMF vs AD	KLRC3
																		3.94515e-20	-3.06646	0.029	0.222	1.00838e-15	T5	esMF vs AD	JAZF1
																		2.2964e-11	-3.11607	0.017	0.126	5.8696e-07	T5	esMF vs AD	SBSN
																		3.76437e-13	-3.23803	0.012	0.119	9.62173e-09	T5	esMF vs AD	LSR
																		1.23799e-27	-3.25413	0.025	0.259	3.16431e-23	T5	esMF vs AD	CD27
																		1.65666e-16	-3.38777	0.014	0.148	4.23442e-12	T5	esMF vs AD	DSC3
																		1.87003e-20	-3.38873	0.012	0.163	4.7798e-16	T5	esMF vs AD	KLRC2
																		4.29957e-13	-3.46548	0.014	0.126	1.09897e-08	T5	esMF vs AD	FXYD3
																		9.73313e-17	-3.49074	0.008	0.126	2.48779e-12	T5	esMF vs AD	LAT2
																		8.45309e-14	-3.52132	0.007	0.104	2.16061e-09	T5	esMF vs AD	TRGV2
																		1.80812e-49	-3.56577	0.025	0.385	4.62156e-45	T5	esMF vs AD	FXYD7
																		8.36883e-14	-3.59518	0.007	0.104	2.13907e-09	T5	esMF vs AD	SKAP2
																		1.43614e-25	-3.6008	0.015	0.207	3.67077e-21	T5	esMF vs AD	CYSLTR1
																		7.59064e-11	-3.60835	0.016	0.119	1.94017e-06	T5	esMF vs AD	MYL9
																		8.65203e-20	-3.63081	0.021	0.193	2.21146e-15	T5	esMF vs AD	CCR8
																		3.79061e-13	-3.64593	0.014	0.126	9.68881e-09	T5	esMF vs AD	SERPINB4
																		6.77098e-36	-3.78298	0.021	0.289	1.73066e-31	T5	esMF vs AD	CD8B
																		3.50776e-37	-3.86993	0.067	0.43	8.96584e-33	T5	esMF vs AD	FXYD2
																		7.80188e-14	-3.9591	0.007	0.104	1.99416e-09	T5	esMF vs AD	ST6GAL1
																		4.90617e-38	-4.24036	0.016	0.281	1.25402e-33	T5	esMF vs AD	KLRC4
																		1.39863e-22	-4.28976	0.003	0.133	3.5749e-18	T5	esMF vs AD	PDE7B
																		2.68744e-91	-4.29283	0.036	0.637	6.86911e-87	T5	esMF vs AD	CD8A
																		5.27096e-17	-4.39513	0.003	0.104	1.34726e-12	T5	esMF vs AD	PAX8-AS1
																		1.25432e-32	-5.12953	0.003	0.185	3.20604e-28	T5	esMF vs AD	CSGALNACT1
																		6.23661e-19	-5.98478	0.006	0.126	1.59408e-14	T5	esMF vs AD	IL13

## Sheet: Treg
p_val	avg_log2FC	pct.1	pct.2	p_val_adj	cell_type	group	gene		p_val	avg_log2FC	pct.1	pct.2	p_val_adj	cell_type	group	gene		p_val	avg_log2FC	pct.1	pct.2	p_val_adj	cell_type	group	gene
4.28551e-08	7.70053	0.163	0	0.00109538	Treg	AD vs HC	SERPINB4		1.06638e-06	1.62402	0.475	0.331	0.0272567	Treg	esMF vs HC	TNFRSF4		7.53142e-70	4.50616	0.319	0.026	1.92503e-65	Treg	esMF vs AD	ATP5F1D
3.4929e-08	2.6519	0.267	0.075	0.000892785	Treg	AD vs HC	MT1E		1.29676e-06	-0.525598	0.092	0.231	0.0331452	Treg	esMF vs HC	STMN1		1.33011e-25	4.22442	0.127	0.009	3.39975e-21	Treg	esMF vs AD	TMEM160
6.05367e-26	2.0921	0.694	0.325	1.54732e-21	Treg	AD vs HC	TXN		1.46661e-06	-0.527955	0.222	0.444	0.0374866	Treg	esMF vs HC	ANXA11		1.86104e-29	3.87899	0.153	0.014	4.75683e-25	Treg	esMF vs AD	C4orf48
1.29794e-06	1.94196	0.3	0.131	0.0331755	Treg	AD vs HC	SELL		1.50505e-06	-0.53149	0.137	0.306	0.0384691	Treg	esMF vs HC	CAPN2		2.17553e-24	3.36672	0.147	0.023	5.56064e-20	Treg	esMF vs AD	CCDC85B
3.08246e-08	1.70963	0.515	0.331	0.000787877	Treg	AD vs HC	TNFRSF4		2.09736e-08	-0.539292	0.856	0.95	0.000536086	Treg	esMF vs HC	UBC		6.09088e-26	3.18705	0.158	0.025	1.55683e-21	Treg	esMF vs AD	PRELID1
1.45113e-08	1.56414	0.51	0.306	0.000370909	Treg	AD vs HC	NEAT1		9.01118e-07	-0.551833	0.196	0.4	0.0230326	Treg	esMF vs HC	APBB1IP		1.69714e-100	2.96308	0.554	0.149	4.33789e-96	Treg	esMF vs AD	ITM2B
3.56262e-17	1.49689	0.728	0.512	9.10606e-13	Treg	AD vs HC	IFITM2		4.91303e-08	-0.580953	0.551	0.8	0.00125577	Treg	esMF vs HC	PPDPF		1.59084e-53	2.85408	0.412	0.142	4.0662e-49	Treg	esMF vs AD	NFKBIA
5.87948e-09	1.48733	0.465	0.25	0.00015028	Treg	AD vs HC	MIR4435-2HG		7.01762e-07	-0.597115	0.108	0.262	0.017937	Treg	esMF vs HC	RAB14		4.11677e-19	2.65554	0.144	0.034	1.05225e-14	Treg	esMF vs AD	GADD45GIP1
1.11181e-06	1.38367	0.375	0.194	0.0284177	Treg	AD vs HC	POMP		4.26096e-07	-0.608573	0.164	0.356	0.010891	Treg	esMF vs HC	DHRS7		6.17305e-15	2.59628	0.109	0.024	1.57783e-10	Treg	esMF vs AD	SNX9
6.87239e-23	1.28426	0.858	0.619	1.75658e-18	Treg	AD vs HC	S100A11		2.16885e-08	-0.621461	0.172	0.394	0.000554357	Treg	esMF vs HC	PSIP1		5.9156e-33	2.44332	0.299	0.102	1.51203e-28	Treg	esMF vs AD	ZFP36L2
5.73046e-11	1.28405	0.616	0.394	1.46471e-06	Treg	AD vs HC	MT2A		9.48845e-07	-0.661407	0.119	0.275	0.0242525	Treg	esMF vs HC	SNHG15		1.61079e-15	2.38615	0.117	0.027	4.11718e-11	Treg	esMF vs AD	CMTM7
2.5976e-10	1.26361	0.617	0.431	6.63948e-06	Treg	AD vs HC	BATF		6.54886e-07	-0.67414	0.059	0.175	0.0167389	Treg	esMF vs HC	RNF166		9.78889e-36	2.37533	0.304	0.101	2.50204e-31	Treg	esMF vs AD	COX5A
1.67954e-08	1.19504	0.528	0.338	0.000429291	Treg	AD vs HC	ATP5MC3		3.83503e-07	-0.685361	0.11	0.269	0.00980235	Treg	esMF vs HC	SNX3		2.44728e-18	2.36657	0.145	0.036	6.25524e-14	Treg	esMF vs AD	UQCRFS1
1.35758e-06	1.17959	0.503	0.344	0.0346997	Treg	AD vs HC	IL2RA		4.65914e-07	-0.689505	0.149	0.331	0.0119088	Treg	esMF vs HC	LSM14A		4.65846e-31	2.29469	0.253	0.071	1.1907e-26	Treg	esMF vs AD	PPM1G
4.50803e-07	1.13713	0.438	0.244	0.0115225	Treg	AD vs HC	NOP10		8.09031e-07	-0.694564	0.119	0.275	0.0206788	Treg	esMF vs HC	STK10		2.94931e-33	2.26698	0.277	0.083	7.53845e-29	Treg	esMF vs AD	RAC1
5.29948e-09	1.13223	0.659	0.512	0.000135455	Treg	AD vs HC	ALOX5AP		9.47758e-07	-0.69515	0.218	0.419	0.0242247	Treg	esMF vs HC	LBH		1.65588e-20	2.25091	0.227	0.088	4.23242e-16	Treg	esMF vs AD	RGCC
2.64062e-14	1.13193	0.732	0.544	6.74942e-10	Treg	AD vs HC	RNASEK		4.66884e-10	-0.69783	0.294	0.588	1.19336e-05	Treg	esMF vs HC	ACAP1		3.15022e-25	2.2443	0.192	0.045	8.05196e-21	Treg	esMF vs AD	GNB2
4.67235e-13	1.11722	0.901	0.869	1.19425e-08	Treg	AD vs HC	CRIP1		1.50313e-08	-0.70316	0.147	0.35	0.0003842	Treg	esMF vs HC	PDE4B		3.3448e-28	2.24166	0.251	0.08	8.54932e-24	Treg	esMF vs AD	HMGN1
4.03393e-07	1.07401	0.497	0.331	0.0103107	Treg	AD vs HC	RBX1		8.0471e-07	-0.706501	0.099	0.244	0.0205684	Treg	esMF vs HC	WASHC3		5.30181e-22	2.21415	0.214	0.072	1.35514e-17	Treg	esMF vs AD	PIM3
2.18859e-08	1.07193	0.61	0.469	0.000559405	Treg	AD vs HC	FOXP3		1.78821e-07	-0.71063	0.171	0.369	0.00457067	Treg	esMF vs HC	NSD3		6.04547e-35	2.1487	0.314	0.107	1.54522e-30	Treg	esMF vs AD	ANP32B
3.82945e-20	1.06154	0.881	0.806	9.78807e-16	Treg	AD vs HC	EMP3		1.66964e-06	-0.711527	0.079	0.206	0.0426761	Treg	esMF vs HC	ATP1B1		7.18726e-13	2.14228	0.115	0.033	1.83706e-08	Treg	esMF vs AD	CLTB
2.07226e-07	1.05569	0.52	0.35	0.0052967	Treg	AD vs HC	CKLF		1.32875e-06	-0.723262	0.121	0.275	0.033963	Treg	esMF vs HC	PRMT2		1.64849e-22	2.13819	0.201	0.06	4.21355e-18	Treg	esMF vs AD	MAP1LC3B
3.10013e-07	1.05477	0.556	0.419	0.00792393	Treg	AD vs HC	CDC42		4.67691e-07	-0.735787	0.564	0.762	0.0119542	Treg	esMF vs HC	AHNAK		6.59616e-42	2.13676	0.395	0.16	1.68598e-37	Treg	esMF vs AD	COTL1
3.14776e-07	0.932386	0.573	0.425	0.00804569	Treg	AD vs HC	S100A10		1.45097e-06	-0.739031	0.106	0.25	0.0370868	Treg	esMF vs HC	CCDC88C		3.23695e-12	2.07375	0.12	0.039	8.27363e-08	Treg	esMF vs AD	MZT2B
1.21814e-08	0.929299	0.655	0.562	0.000311356	Treg	AD vs HC	SUB1		1.30514e-06	-0.742084	0.341	0.569	0.0333593	Treg	esMF vs HC	DUSP4		5.00392e-158	2.05378	0.877	0.612	1.279e-153	Treg	esMF vs AD	PFN1
2.21634e-09	0.920032	0.695	0.531	5.66495e-05	Treg	AD vs HC	LDHA		3.77382e-07	-0.755441	0.122	0.288	0.00964588	Treg	esMF vs HC	JMJD1C		5.61671e-12	2.03458	0.145	0.058	1.43563e-07	Treg	esMF vs AD	LAYN
2.55765e-10	0.911685	0.735	0.625	6.53736e-06	Treg	AD vs HC	SUMO2		1.7726e-10	-0.757683	0.235	0.512	4.53076e-06	Treg	esMF vs HC	HLA-DQB1		8.08871e-14	1.96315	0.142	0.048	2.06747e-09	Treg	esMF vs AD	LAMP1
4.64227e-08	0.881124	0.654	0.537	0.00118656	Treg	AD vs HC	SOD1		5.75669e-07	-0.77724	0.187	0.375	0.0147141	Treg	esMF vs HC	GLUD1		6.51212e-27	1.91954	0.309	0.134	1.6645e-22	Treg	esMF vs AD	GUK1
1.94997e-11	0.851873	0.754	0.581	4.98412e-07	Treg	AD vs HC	PRDX1		1.96461e-07	-0.792982	0.151	0.331	0.00502154	Treg	esMF vs HC	TUBA4A		5.35168e-10	1.88211	0.129	0.054	1.36789e-05	Treg	esMF vs AD	C1QBP
6.69087e-08	0.841335	0.644	0.5	0.00171019	Treg	AD vs HC	COX8A		9.53627e-08	-0.794259	0.068	0.2	0.00243747	Treg	esMF vs HC	B3GNT2		9.82843e-21	1.85861	0.219	0.078	2.51215e-16	Treg	esMF vs AD	GRB2
1.41968e-09	0.841083	0.738	0.662	3.62871e-05	Treg	AD vs HC	HINT1		5.16956e-10	-0.7957	0.194	0.444	1.32134e-05	Treg	esMF vs HC	PRNP		2.11808e-21	1.8577	0.232	0.086	5.41382e-17	Treg	esMF vs AD	SMCHD1
9.83532e-20	0.824969	0.947	0.887	2.51391e-15	Treg	AD vs HC	PPIA		2.80538e-08	-0.799467	0.245	0.475	0.000717056	Treg	esMF vs HC	IER2		4.32944e-17	1.85168	0.194	0.073	1.1066e-12	Treg	esMF vs AD	ZYX
2.34333e-09	0.776004	0.82	0.769	5.98954e-05	Treg	AD vs HC	TAGLN2		2.13896e-07	-0.801864	0.08	0.219	0.00546718	Treg	esMF vs HC	HTATSF1		6.02857e-09	1.79949	0.109	0.043	0.00015409	Treg	esMF vs AD	NT5C
1.24765e-07	0.706555	0.754	0.625	0.00318899	Treg	AD vs HC	MYL12B		8.25888e-07	-0.804321	0.134	0.3	0.0211097	Treg	esMF vs HC	TSPYL2		3.51044e-14	1.78657	0.147	0.049	8.97268e-10	Treg	esMF vs AD	RBM17
1.04708e-13	0.636193	0.972	0.963	2.67633e-09	Treg	AD vs HC	ACTG1		2.02491e-07	-0.805988	0.063	0.188	0.00517568	Treg	esMF vs HC	ADIPOR1		1.16415e-34	1.7762	0.396	0.179	2.97557e-30	Treg	esMF vs AD	JAK1
4.07572e-07	0.572945	0.774	0.669	0.0104175	Treg	AD vs HC	ATP5MG		1.56227e-07	-0.812455	0.182	0.375	0.00399316	Treg	esMF vs HC	G3BP2		1.32027e-10	1.76625	0.143	0.06	3.3746e-06	Treg	esMF vs AD	CST3
4.18215e-11	0.571664	0.939	0.919	1.06896e-06	Treg	AD vs HC	MYL6		1.16734e-07	-0.821837	0.043	0.15	0.00298373	Treg	esMF vs HC	NR4A3		5.36346e-13	1.74103	0.172	0.074	1.3709e-08	Treg	esMF vs AD	PSIP1
5.38259e-07	-0.534537	0.586	0.8	0.0137579	Treg	AD vs HC	PPDPF		3.02998e-09	-0.82326	0.123	0.319	7.74463e-05	Treg	esMF vs HC	CCND3		7.77303e-09	1.72954	0.126	0.056	0.000198679	Treg	esMF vs AD	PGLS
1.2372e-08	-0.582899	0.893	0.95	0.000316228	Treg	AD vs HC	UBC		1.07777e-06	-0.830905	0.096	0.238	0.0275478	Treg	esMF vs HC	PSTPIP1		7.64049e-16	1.72017	0.291	0.167	1.95291e-11	Treg	esMF vs AD	DUSP2
2.52537e-07	-0.652089	0.356	0.588	0.00645485	Treg	AD vs HC	ACAP1		3.50525e-10	-0.869013	0.154	0.381	8.95943e-06	Treg	esMF vs HC	YPEL5		4.62582e-32	1.71707	0.439	0.246	1.18236e-27	Treg	esMF vs AD	TNFRSF18
1.28224e-07	-0.707406	0.422	0.669	0.0032774	Treg	AD vs HC	MYH9		1.63193e-06	-0.870852	0.056	0.162	0.0417122	Treg	esMF vs HC	ARRB2		2.50479e-11	1.7145	0.147	0.061	6.40225e-07	Treg	esMF vs AD	JUND
8.98156e-09	-0.724642	0.299	0.556	0.000229569	Treg	AD vs HC	SKAP1		1.57571e-08	-0.884927	0.239	0.462	0.000402752	Treg	esMF vs HC	BRD2		2.94991e-21	1.70952	0.299	0.145	7.53996e-17	Treg	esMF vs AD	PDIA3
1.48402e-07	-0.768141	0.253	0.462	0.00379316	Treg	AD vs HC	VAMP2		2.81722e-07	-0.905831	0.092	0.238	0.00720081	Treg	esMF vs HC	CDC42EP3		5.82544e-10	1.70085	0.136	0.058	1.48898e-05	Treg	esMF vs AD	PYURF
9.63501e-07	-0.770654	0.251	0.45	0.0246271	Treg	AD vs HC	PHTF2		1.32605e-09	-0.908512	0.104	0.288	3.38938e-05	Treg	esMF vs HC	RALGAPA1		3.29187e-119	1.70065	0.881	0.627	8.41401e-115	Treg	esMF vs AD	FTH1
3.97978e-09	-0.775436	0.353	0.613	0.000101723	Treg	AD vs HC	RSRP1		1.46662e-06	-0.913426	0.07	0.188	0.0374869	Treg	esMF vs HC	ITGB1BP1		2.42918e-09	1.69548	0.128	0.056	6.209e-05	Treg	esMF vs AD	CD47
2.49223e-24	-0.794257	0.92	1	6.37015e-20	Treg	AD vs HC	HLA-B		1.38235e-08	-0.922587	0.32	0.556	0.000353328	Treg	esMF vs HC	DNAJB1		1.71208e-11	1.68873	0.173	0.082	4.37607e-07	Treg	esMF vs AD	TRAPPC5
8.70479e-07	-0.79496	0.149	0.319	0.0222494	Treg	AD vs HC	RTKN2		6.84065e-12	-0.924383	0.178	0.438	1.74847e-07	Treg	esMF vs HC	EIF5		1.07045e-06	1.66763	0.101	0.047	0.0273606	Treg	esMF vs AD	BTG3
5.73518e-08	-0.804705	0.356	0.581	0.00146591	Treg	AD vs HC	YBX1		1.77152e-07	-0.924952	0.078	0.212	0.00452801	Treg	esMF vs HC	SYNE1		3.36221e-17	1.6605	0.205	0.079	8.59382e-13	Treg	esMF vs AD	NCOR1
1.1148e-07	-0.855536	0.163	0.35	0.00284944	Treg	AD vs HC	PDE4B		2.03325e-07	-0.928462	0.108	0.262	0.00519697	Treg	esMF vs HC	CKS2		8.05207e-09	1.56214	0.151	0.077	0.000205811	Treg	esMF vs AD	H2AFV
9.71203e-08	-0.859154	0.356	0.594	0.00248239	Treg	AD vs HC	ANKRD12		6.14986e-15	-0.934077	0.27	0.613	1.5719e-10	Treg	esMF vs HC	RSRP1		1.84523e-12	1.53011	0.185	0.085	4.71642e-08	Treg	esMF vs AD	MBP
7.13815e-10	-0.865631	0.54	0.738	1.82451e-05	Treg	AD vs HC	SARAF		4.39179e-13	-0.936958	0.237	0.556	1.12254e-08	Treg	esMF vs HC	MCL1		7.29622e-07	1.51916	0.104	0.048	0.0186491	Treg	esMF vs AD	RALGAPA1
4.45697e-10	-0.876432	0.248	0.512	1.1392e-05	Treg	AD vs HC	UBE2D2		5.12127e-08	-0.943423	0.074	0.212	0.001309	Treg	esMF vs HC	PHF1		2.79069e-14	1.51503	0.202	0.09	7.13299e-10	Treg	esMF vs AD	ACAP2
7.31145e-07	-0.879387	0.099	0.244	0.0186881	Treg	AD vs HC	PHF3		1.05331e-10	-0.947077	0.218	0.462	2.69225e-06	Treg	esMF vs HC	DNAJA1		2.89551e-07	1.47863	0.1	0.043	0.00740092	Treg	esMF vs AD	SPPL2A
4.86165e-07	-0.879518	0.142	0.306	0.0124264	Treg	AD vs HC	HLA-DRB5		1.77188e-09	-0.961497	0.103	0.281	4.52893e-05	Treg	esMF vs HC	PIK3R1		5.23121e-14	1.45712	0.222	0.11	1.3371e-09	Treg	esMF vs AD	ANXA11
4.27851e-07	-0.87985	0.227	0.425	0.0109359	Treg	AD vs HC	CAST		5.09333e-10	-0.962757	0.151	0.369	1.30186e-05	Treg	esMF vs HC	GLG1		2.16872e-08	1.42923	0.136	0.066	0.000554326	Treg	esMF vs AD	IFNAR2
1.23385e-06	-0.881901	0.204	0.388	0.0315373	Treg	AD vs HC	DDX3X		1.21068e-14	-0.979573	0.619	0.831	3.0945e-10	Treg	esMF vs HC	HSPA8		4.49772e-12	1.42591	0.232	0.13	1.14962e-07	Treg	esMF vs AD	SERP1
6.47996e-07	-0.897206	0.277	0.462	0.0165628	Treg	AD vs HC	DNAJA1		7.15129e-09	-0.983069	0.047	0.169	0.000182787	Treg	esMF vs HC	SNAP29		1.52968e-07	1.41673	0.111	0.05	0.00390986	Treg	esMF vs AD	AAK1
3.37819e-07	-0.905514	0.191	0.381	0.00863465	Treg	AD vs HC	YPEL5		1.01981e-08	-0.98356	0.105	0.275	0.000260662	Treg	esMF vs HC	HSPH1		9.39038e-07	1.35116	0.141	0.078	0.0240018	Treg	esMF vs AD	RUNX3
1.78159e-06	-0.906149	0.246	0.431	0.0455374	Treg	AD vs HC	TNFRSF18		1.44277e-06	-0.98776	0.049	0.15	0.0368771	Treg	esMF vs HC	RPIA		5.37408e-11	1.32563	0.232	0.133	1.37362e-06	Treg	esMF vs AD	MAN1A2
2.11575e-07	-0.93694	0.15	0.325	0.00540787	Treg	AD vs HC	OSBPL8		3.03925e-07	-0.989232	0.122	0.281	0.00776833	Treg	esMF vs HC	CDKN1A		4.30464e-10	1.31165	0.178	0.09	1.10027e-05	Treg	esMF vs AD	HIST1H4C
1.53274e-06	-0.942786	0.123	0.275	0.0391769	Treg	AD vs HC	STK10		8.5484e-07	-0.992195	0.065	0.181	0.0218497	Treg	esMF vs HC	OFD1		2.26813e-07	1.30317	0.232	0.16	0.00579735	Treg	esMF vs AD	SYNGR2
1.49857e-06	-0.952264	0.079	0.206	0.0383035	Treg	AD vs HC	RBBP6		3.03572e-09	-0.99793	0.063	0.206	7.75929e-05	Treg	esMF vs HC	SLC4A7		2.96576e-10	1.29844	0.236	0.143	7.58048e-06	Treg	esMF vs AD	NDFIP1
9.92366e-07	-0.98676	0.153	0.312	0.0253649	Treg	AD vs HC	DDX6		9.07478e-08	-1.00299	0.065	0.194	0.00231951	Treg	esMF vs HC	SPAG9		1.18451e-15	1.28058	0.427	0.306	3.0276e-11	Treg	esMF vs AD	CD7
2.47551e-09	-0.998752	0.241	0.469	6.32741e-05	Treg	AD vs HC	LRRFIP1		1.32119e-10	-1.02934	0.089	0.269	3.37696e-06	Treg	esMF vs HC	CORO7		3.3444e-07	1.25736	0.143	0.077	0.00854829	Treg	esMF vs AD	ZFAND5
6.21391e-08	-0.999989	0.179	0.369	0.00158828	Treg	AD vs HC	GLG1		1.13294e-09	-1.03033	0.094	0.269	2.89581e-05	Treg	esMF vs HC	MAPRE2		5.15483e-09	1.24952	0.192	0.108	0.000131757	Treg	esMF vs AD	KTN1
6.16871e-07	-1.02154	0.182	0.362	0.0157672	Treg	AD vs HC	REL		1.81539e-08	-1.03909	0.157	0.35	0.000464013	Treg	esMF vs HC	TUBA1A		1.37774e-06	1.22951	0.161	0.096	0.0352151	Treg	esMF vs AD	DPP7
1.34228e-08	-1.02855	0.248	0.462	0.000343087	Treg	AD vs HC	TNFRSF1B		7.71933e-07	-1.0401	0.038	0.131	0.0197306	Treg	esMF vs HC	RNF11		3.35032e-09	1.11865	0.249	0.159	8.56342e-05	Treg	esMF vs AD	ZNF292
3.47818e-10	-1.03678	0.232	0.488	8.89023e-06	Treg	AD vs HC	PCBP2		1.32787e-06	-1.04226	0.049	0.15	0.0339402	Treg	esMF vs HC	NRBF2		2.69549e-138	1.11182	0.995	0.92	6.88967e-134	Treg	esMF vs AD	HLA-B
5.58862e-10	-1.0493	0.114	0.306	1.42845e-05	Treg	AD vs HC	FOXP1		7.8618e-07	-1.05018	0.045	0.144	0.0200948	Treg	esMF vs HC	KLF9		1.45629e-10	1.01672	0.348	0.248	3.72227e-06	Treg	esMF vs AD	TNFRSF1B
4.86965e-07	-1.05594	0.072	0.2	0.0124468	Treg	AD vs HC	SUN2		3.57589e-07	-1.06172	0.113	0.262	0.00913998	Treg	esMF vs HC	CITED2		9.56865e-11	1.00917	0.317	0.214	2.44575e-06	Treg	esMF vs AD	ICOS
2.28834e-12	-1.06548	0.271	0.556	5.849e-08	Treg	AD vs HC	MCL1		5.14981e-10	-1.06588	0.113	0.306	1.31629e-05	Treg	esMF vs HC	INSIG1		4.26182e-22	0.982165	0.574	0.436	1.08932e-17	Treg	esMF vs AD	JUNB
1.26871e-06	-1.07685	0.076	0.2	0.0324282	Treg	AD vs HC	LPP		7.04939e-07	-1.06779	0.047	0.15	0.0180182	Treg	esMF vs HC	YPEL2		1.75689e-10	0.964867	0.363	0.267	4.4906e-06	Treg	esMF vs AD	TNFAIP3
4.06681e-12	-1.09686	0.556	0.762	1.03948e-07	Treg	AD vs HC	AHNAK		1.41036e-06	-1.0836	0.043	0.138	0.0360488	Treg	esMF vs HC	OSER1		1.81344e-06	0.963794	0.223	0.156	0.0463515	Treg	esMF vs AD	UBE2B
1.04965e-06	-1.11707	0.072	0.194	0.026829	Treg	AD vs HC	KDSR		1.15501e-06	-1.08818	0.059	0.169	0.0295221	Treg	esMF vs HC	CAPG		8.66809e-11	0.960785	0.341	0.241	2.21556e-06	Treg	esMF vs AD	LRRFIP1
1.42415e-07	-1.12041	0.228	0.412	0.00364013	Treg	AD vs HC	TAGAP		4.73152e-07	-1.11777	0.053	0.162	0.0120938	Treg	esMF vs HC	ASXL2		8.79728e-08	0.952802	0.194	0.114	0.00224858	Treg	esMF vs AD	FOXP1
1.33099e-06	-1.12896	0.319	0.488	0.03402	Treg	AD vs HC	DUSP1		1.94808e-07	-1.12215	0.071	0.2	0.00497928	Treg	esMF vs HC	CMTM3		4.79025e-07	0.925016	0.267	0.198	0.0122439	Treg	esMF vs AD	ATP6V0C
8.70364e-07	-1.13018	0.083	0.212	0.0222465	Treg	AD vs HC	SYNE1		6.33016e-11	-1.12277	0.09	0.275	1.61799e-06	Treg	esMF vs HC	METTL9		3.49936e-08	0.874974	0.33	0.24	0.000894437	Treg	esMF vs AD	RGS1
1.46867e-12	-1.13616	0.57	0.794	3.75391e-08	Treg	AD vs HC	BTG1		2.37295e-12	-1.12949	0.342	0.6	6.06525e-08	Treg	esMF vs HC	SLC2A3		1.44561e-11	0.866986	0.471	0.374	3.69498e-07	Treg	esMF vs AD	TSC22D3
1.41084e-08	-1.14408	0.258	0.462	0.00036061	Treg	AD vs HC	BRD2		1.31123e-06	-1.13327	0.056	0.162	0.0335151	Treg	esMF vs HC	NEK7		7.16975e-22	0.831522	0.675	0.57	1.83259e-17	Treg	esMF vs AD	BTG1
3.475e-07	-1.16331	0.083	0.219	0.00888209	Treg	AD vs HC	HTATSF1		2.8265e-07	-1.13444	0.034	0.125	0.00722454	Treg	esMF vs HC	PHLDA2		1.49433e-10	0.745075	0.39	0.29	3.81951e-06	Treg	esMF vs AD	IL7R
8.19656e-09	-1.17158	0.211	0.419	0.000209504	Treg	AD vs HC	CDKN1B		6.22724e-07	-1.13968	0.079	0.206	0.0159168	Treg	esMF vs HC	RB1CC1		9.92461e-07	0.54912	0.558	0.524	0.0253673	Treg	esMF vs AD	ZFP36L1
2.28501e-15	-1.1732	0.374	0.662	5.8405e-11	Treg	AD vs HC	TSC22D3		1.46115e-13	-1.14694	0.266	0.569	3.7347e-09	Treg	esMF vs HC	BTG2		1.5573e-22	0.546781	0.866	0.801	3.98046e-18	Treg	esMF vs AD	HLA-E
9.60196e-10	-1.18073	0.201	0.419	2.45426e-05	Treg	AD vs HC	LBH		3.4181e-07	-1.15092	0.082	0.212	0.00873665	Treg	esMF vs HC	DUSP10		9.42191e-09	-0.503332	0.285	0.419	0.000240824	Treg	esMF vs AD	GLRX
6.02531e-08	-1.18262	0.13	0.3	0.00154007	Treg	AD vs HC	CHD2		4.69265e-10	-1.15301	0.076	0.238	1.19944e-05	Treg	esMF vs HC	FLI1		5.60375e-08	-0.504082	0.267	0.387	0.00143232	Treg	esMF vs AD	CYTOR
3.11146e-08	-1.20085	0.075	0.219	0.000795288	Treg	AD vs HC	PRRC2B		7.53733e-08	-1.15337	0.107	0.262	0.00192654	Treg	esMF vs HC	PTGER4		1.08306e-06	-0.504472	0.185	0.282	0.027683	Treg	esMF vs AD	MGST3
2.22708e-08	-1.20888	0.103	0.269	0.000569241	Treg	AD vs HC	FOXN3		3.54559e-07	-1.15547	0.04	0.138	0.00906254	Treg	esMF vs HC	GABARAPL1		7.39326e-10	-0.504857	0.198	0.33	1.88972e-05	Treg	esMF vs AD	DYNLRB1
8.42869e-11	-1.21156	0.198	0.425	2.15437e-06	Treg	AD vs HC	ATP6V0C		1.37543e-07	-1.16917	0.085	0.225	0.00351559	Treg	esMF vs HC	SNHG12		3.44692e-17	-0.505499	0.565	0.754	8.81033e-13	Treg	esMF vs AD	MYL12B
1.78192e-08	-1.21451	0.08	0.231	0.000455459	Treg	AD vs HC	RCAN3		4.90731e-11	-1.18965	0.136	0.35	1.25431e-06	Treg	esMF vs HC	TENT5C		5.07759e-07	-0.506283	0.379	0.495	0.0129783	Treg	esMF vs AD	TUBB
2.43272e-10	-1.2257	0.156	0.369	6.21803e-06	Treg	AD vs HC	CD96		2.35447e-08	-1.21106	0.099	0.256	0.000601802	Treg	esMF vs HC	MACF1		1.63646e-06	-0.506449	0.09	0.163	0.0418279	Treg	esMF vs AD	SUCLG1
1.73477e-07	-1.22951	0.091	0.238	0.00443407	Treg	AD vs HC	CDC42EP3		3.48351e-09	-1.27267	0.164	0.362	8.90384e-05	Treg	esMF vs HC	ANXA1		1.83643e-07	-0.506974	0.161	0.259	0.00469391	Treg	esMF vs AD	NDUFB6
2.24666e-07	-1.24015	0.095	0.238	0.00574246	Treg	AD vs HC	SRSF4		6.32778e-10	-1.27467	0.574	0.706	1.61738e-05	Treg	esMF vs HC	JUNB		3.48663e-08	-0.507344	0.156	0.262	0.000891183	Treg	esMF vs AD	PSMA3
1.15851e-08	-1.26643	0.077	0.225	0.000296115	Treg	AD vs HC	ZFAND5		7.99075e-11	-1.2946	0.07	0.231	2.04243e-06	Treg	esMF vs HC	SERTAD1		3.27221e-32	-0.51004	0.833	0.901	8.36376e-28	Treg	esMF vs AD	S100A4
5.67176e-13	-1.26888	0.185	0.438	1.4497e-08	Treg	AD vs HC	EIF5		5.47879e-14	-1.29742	0.101	0.325	1.40038e-09	Treg	esMF vs HC	ATP1A1		1.01173e-08	-0.510065	0.184	0.302	0.000258599	Treg	esMF vs AD	UBE2V1
4.78273e-08	-1.2754	0.035	0.138	0.00122246	Treg	AD vs HC	MAP2K3		8.35195e-11	-1.31418	0.121	0.319	2.13476e-06	Treg	esMF vs HC	FOSB		4.48162e-08	-0.510136	0.179	0.289	0.0011455	Treg	esMF vs AD	LAMTOR5
2.10407e-11	-1.28149	0.158	0.388	5.37801e-07	Treg	AD vs HC	TTC39C		5.68879e-08	-1.32093	0.04	0.144	0.00145405	Treg	esMF vs HC	GLA		7.09698e-10	-0.512284	0.212	0.349	1.81399e-05	Treg	esMF vs AD	OSTF1
5.42067e-09	-1.28488	0.11	0.288	0.000138552	Treg	AD vs HC	JMJD1C		8.16866e-08	-1.33092	0.047	0.156	0.00208791	Treg	esMF vs HC	HSF1		3.73491e-08	-0.515904	0.164	0.271	0.000954642	Treg	esMF vs AD	DCTN3
4.95734e-07	-1.29738	0.121	0.269	0.012671	Treg	AD vs HC	RNF149		3.95259e-13	-1.3329	0.299	0.594	1.01028e-08	Treg	esMF vs HC	ZFP36L2		5.23783e-09	-0.516939	0.227	0.357	0.000133879	Treg	esMF vs AD	REEP5
1.20688e-07	-1.30593	0.091	0.238	0.00308479	Treg	AD vs HC	PSTPIP1		3.78331e-07	-1.37405	0.054	0.162	0.00967015	Treg	esMF vs HC	DEDD2		1.72501e-08	-0.518118	0.151	0.257	0.000440914	Treg	esMF vs AD	TUBA4A
1.85991e-07	-1.30741	0.046	0.156	0.00475393	Treg	AD vs HC	CHST11		4.73439e-07	-1.38152	0.026	0.106	0.0121011	Treg	esMF vs HC	BMT2		1.90795e-07	-0.523427	0.121	0.21	0.00487672	Treg	esMF vs AD	PRMT2
3.89423e-09	-1.30882	0.1	0.269	9.95365e-05	Treg	AD vs HC	DEK		4.21272e-18	-1.41138	0.291	0.6	1.07677e-13	Treg	esMF vs HC	DUSP2		2.21151e-07	-0.52805	0.16	0.261	0.00565261	Treg	esMF vs AD	DSTN
3.02431e-09	-1.31888	0.081	0.238	7.73014e-05	Treg	AD vs HC	STK17A		1.78952e-06	-1.46663	0.029	0.106	0.0457402	Treg	esMF vs HC	DCP1B		3.57754e-08	-0.528511	0.148	0.252	0.000914419	Treg	esMF vs AD	PRDX3
3.97928e-07	-1.3278	0.116	0.262	0.0101711	Treg	AD vs HC	PTGER4		1.03054e-06	-1.47103	0.034	0.119	0.0263405	Treg	esMF vs HC	PPIL2		2.9093e-10	-0.529311	0.245	0.388	7.43618e-06	Treg	esMF vs AD	PA2G4
6.6538e-08	-1.32981	0.05	0.169	0.00170071	Treg	AD vs HC	KDM6B		6.43162e-12	-1.4793	0.072	0.244	1.64392e-07	Treg	esMF vs HC	VPS37B		9.29334e-09	-0.532253	0.155	0.262	0.000237538	Treg	esMF vs AD	NINJ2
1.77209e-06	-1.33834	0.063	0.175	0.0452947	Treg	AD vs HC	SPEN		5.49765e-13	-1.49467	0.076	0.262	1.4052e-08	Treg	esMF vs HC	ODC1		4.31201e-14	-0.532905	0.493	0.652	1.10215e-09	Treg	esMF vs AD	CYBA
7.68835e-09	-1.34525	0.098	0.262	0.000196514	Treg	AD vs HC	TLK1		5.63176e-09	-1.5982	0.025	0.119	0.000143948	Treg	esMF vs HC	ABCG1		2.07053e-11	-0.536042	0.311	0.47	5.29227e-07	Treg	esMF vs AD	SELENOW
1.1206e-09	-1.34754	0.084	0.25	2.86426e-05	Treg	AD vs HC	YY1		8.48601e-13	-1.60593	0.037	0.175	2.16902e-08	Treg	esMF vs HC	AL135905.2		3.28659e-07	-0.537109	0.101	0.181	0.00840053	Treg	esMF vs AD	ILK
1.56312e-07	-1.34905	0.133	0.294	0.00399533	Treg	AD vs HC	MAN1A2		7.76184e-17	-1.60692	0.136	0.412	1.98393e-12	Treg	esMF vs HC	NR4A1		7.33146e-12	-0.538088	0.306	0.473	1.87392e-07	Treg	esMF vs AD	PSMB1
1.58214e-07	-1.36303	0.085	0.225	0.00404395	Treg	AD vs HC	SNHG12		1.73377e-08	-1.64424	0.025	0.112	0.000443151	Treg	esMF vs HC	PRR7		4.35683e-07	-0.54065	0.085	0.16	0.0111361	Treg	esMF vs AD	SUGT1
6.45673e-13	-1.37738	0.362	0.6	1.65034e-08	Treg	AD vs HC	SLC2A3		9.53584e-21	-1.68699	0.227	0.569	2.43736e-16	Treg	esMF vs HC	RGCC		2.13506e-08	-0.541641	0.158	0.265	0.000545721	Treg	esMF vs AD	PSMD7
1.28242e-12	-1.38584	0.103	0.319	3.27787e-08	Treg	AD vs HC	CCND3		1.22532e-07	-1.68709	0.025	0.106	0.00313192	Treg	esMF vs HC	CLU		9.11756e-13	-0.542793	0.196	0.352	2.33045e-08	Treg	esMF vs AD	SEC11A
1.96295e-09	-1.38627	0.056	0.194	5.0173e-05	Treg	AD vs HC	PGLS		1.16107e-14	-1.70964	0.079	0.281	2.96771e-10	Treg	esMF vs HC	TNF		4.39576e-08	-0.542815	0.142	0.244	0.00112356	Treg	esMF vs AD	TOMM22
4.01513e-10	-1.3863	0.096	0.275	1.02627e-05	Treg	AD vs HC	NFE2L2		9.43541e-12	-1.71137	0.028	0.144	2.41169e-07	Treg	esMF vs HC	PER1		1.96162e-14	-0.544974	0.444	0.626	5.0139e-10	Treg	esMF vs AD	CTSC
1.39532e-08	-1.41674	0.057	0.188	0.000356643	Treg	AD vs HC	ADIPOR1		1.40624e-20	-1.73004	0.089	0.35	3.59436e-16	Treg	esMF vs HC	CSRNP1		1.1324e-08	-0.547957	0.138	0.244	0.000289442	Treg	esMF vs AD	MEAF6
2.49294e-08	-1.41742	0.052	0.175	0.000637195	Treg	AD vs HC	VOPP1		8.18627e-14	-1.76126	0.032	0.169	2.09241e-09	Treg	esMF vs HC	RNF139		5.60563e-07	-0.548462	0.07	0.139	0.014328	Treg	esMF vs AD	MFNG
8.51141e-07	-1.42754	0.054	0.162	0.0217552	Treg	AD vs HC	C1QBP		4.17943e-10	-1.79599	0.035	0.15	1.06826e-05	Treg	esMF vs HC	ANKRD37		6.18287e-11	-0.548938	0.304	0.452	1.58034e-06	Treg	esMF vs AD	NDUFV2
8.31292e-09	-1.43019	0.085	0.238	0.000212478	Treg	AD vs HC	LRRFIP2		2.77689e-22	-1.82304	0.299	0.644	7.09774e-18	Treg	esMF vs HC	CXCR4		8.46996e-23	-0.549269	0.669	0.826	2.16492e-18	Treg	esMF vs AD	MYL12A
5.64198e-11	-1.4316	0.105	0.3	1.44209e-06	Treg	AD vs HC	TSPYL2		1.09853e-09	-1.82351	0.029	0.131	2.80785e-05	Treg	esMF vs HC	PRMT9		3.87409e-13	-0.551046	0.277	0.448	9.90218e-09	Treg	esMF vs AD	NEDD8
1.51223e-11	-1.4389	0.134	0.35	3.86526e-07	Treg	AD vs HC	GUK1		1.77783e-18	-1.84245	0.104	0.356	4.54413e-14	Treg	esMF vs HC	ZNF331		4.06544e-09	-0.551135	0.197	0.317	0.000103913	Treg	esMF vs AD	PPP1R18
2.56214e-11	-1.44947	0.086	0.269	6.54882e-07	Treg	AD vs HC	SNX3		1.57427e-08	-1.91402	0.025	0.112	0.000402384	Treg	esMF vs HC	CFD		1.12098e-37	-0.554771	0.872	0.948	2.86524e-33	Treg	esMF vs AD	SH3BGRL3
2.00907e-10	-1.45275	0.101	0.288	5.13518e-06	Treg	AD vs HC	FNBP4		7.48417e-09	-1.9777	0.019	0.1	0.000191295	Treg	esMF vs HC	UAP1		1.28818e-11	-0.555199	0.191	0.337	3.29258e-07	Treg	esMF vs AD	SF3B6
4.31619e-07	-1.46932	0.052	0.162	0.0110322	Treg	AD vs HC	TIPARP		1.84487e-09	-1.979	0.02	0.106	4.71549e-05	Treg	esMF vs HC	EHMT2		7.71944e-17	-0.558211	0.522	0.695	1.97309e-12	Treg	esMF vs AD	ENO1
3.7919e-07	-1.4696	0.059	0.175	0.00969209	Treg	AD vs HC	CCSER2		5.42428e-09	-2.02281	0.031	0.131	0.000138645	Treg	esMF vs HC	NCR3		2.40852e-12	-0.563708	0.246	0.405	6.15618e-08	Treg	esMF vs AD	ATP5PB
1.03931e-06	-1.4753	0.084	0.212	0.0265647	Treg	AD vs HC	EPB41		3.36479e-29	-2.18044	0.156	0.519	8.6004e-25	Treg	esMF vs HC	NR4A2		3.09321e-12	-0.563809	0.241	0.4	7.90623e-08	Treg	esMF vs AD	TBCA
1.73394e-11	-1.48693	0.108	0.306	4.43196e-07	Treg	AD vs HC	KTN1		8.33752e-12	-2.20892	0.019	0.119	2.13107e-07	Treg	esMF vs HC	IGFBP5		4.44822e-09	-0.564156	0.156	0.269	0.000113697	Treg	esMF vs AD	PHPT1
2.58129e-07	-1.50155	0.082	0.212	0.00659777	Treg	AD vs HC	DUSP10		5.45346e-21	-2.58111	0.029	0.2	1.3939e-16	Treg	esMF vs HC	TUBB2A		2.79753e-10	-0.565753	0.184	0.311	7.15048e-06	Treg	esMF vs AD	UBE2L3
3.66252e-14	-1.50468	0.288	0.569	9.3614e-10	Treg	AD vs HC	DUSP4											2.13002e-09	-0.569316	0.097	0.192	5.44434e-05	Treg	esMF vs AD	GNAI3
1.41936e-08	-1.50563	0.072	0.212	0.000362788	Treg	AD vs HC	PIM3											6.04163e-09	-0.571403	0.366	0.51	0.000154424	Treg	esMF vs AD	NEAT1
9.04006e-10	-1.50589	0.075	0.231	2.31064e-05	Treg	AD vs HC	TMX4											1.09845e-07	-0.571434	0.094	0.176	0.00280763	Treg	esMF vs AD	TMEM14C
1.29187e-16	-1.51419	0.263	0.569	3.30201e-12	Treg	AD vs HC	BTG2											8.47701e-18	-0.572074	0.649	0.805	2.16672e-13	Treg	esMF vs AD	HSP90AB1
4.49663e-10	-1.52074	0.049	0.188	1.14934e-05	Treg	AD vs HC	LRRC8C											9.74922e-11	-0.57364	0.194	0.329	2.4919e-06	Treg	esMF vs AD	SELPLG
3.85941e-14	-1.52554	0.267	0.544	9.86465e-10	Treg	AD vs HC	TNFAIP3											2.53864e-07	-0.575864	0.114	0.2	0.00648876	Treg	esMF vs AD	IAH1
3.71793e-08	-1.52577	0.024	0.112	0.000950302	Treg	AD vs HC	SRSF9											1.26045e-07	-0.577933	0.109	0.195	0.00322172	Treg	esMF vs AD	TMX1
1.79771e-07	-1.53991	0.054	0.169	0.00459494	Treg	AD vs HC	HERPUD2											1.02381e-06	-0.581474	0.087	0.159	0.0261685	Treg	esMF vs AD	VPS35
2.74202e-07	-1.54281	0.027	0.112	0.0070086	Treg	AD vs HC	PPP3CA											1.62402e-10	-0.585781	0.209	0.348	4.15099e-06	Treg	esMF vs AD	CD63
9.26128e-11	-1.54446	0.056	0.206	2.36718e-06	Treg	AD vs HC	ATP1B1											7.54639e-20	-0.588644	0.536	0.732	1.92886e-15	Treg	esMF vs AD	RNASEK
2.30834e-10	-1.54717	0.078	0.244	5.90013e-06	Treg	AD vs HC	RUNX3											4.17751e-07	-0.58887	0.096	0.174	0.0106777	Treg	esMF vs AD	APEX1
1.96353e-07	-1.55126	0.038	0.138	0.00501877	Treg	AD vs HC	KRAS											1.17632e-14	-0.589956	0.451	0.628	3.00668e-10	Treg	esMF vs AD	TPI1
7.25695e-10	-1.55512	0.036	0.156	1.85488e-05	Treg	AD vs HC	UQCRFS1											8.39717e-07	-0.589957	0.105	0.183	0.0214632	Treg	esMF vs AD	PCNP
5.68535e-07	-1.5588	0.04	0.138	0.0145318	Treg	AD vs HC	EFR3A											9.73557e-08	-0.590486	0.099	0.184	0.00248841	Treg	esMF vs AD	REXO2
3.17647e-12	-1.55958	0.085	0.275	8.11905e-08	Treg	AD vs HC	MBP											2.82097e-13	-0.591042	0.277	0.441	7.2104e-09	Treg	esMF vs AD	TRMT112
5.98167e-11	-1.56109	0.082	0.256	1.52892e-06	Treg	AD vs HC	TRAPPC5											1.71005e-07	-0.594194	0.086	0.164	0.00437088	Treg	esMF vs AD	PSMD14
2.78675e-12	-1.56534	0.155	0.375	7.12292e-08	Treg	AD vs HC	GLUD1											2.67428e-12	-0.596278	0.153	0.291	6.83546e-08	Treg	esMF vs AD	RNH1
1.98723e-14	-1.56973	0.09	0.306	5.07936e-10	Treg	AD vs HC	ACAP2											1.68452e-07	-0.596422	0.073	0.146	0.00430562	Treg	esMF vs AD	COA4
1.376e-12	-1.58445	0.06	0.231	3.51705e-08	Treg	AD vs HC	YWHAH											1.23472e-07	-0.601432	0.091	0.171	0.00315596	Treg	esMF vs AD	MTHFD2
2.73587e-10	-1.597	0.032	0.15	6.99287e-06	Treg	AD vs HC	NSMAF											7.9993e-07	-0.603231	0.094	0.169	0.0204462	Treg	esMF vs AD	KXD1
4.98519e-15	-1.60444	0.148	0.412	1.27421e-10	Treg	AD vs HC	NR4A1											3.5245e-07	-0.60798	0.099	0.178	0.00900862	Treg	esMF vs AD	ORMDL2
7.28394e-12	-1.60797	0.042	0.188	1.86178e-07	Treg	AD vs HC	IL6ST											6.6302e-11	-0.608527	0.207	0.341	1.69468e-06	Treg	esMF vs AD	SAMHD1
1.07679e-14	-1.60888	0.135	0.381	2.75228e-10	Treg	AD vs HC	RCSD1											7.21464e-08	-0.610104	0.11	0.198	0.00184406	Treg	esMF vs AD	UBE2A
4.44475e-15	-1.61861	0.13	0.375	1.13608e-10	Treg	AD vs HC	SERP1											1.40671e-12	-0.611053	0.298	0.46	3.59555e-08	Treg	esMF vs AD	ARPC4
1.69531e-13	-1.64442	0.123	0.35	4.33322e-09	Treg	AD vs HC	TENT5C											1.43093e-09	-0.611743	0.147	0.26	3.65745e-05	Treg	esMF vs AD	CCT3
7.52816e-08	-1.65166	0.019	0.1	0.0019242	Treg	AD vs HC	ARL5A											2.76294e-07	-0.612795	0.058	0.124	0.00706208	Treg	esMF vs AD	CIAO1
6.86614e-12	-1.65205	0.085	0.269	1.75499e-07	Treg	AD vs HC	CORO7											7.34172e-10	-0.615087	0.135	0.247	1.87654e-05	Treg	esMF vs AD	CCDC167
2.72579e-12	-1.66341	0.096	0.294	6.96713e-08	Treg	AD vs HC	DPP7											4.50461e-12	-0.616231	0.215	0.361	1.15138e-07	Treg	esMF vs AD	ATP5PD
8.53419e-07	-1.66482	0.032	0.119	0.0218134	Treg	AD vs HC	LAGE3											1.00976e-07	-0.619504	0.084	0.163	0.00258095	Treg	esMF vs AD	SF3B4
1.14236e-08	-1.67345	0.069	0.206	0.000291987	Treg	AD vs HC	RB1CC1											3.41826e-10	-0.621233	0.152	0.273	8.73707e-06	Treg	esMF vs AD	CCT4
9.62056e-11	-1.68252	0.026	0.138	2.45902e-06	Treg	AD vs HC	AKIRIN1											4.35811e-07	-0.622408	0.092	0.167	0.0111393	Treg	esMF vs AD	HSPB11
1.54384e-12	-1.6848	0.082	0.275	3.94605e-08	Treg	AD vs HC	SRRM2											1.00368e-06	-0.623247	0.092	0.165	0.025654	Treg	esMF vs AD	CNIH1
3.84722e-07	-1.69073	0.025	0.106	0.0098335	Treg	AD vs HC	TSEN54											1.96921e-07	-0.629509	0.056	0.121	0.0050333	Treg	esMF vs AD	TMEM60
7.08268e-08	-1.70716	0.039	0.144	0.00181033	Treg	AD vs HC	CCNG2											1.26901e-08	-0.631131	0.102	0.192	0.000324358	Treg	esMF vs AD	FDPS
1.40719e-41	-1.72172	0.612	0.912	3.59677e-37	Treg	AD vs HC	PFN1											1.13283e-14	-0.631567	0.261	0.438	2.89552e-10	Treg	esMF vs AD	NOP10
1.40418e-08	-1.72637	0.036	0.144	0.000358908	Treg	AD vs HC	KLF9											6.42746e-07	-0.633209	0.064	0.129	0.0164286	Treg	esMF vs AD	PSMB5
3.84329e-11	-1.72785	0.057	0.212	9.82345e-07	Treg	AD vs HC	PHF1											2.13762e-13	-0.635234	0.199	0.355	5.46376e-09	Treg	esMF vs AD	UBE2N
2.23165e-13	-1.72827	0.101	0.312	5.7041e-09	Treg	AD vs HC	COX5A											4.92169e-10	-0.638531	0.327	0.462	1.25798e-05	Treg	esMF vs AD	TUBA1B
3.51395e-09	-1.73662	0.031	0.138	8.98164e-05	Treg	AD vs HC	EIF2AK1											8.20698e-09	-0.643738	0.145	0.25	0.00020977	Treg	esMF vs AD	PDCD10
7.7899e-07	-1.76612	0.029	0.112	0.019911	Treg	AD vs HC	HAGH											1.67163e-07	-0.64461	0.084	0.161	0.00427268	Treg	esMF vs AD	URM1
3.51029e-19	-1.77101	0.078	0.325	8.9723e-15	Treg	AD vs HC	GRB2											5.55612e-08	-0.645595	0.08	0.159	0.00142014	Treg	esMF vs AD	TMEM14A
5.90397e-08	-1.78794	0.033	0.131	0.00150906	Treg	AD vs HC	PRMT9											2.11331e-07	-0.645618	0.097	0.177	0.00540162	Treg	esMF vs AD	FRMD4B
1.97398e-10	-1.78905	0.032	0.15	5.04549e-06	Treg	AD vs HC	AP1S2											1.51703e-06	-0.645911	0.07	0.134	0.0387752	Treg	esMF vs AD	VBP1
4.04361e-18	-1.79434	0.106	0.369	1.03355e-13	Treg	AD vs HC	NSD3											1.76346e-11	-0.646898	0.115	0.232	4.50741e-07	Treg	esMF vs AD	FUT7
2.18323e-09	-1.80644	0.042	0.162	5.58033e-05	Treg	AD vs HC	THEM4											7.69188e-10	-0.648358	0.099	0.198	1.96604e-05	Treg	esMF vs AD	VKORC1
7.51406e-09	-1.81351	0.027	0.125	0.000192059	Treg	AD vs HC	ABHD14A											6.17031e-17	-0.648561	0.492	0.679	1.57713e-12	Treg	esMF vs AD	HSPA1A
3.8383e-09	-1.8197	0.026	0.125	9.81068e-05	Treg	AD vs HC	KDELR2											1.53952e-15	-0.651209	0.229	0.407	3.93501e-11	Treg	esMF vs AD	TBCB
1.26324e-30	-1.827	0.179	0.6	3.22883e-26	Treg	AD vs HC	JAK1											9.05774e-09	-0.653519	0.14	0.243	0.000231516	Treg	esMF vs AD	MVP
2.36314e-15	-1.84474	0.075	0.281	6.0402e-11	Treg	AD vs HC	PIK3R1											3.04415e-09	-0.65522	0.097	0.189	7.78085e-05	Treg	esMF vs AD	SNRPA
2.41872e-15	-1.84805	0.095	0.319	6.18225e-11	Treg	AD vs HC	FOSB											1.15182e-11	-0.656879	0.139	0.265	2.94406e-07	Treg	esMF vs AD	PSMA4
1.12209e-22	-1.86569	0.079	0.356	2.86807e-18	Treg	AD vs HC	NCOR1											5.6052e-10	-0.65926	0.128	0.24	1.43269e-05	Treg	esMF vs AD	CDK2AP2
2.37657e-22	-1.87885	0.145	0.469	6.0745e-18	Treg	AD vs HC	PDIA3											3.62305e-18	-0.660273	0.314	0.521	9.26051e-14	Treg	esMF vs AD	ACTR3
1.4351e-17	-1.89661	0.086	0.325	3.66811e-13	Treg	AD vs HC	ATP1A1											1.8489e-17	-0.660874	0.309	0.502	4.72579e-13	Treg	esMF vs AD	CSTB
2.06016e-13	-1.90822	0.043	0.2	5.26576e-09	Treg	AD vs HC	SPPL2A											1.14347e-06	-0.66171	0.083	0.153	0.0292272	Treg	esMF vs AD	TMBIM1
1.16028e-07	-1.91888	0.026	0.112	0.00296566	Treg	AD vs HC	FBXW11											9.62842e-10	-0.663082	0.168	0.284	2.46102e-05	Treg	esMF vs AD	MICOS13
2.80356e-08	-1.91915	0.032	0.131	0.000716589	Treg	AD vs HC	PTPRA											1.22482e-06	-0.663419	0.112	0.189	0.0313064	Treg	esMF vs AD	GPR183
8.12203e-14	-1.93889	0.066	0.25	2.07599e-09	Treg	AD vs HC	CCDC88C											2.36957e-11	-0.663758	0.138	0.261	6.05661e-07	Treg	esMF vs AD	AP2S1
3.40674e-10	-1.94905	0.036	0.156	8.70763e-06	Treg	AD vs HC	RNF115											7.6128e-08	-0.665312	0.142	0.235	0.00194583	Treg	esMF vs AD	TUBB4B
3.15967e-11	-1.97795	0.043	0.181	8.07613e-07	Treg	AD vs HC	NT5C											3.58768e-34	-0.668462	0.649	0.839	9.17011e-30	Treg	esMF vs AD	CLIC1
1.11123e-08	-1.98412	0.017	0.1	0.000284031	Treg	AD vs HC	DDHD2											3.21917e-09	-0.67155	0.101	0.197	8.2282e-05	Treg	esMF vs AD	PSMD9
5.15325e-10	-1.98453	0.058	0.2	1.31717e-05	Treg	AD vs HC	TUBB2A											1.86188e-14	-0.674329	0.226	0.39	4.75897e-10	Treg	esMF vs AD	LIME1
1.39722e-26	-1.98508	0.11	0.444	3.5713e-22	Treg	AD vs HC	ANXA11											3.46797e-13	-0.676399	0.191	0.339	8.86414e-09	Treg	esMF vs AD	CIB1
7.06981e-08	-1.98528	0.025	0.112	0.00180704	Treg	AD vs HC	SOCS3											2.02061e-08	-0.677272	0.083	0.165	0.000516469	Treg	esMF vs AD	HIKESHI
1.03977e-10	-1.99893	0.034	0.156	2.65765e-06	Treg	AD vs HC	TMEM248											1.25118e-13	-0.677557	0.15	0.294	3.19802e-09	Treg	esMF vs AD	PSMD4
2.20944e-07	-2.02819	0.03	0.119	0.00564732	Treg	AD vs HC	ATF3											5.64958e-07	-0.681088	0.056	0.118	0.0144403	Treg	esMF vs AD	CALML5
4.54084e-09	-2.02964	0.016	0.1	0.000116064	Treg	AD vs HC	FOSL2											9.16844e-08	-0.685928	0.056	0.123	0.00234345	Treg	esMF vs AD	ARRB2
2.63193e-11	-2.04065	0.032	0.156	6.72721e-07	Treg	AD vs HC	RRP1B											2.48387e-07	-0.686292	0.092	0.168	0.00634878	Treg	esMF vs AD	SUPT4H1
1.44838e-20	-2.04252	0.09	0.356	3.70205e-16	Treg	AD vs HC	HIST1H4C											5.25104e-08	-0.687318	0.086	0.167	0.00134217	Treg	esMF vs AD	GET3
1.13118e-10	-2.04738	0.029	0.144	2.89129e-06	Treg	AD vs HC	PER1											8.54632e-11	-0.688292	0.16	0.284	2.18444e-06	Treg	esMF vs AD	CMTM6
4.03223e-08	-2.05816	0.03	0.125	0.00103064	Treg	AD vs HC	PPP3CC											3.05734e-09	-0.689177	0.118	0.217	7.81457e-05	Treg	esMF vs AD	HSD17B10
2.78163e-10	-2.05843	0.033	0.15	7.10986e-06	Treg	AD vs HC	NR4A3											9.85885e-11	-0.691039	0.149	0.269	2.51992e-06	Treg	esMF vs AD	YWHAE
4.0866e-12	-2.06002	0.058	0.219	1.04453e-07	Treg	AD vs HC	LAYN											4.96559e-07	-0.691375	0.077	0.146	0.0126921	Treg	esMF vs AD	PMVK
3.1148e-11	-2.06136	0.035	0.162	7.96142e-07	Treg	AD vs HC	NEK7											1.85983e-13	-0.692345	0.178	0.327	4.75372e-09	Treg	esMF vs AD	SNX6
1.59738e-08	-2.06358	0.034	0.138	0.000408289	Treg	AD vs HC	ZBTB1											4.15046e-08	-0.695332	0.047	0.113	0.00106086	Treg	esMF vs AD	CSRP1
6.35897e-18	-2.07328	0.077	0.306	1.62535e-13	Treg	AD vs HC	H2AFV											2.16975e-08	-0.696656	0.098	0.185	0.000554588	Treg	esMF vs AD	LAMTOR2
2.56821e-14	-2.0733	0.048	0.219	6.56435e-10	Treg	AD vs HC	LAMP1											3.71795e-09	-0.700404	0.134	0.237	9.50309e-05	Treg	esMF vs AD	CCT2
4.32497e-26	-2.08305	0.086	0.394	1.10546e-21	Treg	AD vs HC	SMCHD1											3.59658e-08	-0.700952	0.099	0.184	0.000919287	Treg	esMF vs AD	WASHC3
1.34128e-08	-2.08686	0.023	0.112	0.000342832	Treg	AD vs HC	GTF2E2											2.39414e-11	-0.701874	0.115	0.23	6.11942e-07	Treg	esMF vs AD	GSTO1
2.07455e-23	-2.09569	0.305	0.644	5.30255e-19	Treg	AD vs HC	CXCR4											2.12655e-09	-0.702221	0.162	0.271	5.43545e-05	Treg	esMF vs AD	EIF3I
4.72102e-18	-2.12541	0.049	0.25	1.20669e-13	Treg	AD vs HC	RBM17											1.38058e-08	-0.703183	0.065	0.142	0.000352877	Treg	esMF vs AD	PDCL3
3.42567e-15	-2.13537	0.087	0.3	8.75602e-11	Treg	AD vs HC	PHLDA1											3.06732e-08	-0.704966	0.07	0.145	0.000784006	Treg	esMF vs AD	ITGB1BP1
1.81493e-09	-2.13795	0.023	0.119	4.63896e-05	Treg	AD vs HC	PTMS											1.816e-26	-0.706271	0.496	0.703	4.6417e-22	Treg	esMF vs AD	ANXA2
1.01662e-10	-2.14942	0.034	0.156	2.59848e-06	Treg	AD vs HC	KIAA0232											7.3521e-07	-0.708807	0.071	0.137	0.018792	Treg	esMF vs AD	TIMM17B
1.71849e-17	-2.15466	0.034	0.206	4.39245e-13	Treg	AD vs HC	SLC4A7											1.38004e-07	-0.712131	0.061	0.129	0.00352739	Treg	esMF vs AD	COQ4
6.11178e-12	-2.15507	0.028	0.15	1.56217e-07	Treg	AD vs HC	YPEL2											3.08465e-07	-0.718422	0.067	0.135	0.00788437	Treg	esMF vs AD	PAPSS1
1.19504e-12	-2.15671	0.033	0.169	3.05453e-08	Treg	AD vs HC	TSPAN5											1.52467e-08	-0.720023	0.105	0.197	0.000389705	Treg	esMF vs AD	HSPH1
1.76362e-16	-2.15954	0.039	0.212	4.50781e-12	Treg	AD vs HC	MZT2B											2.061e-08	-0.722263	0.092	0.176	0.000526792	Treg	esMF vs AD	NME1
3.11813e-25	-2.17481	0.073	0.356	7.96993e-21	Treg	AD vs HC	ZYX											1.07343e-06	-0.723083	0.064	0.126	0.0274368	Treg	esMF vs AD	GPS1
3.91899e-08	-2.19398	0.021	0.106	0.00100169	Treg	AD vs HC	EHMT2											2.90251e-32	-0.725721	0.881	0.933	7.41881e-28	Treg	esMF vs AD	VIM
2.15772e-21	-2.19925	0.08	0.338	5.51513e-17	Treg	AD vs HC	HMGN1											3.61992e-08	-0.735443	0.074	0.15	0.000925251	Treg	esMF vs AD	TXN2
2.84084e-28	-2.20103	0.071	0.375	7.26118e-24	Treg	AD vs HC	PPM1G											1.93193e-08	-0.739514	0.091	0.175	0.0004938	Treg	esMF vs AD	PWP1
1.12974e-14	-2.2162	0.037	0.194	2.88761e-10	Treg	AD vs HC	SPAG9											3.25297e-20	-0.744113	0.308	0.52	8.3146e-16	Treg	esMF vs AD	CKLF
9.42331e-11	-2.22328	0.021	0.125	2.4086e-06	Treg	AD vs HC	GRINA											4.41041e-18	-0.744606	0.282	0.481	1.1273e-13	Treg	esMF vs AD	NDUFB2
1.83364e-12	-2.23408	0.019	0.131	4.68678e-08	Treg	AD vs HC	RNF11											3.32646e-22	-0.74711	0.351	0.57	8.50242e-18	Treg	esMF vs AD	DYNLL1
1.93145e-11	-2.24229	0.027	0.144	4.93679e-07	Treg	AD vs HC	SNHG7											5.94822e-08	-0.748535	0.07	0.143	0.00152036	Treg	esMF vs AD	ADSL
7.35141e-13	-2.24792	0.028	0.156	1.87902e-08	Treg	AD vs HC	EIF4A3											2.78036e-08	-0.754372	0.048	0.115	0.000710659	Treg	esMF vs AD	CBR1
1.22472e-18	-2.2526	0.056	0.269	3.13039e-14	Treg	AD vs HC	CD47											7.66858e-09	-0.754668	0.06	0.135	0.000196009	Treg	esMF vs AD	TSTA3
6.69741e-23	-2.25683	0.436	0.706	1.71186e-18	Treg	AD vs HC	JUNB											6.04359e-07	-0.75597	0.092	0.165	0.0154474	Treg	esMF vs AD	PHB
2.02159e-14	-2.26853	0.033	0.181	5.16719e-10	Treg	AD vs HC	CLTB											3.37474e-07	-0.765423	0.058	0.122	0.00862582	Treg	esMF vs AD	DCTPP1
7.40896e-44	-2.27243	0.627	0.906	1.89373e-39	Treg	AD vs HC	FTH1											6.19905e-12	-0.769251	0.158	0.286	1.58448e-07	Treg	esMF vs AD	SLC3A2
7.75219e-11	-2.2863	0.034	0.156	1.98146e-06	Treg	AD vs HC	GADD45GIP1											5.30935e-11	-0.770763	0.124	0.233	1.35707e-06	Treg	esMF vs AD	MYADM
8.23037e-16	-2.28832	0.047	0.225	2.10368e-11	Treg	AD vs HC	BTG3											2.13456e-11	-0.773779	0.123	0.237	5.45593e-07	Treg	esMF vs AD	PRMT1
1.44092e-12	-2.294	0.024	0.144	3.683e-08	Treg	AD vs HC	PFKFB3											3.01478e-09	-0.779342	0.085	0.173	7.70579e-05	Treg	esMF vs AD	MTCH2
1.67699e-13	-2.31331	0.024	0.15	4.28638e-09	Treg	AD vs HC	SNX9											1.34562e-07	-0.780048	0.055	0.12	0.00343941	Treg	esMF vs AD	DCAF13
5.91854e-09	-2.32288	0.03	0.131	0.000151278	Treg	AD vs HC	PRKCQ											1.75537e-37	-0.788436	0.619	0.82	4.48672e-33	Treg	esMF vs AD	TAGLN2
1.62444e-11	-2.32387	0.015	0.112	4.15206e-07	Treg	AD vs HC	SOX4											2.55368e-11	-0.788507	0.116	0.23	6.52722e-07	Treg	esMF vs AD	EIF6
9.56702e-08	-2.34202	0.02	0.1	0.00244533	Treg	AD vs HC	SLC52A2											3.42591e-18	-0.791537	0.288	0.49	8.75663e-14	Treg	esMF vs AD	ARPC5
1.24874e-10	-2.34571	0.019	0.119	3.19179e-06	Treg	AD vs HC	INPP5F											3.91694e-16	-0.801576	0.206	0.379	1.00117e-11	Treg	esMF vs AD	CIAO2B
1.73365e-27	-2.35049	0.107	0.431	4.43122e-23	Treg	AD vs HC	ANP32B											1.99765e-08	-0.802004	0.075	0.154	0.000510601	Treg	esMF vs AD	STIP1
6.52669e-08	-2.35162	0.023	0.106	0.00166822	Treg	AD vs HC	USP22											3.90907e-11	-0.803433	0.07	0.163	9.99159e-07	Treg	esMF vs AD	SERPINB4
1.41245e-30	-2.3625	0.074	0.394	3.61023e-26	Treg	AD vs HC	PSIP1											6.17793e-10	-0.806042	0.129	0.232	1.57908e-05	Treg	esMF vs AD	LIMA1
1.86179e-09	-2.38187	0.026	0.125	4.75874e-05	Treg	AD vs HC	FAM50A											2.28794e-08	-0.807743	0.077	0.156	0.000584797	Treg	esMF vs AD	AGTRAP
1.25717e-10	-2.39751	0.017	0.112	3.21332e-06	Treg	AD vs HC	PKIA											1.0436e-10	-0.808722	0.088	0.185	2.66744e-06	Treg	esMF vs AD	HSBP1
2.2659e-30	-2.40916	0.083	0.412	5.79163e-26	Treg	AD vs HC	RAC1											3.68042e-12	-0.811461	0.19	0.327	9.40715e-08	Treg	esMF vs AD	HSPD1
4.55982e-24	-2.42767	0.048	0.288	1.16549e-19	Treg	AD vs HC	RALGAPA1											1.66535e-10	-0.817817	0.065	0.154	4.25664e-06	Treg	esMF vs AD	RTN3
2.15044e-16	-2.4348	0.035	0.2	5.49652e-12	Treg	AD vs HC	CMTM3											4.07615e-07	-0.818636	0.052	0.113	0.0104186	Treg	esMF vs AD	TMEM43
3.65733e-18	-2.47322	0.048	0.244	9.34813e-14	Treg	AD vs HC	VPS37B											9.00053e-08	-0.820197	0.052	0.118	0.00230053	Treg	esMF vs AD	DPM2
8.2139e-10	-2.47645	0.019	0.112	2.09947e-05	Treg	AD vs HC	PRR7											1.25915e-06	-0.825545	0.054	0.112	0.0321838	Treg	esMF vs AD	LEPROT
3.56011e-29	-2.48662	0.06	0.35	9.09965e-25	Treg	AD vs HC	MAP1LC3B											2.20548e-12	-0.830206	0.116	0.235	5.63722e-08	Treg	esMF vs AD	TUBA1C
1.48104e-15	-2.50418	0.026	0.169	3.78554e-11	Treg	AD vs HC	RNF139											7.11509e-07	-0.842038	0.056	0.116	0.0181862	Treg	esMF vs AD	FAM118A
1.44132e-08	-2.51225	0.02	0.106	0.000368401	Treg	AD vs HC	BMT2											3.70341e-24	-0.850116	0.24	0.465	9.46591e-20	Treg	esMF vs AD	MIR4435-2HG
9.53695e-14	-2.51406	0.026	0.156	2.43765e-09	Treg	AD vs HC	PNPLA2											2.44471e-08	-0.852875	0.054	0.123	0.000624867	Treg	esMF vs AD	CSGALNACT1
1.30495e-10	-2.52794	0.013	0.1	3.33546e-06	Treg	AD vs HC	UAP1											8.53341e-10	-0.869492	0.073	0.16	2.18114e-05	Treg	esMF vs AD	GPR55
2.90873e-35	-2.5437	0.045	0.35	7.43472e-31	Treg	AD vs HC	GNB2											6.52447e-09	-0.872983	0.059	0.134	0.000166765	Treg	esMF vs AD	PTTG1IP
1.37589e-12	-2.58867	0.019	0.131	3.51677e-08	Treg	AD vs HC	CYC1											6.66963e-16	-0.873185	0.125	0.267	1.70476e-11	Treg	esMF vs AD	MT1E
5.49646e-19	-2.59747	0.027	0.194	1.4049e-14	Treg	AD vs HC	CMTM7											4.1339e-31	-0.879924	0.369	0.621	1.05663e-26	Treg	esMF vs AD	PLP2
3.33249e-47	-2.60856	0.16	0.65	8.51785e-43	Treg	AD vs HC	COTL1											2.91583e-08	-0.892823	0.055	0.123	0.000745285	Treg	esMF vs AD	RPA2
3.75357e-11	-2.62085	0.018	0.119	9.59412e-07	Treg	AD vs HC	SPG21											3.29904e-10	-0.897013	0.066	0.153	8.43235e-06	Treg	esMF vs AD	TMEM167A
3.74907e-12	-2.63715	0.012	0.106	9.58262e-08	Treg	AD vs HC	RCN2											3.04732e-13	-0.897322	0.075	0.183	7.78896e-09	Treg	esMF vs AD	CISH
3.60642e-11	-2.64264	0.018	0.119	9.21802e-07	Treg	AD vs HC	RAB4A											1.866e-13	-0.899233	0.102	0.222	4.76951e-09	Treg	esMF vs AD	CCT5
4.91904e-17	-2.68266	0.023	0.169	1.25731e-12	Treg	AD vs HC	RNF145											2.06226e-19	-0.911082	0.339	0.532	5.27113e-15	Treg	esMF vs AD	HSPA1B
2.68793e-13	-2.69418	0.025	0.15	6.87035e-09	Treg	AD vs HC	ANKRD37											1.50303e-37	-0.91403	0.809	0.901	3.84175e-33	Treg	esMF vs AD	CRIP1
1.31262e-11	-2.79091	0.017	0.119	3.35507e-07	Treg	AD vs HC	XIST											3.34577e-08	-0.915274	0.051	0.117	0.000855179	Treg	esMF vs AD	ACOT7
6.63893e-32	-2.80872	0.142	0.519	1.69691e-27	Treg	AD vs HC	NFKBIA											1.07587e-59	-0.918207	0.657	0.881	2.74994e-55	Treg	esMF vs AD	EMP3
1.642e-36	-2.81661	0.125	0.519	4.19696e-32	Treg	AD vs HC	NR4A2											1.13701e-32	-0.925241	0.65	0.808	2.9062e-28	Treg	esMF vs AD	LGALS1
1.24129e-15	-2.81993	0.017	0.144	3.17274e-11	Treg	AD vs HC	CRTAP											1.11941e-08	-0.925907	0.064	0.138	0.000286121	Treg	esMF vs AD	NDUFA8
3.48106e-12	-2.82021	0.012	0.106	8.89758e-08	Treg	AD vs HC	PDCD2											1.04386e-41	-0.936803	0.406	0.694	2.66809e-37	Treg	esMF vs AD	TXN
1.0437e-09	-2.86484	0.015	0.1	2.66769e-05	Treg	AD vs HC	C5orf24											1.93176e-09	-0.9381	0.062	0.14	4.93757e-05	Treg	esMF vs AD	CD9
8.15401e-13	-2.88677	0.011	0.106	2.08416e-08	Treg	AD vs HC	OTULINL											8.19909e-13	-0.939463	0.102	0.217	2.09569e-08	Treg	esMF vs AD	NUTF2
8.22162e-20	-2.92727	0.026	0.194	2.10145e-15	Treg	AD vs HC	RAB5IF											9.93651e-25	-0.946945	0.225	0.448	2.53977e-20	Treg	esMF vs AD	JPT1
8.26778e-15	-2.94929	0.013	0.125	2.11324e-10	Treg	AD vs HC	PITHD1											1.83697e-13	-0.9542	0.083	0.195	4.6953e-09	Treg	esMF vs AD	ESD
2.59492e-13	-2.99438	0.012	0.112	6.63263e-09	Treg	AD vs HC	MCUB											1.53516e-13	-0.966214	0.101	0.219	3.92387e-09	Treg	esMF vs AD	GLIPR2
1.78502e-21	-3.01262	0.02	0.188	4.5625e-17	Treg	AD vs HC	SLBP											2.29704e-23	-0.972682	0.286	0.492	5.87124e-19	Treg	esMF vs AD	UCP2
6.39722e-22	-3.01381	0.026	0.206	1.63513e-17	Treg	AD vs HC	MTCH1											1.50767e-07	-0.979213	0.043	0.1	0.0038536	Treg	esMF vs AD	ANXA4
1.95691e-14	-3.04816	0.012	0.119	5.00186e-10	Treg	AD vs HC	ABCG1											7.74398e-12	-1.00783	0.083	0.184	1.97936e-07	Treg	esMF vs AD	S100A6
2.60708e-27	-3.05109	0.034	0.262	6.66369e-23	Treg	AD vs HC	ODC1											4.92762e-10	-1.0092	0.092	0.185	1.2595e-05	Treg	esMF vs AD	STMN1
1.39651e-14	-3.07041	0.007	0.1	3.56949e-10	Treg	AD vs HC	AGPAT2											5.04547e-08	-1.03703	0.051	0.115	0.00128962	Treg	esMF vs AD	DSC3
2.54977e-12	-3.08389	0.012	0.106	6.51721e-08	Treg	AD vs HC	FAM98C											3.69473e-08	-1.06597	0.046	0.108	0.000944373	Treg	esMF vs AD	HARS
3.60348e-15	-3.11549	0.016	0.138	9.2105e-11	Treg	AD vs HC	CCNL2											4.41607e-39	-1.06854	0.344	0.621	1.12875e-34	Treg	esMF vs AD	LGALS3
5.30702e-43	-3.13155	0.167	0.6	1.35647e-38	Treg	AD vs HC	DUSP2											3.39815e-19	-1.07832	0.15	0.312	8.68567e-15	Treg	esMF vs AD	HPGD
1.18223e-24	-3.13805	0.025	0.219	3.02178e-20	Treg	AD vs HC	PRELID1											1.01486e-08	-1.07851	0.044	0.11	0.000259398	Treg	esMF vs AD	POLR3K
4.50265e-34	-3.16251	0.053	0.356	1.15088e-29	Treg	AD vs HC	ZNF331											1.26333e-71	-1.11012	0.566	0.858	3.22908e-67	Treg	esMF vs AD	S100A11
2.17265e-33	-3.19938	0.027	0.275	5.55329e-29	Treg	AD vs HC	METTL9											6.72743e-23	-1.12124	0.203	0.398	1.71953e-18	Treg	esMF vs AD	TIMP1
1.08073e-18	-3.26494	0.014	0.15	2.76235e-14	Treg	AD vs HC	C4orf48											1.78187e-13	-1.13644	0.054	0.149	4.55447e-09	Treg	esMF vs AD	LYPLA2
3.55491e-20	-3.27026	0.017	0.169	9.08635e-16	Treg	AD vs HC	RNF187											9.91159e-24	-1.17158	0.145	0.334	2.5334e-19	Treg	esMF vs AD	ITM2C
6.9719e-78	-3.27941	0.149	0.781	1.78202e-73	Treg	AD vs HC	ITM2B											2.95487e-50	-1.22311	0.352	0.659	7.55264e-46	Treg	esMF vs AD	ALOX5AP
5.97043e-15	-3.30873	0.008	0.106	1.52604e-10	Treg	AD vs HC	ZPR1											3.19326e-12	-1.23125	0.051	0.138	8.16197e-08	Treg	esMF vs AD	DSG1
2.05971e-23	-3.39862	0.019	0.194	5.26462e-19	Treg	AD vs HC	FAAP20											1.81765e-17	-1.2823	0.066	0.187	4.6459e-13	Treg	esMF vs AD	NDFIP2
1.88394e-16	-3.61626	0.005	0.1	4.81535e-12	Treg	AD vs HC	GET4											1.55298e-20	-1.33039	0.125	0.284	3.96943e-16	Treg	esMF vs AD	CRIP2
5.74437e-29	-3.62243	0.013	0.2	1.46826e-24	Treg	AD vs HC	B3GNT2											9.46052e-15	-1.37649	0.039	0.132	2.41811e-10	Treg	esMF vs AD	RGS14
2.8932e-39	-3.63941	0.023	0.288	7.39502e-35	Treg	AD vs HC	CCDC85B											3.72223e-62	-1.56433	0.257	0.573	9.51403e-58	Treg	esMF vs AD	S100A10
2.45393e-18	-3.68845	0.007	0.119	6.27224e-14	Treg	AD vs HC	AKR7A2											1.22459e-17	-1.76188	0.034	0.133	3.13004e-13	Treg	esMF vs AD	PHLDA2
3.15171e-17	-3.70603	0.013	0.138	8.05577e-13	Treg	AD vs HC	CHCHD10											2.64084e-37	-2.16758	0.059	0.254	6.74999e-33	Treg	esMF vs AD	CAPG
1.05034e-40	-3.71057	0.04	0.35	2.68468e-36	Treg	AD vs HC	CSRNP1											9.87765e-77	-2.17893	0.164	0.531	2.52473e-72	Treg	esMF vs AD	ANXA1
1.25839e-57	-3.77622	0.102	0.594	3.21644e-53	Treg	AD vs HC	ZFP36L2
2.67634e-24	-3.90646	0.013	0.175	6.84073e-20	Treg	AD vs HC	AL135905.2
4.92164e-59	-3.9379	0.088	0.569	1.25797e-54	Treg	AD vs HC	RGCC
5.94582e-24	-3.94199	0.009	0.156	1.51975e-19	Treg	AD vs HC	HSF1
2.02437e-22	-3.96547	0.008	0.144	5.17429e-18	Treg	AD vs HC	KLHDC2
4.5347e-18	-4.09475	0.006	0.112	1.15907e-13	Treg	AD vs HC	CFD
9.2288e-19	-4.11128	0.011	0.138	2.35888e-14	Treg	AD vs HC	SOCS1
1.20497e-28	-4.16299	0.011	0.188	3.0799e-24	Treg	AD vs HC	FDX1
5.41919e-70	-4.44771	0.026	0.444	1.38515e-65	Treg	AD vs HC	ATP5F1D
2.37759e-34	-4.46279	0.009	0.206	6.07711e-30	Treg	AD vs HC	TMEM160
2.29478e-16	-4.50542	0.008	0.112	5.86545e-12	Treg	AD vs HC	PCSK1N
7.05635e-18	-4.61323	0.005	0.106	1.8036e-13	Treg	AD vs HC	NDUFAF8

## Sheet: Tpro
p_val	avg_log2FC	pct.1	pct.2	p_val_adj	cell_type	group	gene		p_val	avg_log2FC	pct.1	pct.2	p_val_adj	cell_type	group	gene		p_val	avg_log2FC	pct.1	pct.2	p_val_adj	cell_type	group	gene
3.9838e-07	1.88221	0.798	0.588	0.0101826	Tpro	AD vs HC	ALOX5AP		7.28829e-08	5.16728	0.617	0.118	0.00186289	Tpro	esMF vs HC	GNLY		1.83199e-13	7.49065	0.133	0	4.68256e-09	Tpro	esMF vs AD	KIR3DL1
1.7071e-07	1.659	0.878	0.735	0.00436334	Tpro	AD vs HC	MT2A		1.7149e-06	-1.09953	0.093	0.382	0.0438329	Tpro	esMF vs HC	MSL3		1.22001e-10	7.47212	0.104	0	3.11834e-06	Tpro	esMF vs AD	AL359834.1
1.23498e-06	1.51051	0.889	0.765	0.031566	Tpro	AD vs HC	IFITM2		1.01557e-06	-1.22203	0.078	0.353	0.0259578	Tpro	esMF vs HC	RIC1		6.23003e-18	7.15137	0.184	0.003	1.5924e-13	Tpro	esMF vs AD	TRAV30
1.52978e-06	1.01547	0.963	0.912	0.0391011	Tpro	AD vs HC	S100A11		6.43382e-07	-1.25491	0.278	0.706	0.0164448	Tpro	esMF vs HC	CAPN2		3.65337e-16	5.80062	0.178	0.008	9.338e-12	Tpro	esMF vs AD	TMPRSS3
5.38165e-07	-0.972431	0.716	0.912	0.0137555	Tpro	AD vs HC	YBX1		4.70118e-07	-1.41174	0.044	0.265	0.0120162	Tpro	esMF vs HC	GIMAP4		7.69124e-12	5.7183	0.123	0.003	1.96588e-07	Tpro	esMF vs AD	GET4
1.46224e-07	-1.03663	0.172	0.588	0.0037375	Tpro	AD vs HC	ZNF800		8.755e-07	-1.4816	0.07	0.324	0.0223778	Tpro	esMF vs HC	EAF1		1.92664e-10	5.70709	0.108	0.003	4.92449e-06	Tpro	esMF vs AD	TRGV8
2.20991e-07	-1.03896	0.18	0.588	0.00564852	Tpro	AD vs HC	MBP		2.62865e-08	-1.4903	0.089	0.412	0.000671882	Tpro	esMF vs HC	VPS37B		2.34281e-28	5.69701	0.318	0.021	5.98822e-24	Tpro	esMF vs AD	CCL3
4.9845e-07	-1.17943	0.464	0.853	0.0127404	Tpro	AD vs HC	ITGB2		1.24614e-06	-1.49347	0.03	0.206	0.0318513	Tpro	esMF vs HC	FCGR2A		8.83944e-13	5.23401	0.144	0.008	2.25936e-08	Tpro	esMF vs AD	NMU
6.52441e-07	-1.25478	0.225	0.647	0.0166764	Tpro	AD vs HC	SRRT		1.54218e-07	-1.56709	0.123	0.471	0.00394181	Tpro	esMF vs HC	GET4		2.81453e-11	5.15817	0.123	0.005	7.19394e-07	Tpro	esMF vs AD	BMP1
8.49657e-07	-1.26639	0.106	0.412	0.0217172	Tpro	AD vs HC	MCMBP		1.20628e-08	-1.57885	0.237	0.676	0.000308324	Tpro	esMF vs HC	IDH2		4.56479e-33	4.95075	0.379	0.032	1.16676e-28	Tpro	esMF vs AD	CCL4
4.01669e-07	-1.28545	0.098	0.412	0.0102667	Tpro	AD vs HC	EFHD2		5.48355e-07	-1.59699	0.379	0.765	0.014016	Tpro	esMF vs HC	TXNIP		2.51651e-27	4.89086	0.299	0.016	6.43219e-23	Tpro	esMF vs AD	F2R
4.75075e-07	-1.32386	0.286	0.706	0.0121429	Tpro	AD vs HC	CAPN2		4.52591e-07	-1.6003	0.055	0.294	0.0115682	Tpro	esMF vs HC	HYI		3.16985e-58	4.84439	0.572	0.05	8.10215e-54	Tpro	esMF vs AD	ATP5F1D
1.31325e-06	-1.32425	0.231	0.618	0.0335667	Tpro	AD vs HC	UBE2B		1.9023e-09	-1.66026	0.013	0.176	4.86229e-05	Tpro	esMF vs HC	ALOX15		1.14514e-20	4.7412	0.233	0.013	2.92698e-16	Tpro	esMF vs AD	NENF
1.57026e-07	-1.32714	0.08	0.382	0.00401358	Tpro	AD vs HC	DGKZ		4.4148e-08	-1.6617	0.081	0.382	0.00112842	Tpro	esMF vs HC	BAG4		2.31704e-38	4.73139	0.417	0.034	5.92235e-34	Tpro	esMF vs AD	CCDC85B
8.44641e-07	-1.33648	0.151	0.5	0.021589	Tpro	AD vs HC	TMEM165		2.92417e-12	-1.66589	0.29	0.853	7.47417e-08	Tpro	esMF vs HC	ITGB2		2.532e-23	4.4396	0.263	0.016	6.47179e-19	Tpro	esMF vs AD	TNS3
2.28471e-07	-1.34977	0.149	0.529	0.00583972	Tpro	AD vs HC	ACAP2		2.41408e-07	-1.73734	0.053	0.294	0.00617039	Tpro	esMF vs HC	SERINC5		2.70451e-08	4.38712	0.112	0.016	0.000691274	Tpro	esMF vs AD	ALDOC
5.67164e-07	-1.38606	0.053	0.294	0.0144967	Tpro	AD vs HC	IL6ST		5.95886e-07	-1.76299	0.057	0.294	0.0152308	Tpro	esMF vs HC	UXS1		7.17685e-11	4.27221	0.125	0.008	1.8344e-06	Tpro	esMF vs AD	TMIGD2
8.05839e-08	-1.39695	0.149	0.529	0.00205972	Tpro	AD vs HC	CHRAC1		1.86374e-06	-1.77554	0.061	0.294	0.0476373	Tpro	esMF vs HC	NAPRT		3.58998e-10	4.24263	0.123	0.011	9.17598e-06	Tpro	esMF vs AD	ITGA1
9.60749e-07	-1.40823	0.09	0.382	0.0245568	Tpro	AD vs HC	PXN		6.26598e-08	-1.82189	0.157	0.529	0.00160158	Tpro	esMF vs HC	CD5		3.03394e-09	4.19006	0.123	0.016	7.75475e-05	Tpro	esMF vs AD	B3GNT2
1.47094e-06	-1.40848	0.093	0.382	0.0375973	Tpro	AD vs HC	SPAG9		6.05645e-07	-1.82754	0.106	0.412	0.0154803	Tpro	esMF vs HC	OTULINL		3.27797e-10	4.16756	0.112	0.005	8.37849e-06	Tpro	esMF vs AD	TRAV8-1
1.93244e-07	-1.42456	0.111	0.441	0.00493932	Tpro	AD vs HC	ELAVL1		9.78869e-08	-1.84246	0.112	0.441	0.00250199	Tpro	esMF vs HC	FUOM		1.62703e-16	4.10613	0.242	0.042	4.15869e-12	Tpro	esMF vs AD	CSF1
5.56011e-07	-1.44802	0.324	0.735	0.0142116	Tpro	AD vs HC	GUK1		2.58324e-09	-1.86308	0.081	0.412	6.60277e-05	Tpro	esMF vs HC	CACUL1		1.59742e-22	3.93416	0.284	0.032	4.08302e-18	Tpro	esMF vs AD	C4orf48
1.09562e-09	-1.47705	0.175	0.647	2.8004e-05	Tpro	AD vs HC	DPP7		4.0757e-10	-1.86629	0.11	0.5	1.04175e-05	Tpro	esMF vs HC	TOR3A		2.42431e-11	3.93006	0.15	0.019	6.19653e-07	Tpro	esMF vs AD	ADAM12
6.23756e-08	-1.48896	0.231	0.647	0.00159432	Tpro	AD vs HC	GLIPR1		5.22694e-11	-1.86673	0.068	0.412	1.33601e-06	Tpro	esMF vs HC	TTC7A		1.15422e-34	3.89764	0.617	0.233	2.95018e-30	Tpro	esMF vs AD	GNLY
5.6183e-09	-1.51213	0.257	0.735	0.000143604	Tpro	AD vs HC	SERP1		3.08943e-08	-1.8672	0.038	0.265	0.000789658	Tpro	esMF vs HC	NRROS		3.57664e-09	3.79073	0.112	0.011	9.1419e-05	Tpro	esMF vs AD	MXRA7
2.43125e-07	-1.51474	0.098	0.412	0.00621427	Tpro	AD vs HC	CISD3		2.19765e-07	-1.88517	0.034	0.235	0.0056172	Tpro	esMF vs HC	RGL2		1.8199e-18	3.74536	0.229	0.021	4.65167e-14	Tpro	esMF vs AD	RELB
1.74384e-06	-1.51889	0.013	0.147	0.0445725	Tpro	AD vs HC	TOR2A		5.73552e-11	-1.88988	0.15	0.588	1.466e-06	Tpro	esMF vs HC	SAMHD1		2.57718e-18	3.72924	0.239	0.029	6.58727e-14	Tpro	esMF vs AD	SOCS1
1.20449e-07	-1.54586	0.22	0.618	0.00307867	Tpro	AD vs HC	YWHAH		8.57286e-07	-1.91249	0.038	0.235	0.0219122	Tpro	esMF vs HC	JAZF1		4.34286e-11	3.70355	0.153	0.021	1.11003e-06	Tpro	esMF vs AD	AOPEP
4.40537e-07	-1.54641	0.122	0.441	0.0112601	Tpro	AD vs HC	UQCRFS1		1.19789e-14	-1.91467	0.102	0.588	3.06181e-10	Tpro	esMF vs HC	APBB1IP		7.33539e-21	3.65907	0.269	0.032	1.87493e-16	Tpro	esMF vs AD	MCUB
2.33816e-07	-1.56216	0.061	0.324	0.00597633	Tpro	AD vs HC	SPG21		1.14505e-08	-1.91555	0.044	0.294	0.000292674	Tpro	esMF vs HC	MTAP		2.85816e-19	3.58227	0.288	0.056	7.30545e-15	Tpro	esMF vs AD	NTRK2
8.24122e-09	-1.56586	0.058	0.353	0.000210646	Tpro	AD vs HC	RNF145		1.91692e-07	-1.923	0.169	0.529	0.00489966	Tpro	esMF vs HC	ARRB2		7.68291e-22	3.58004	0.284	0.034	1.96375e-17	Tpro	esMF vs AD	NDUFAF8
4.03033e-10	-1.60652	0.188	0.676	1.03015e-05	Tpro	AD vs HC	GRB2		1.31052e-07	-1.92397	0.042	0.265	0.0033497	Tpro	esMF vs HC	SNX12		2.59671e-14	3.56606	0.201	0.029	6.63719e-10	Tpro	esMF vs AD	CDT1
1.85085e-10	-1.62446	0.167	0.647	4.73077e-06	Tpro	AD vs HC	SMCHD1		6.0729e-11	-1.93599	0.049	0.353	1.55223e-06	Tpro	esMF vs HC	MSL2		5.84673e-14	3.55607	0.184	0.021	1.49443e-09	Tpro	esMF vs AD	KRT81
9.92389e-10	-1.64029	0.406	0.853	2.53655e-05	Tpro	AD vs HC	HMGN1		5.48895e-08	-1.94116	0.07	0.353	0.00140298	Tpro	esMF vs HC	PARVG		1.01569e-09	3.53238	0.119	0.011	2.5961e-05	Tpro	esMF vs AD	NCAM1
2.8685e-09	-1.65307	0.422	0.853	7.33189e-05	Tpro	AD vs HC	H2AFV		7.42093e-07	-1.95284	0.059	0.294	0.0189679	Tpro	esMF vs HC	IGFBP7		8.5748e-15	3.49656	0.222	0.04	2.19172e-10	Tpro	esMF vs AD	TRBV19
1.16549e-07	-1.66321	0.212	0.618	0.002979	Tpro	AD vs HC	UHRF1		3.63719e-07	-1.97637	0.028	0.206	0.00929666	Tpro	esMF vs HC	SLC44A1		1.62519e-15	3.46892	0.227	0.037	4.15399e-11	Tpro	esMF vs AD	PPIF
4.53986e-08	-1.67577	0.053	0.324	0.00116039	Tpro	AD vs HC	EAF1		1.27659e-07	-2.01655	0.025	0.206	0.00326295	Tpro	esMF vs HC	IRF8		3.61925e-16	3.46417	0.216	0.027	9.2508e-12	Tpro	esMF vs AD	PALLD
2.13883e-07	-1.67748	0.072	0.353	0.00546684	Tpro	AD vs HC	PLEKHO1		5.45986e-07	-2.02213	0.047	0.265	0.0139554	Tpro	esMF vs HC	FCGRT		6.43437e-21	3.45637	0.284	0.04	1.64463e-16	Tpro	esMF vs AD	TESC
3.12178e-07	-1.68415	0.13	0.471	0.00797927	Tpro	AD vs HC	CD47		2.8706e-08	-2.04076	0.03	0.235	0.000733725	Tpro	esMF vs HC	FHL3		2.37177e-09	3.45511	0.114	0.011	6.06225e-05	Tpro	esMF vs AD	ZNF580
8.8983e-07	-1.69062	0.141	0.471	0.0227441	Tpro	AD vs HC	CDC42EP3		6.23989e-13	-2.04566	0.095	0.529	1.59492e-08	Tpro	esMF vs HC	IFNAR2		2.12363e-26	3.3786	0.341	0.045	5.428e-22	Tpro	esMF vs AD	TMEM160
2.2094e-07	-1.6918	0.074	0.353	0.00564723	Tpro	AD vs HC	ME2		2.19245e-07	-2.0518	0.112	0.412	0.00560389	Tpro	esMF vs HC	HMGA1		3.08373e-07	3.37335	0.102	0.016	0.00788201	Tpro	esMF vs AD	PTGS2
1.51299e-07	-1.70212	0.358	0.765	0.00386721	Tpro	AD vs HC	TXNIP		3.86011e-07	-2.08018	0.036	0.235	0.00986645	Tpro	esMF vs HC	STK32C		2.06801e-12	3.37316	0.142	0.008	5.28584e-08	Tpro	esMF vs AD	CCL20
6.50493e-10	-1.70512	0.061	0.382	1.66266e-05	Tpro	AD vs HC	UBE2E3		8.65543e-07	-2.09174	0.061	0.294	0.0221233	Tpro	esMF vs HC	ASAP1		6.36519e-12	3.36698	0.163	0.021	1.62694e-07	Tpro	esMF vs AD	NUDT8
5.52635e-11	-1.71319	0.101	0.529	1.41254e-06	Tpro	AD vs HC	IFNAR2		3.63719e-07	-2.11427	0.028	0.206	0.00929666	Tpro	esMF vs HC	DUSP3		6.16682e-10	3.32086	0.172	0.04	1.57624e-05	Tpro	esMF vs AD	MGAT4A
9.0577e-07	-1.72342	0.027	0.206	0.0231515	Tpro	AD vs HC	PECAM1		1.16086e-06	-2.11508	0.061	0.294	0.0296717	Tpro	esMF vs HC	SERPINB6		1.29548e-19	3.31822	0.269	0.037	3.31126e-15	Tpro	esMF vs AD	CRNDE
1.1252e-08	-1.73848	0.05	0.324	0.000287601	Tpro	AD vs HC	STUB1		9.54115e-07	-2.137	0.03	0.206	0.0243872	Tpro	esMF vs HC	F13A1		3.02954e-09	3.28876	0.129	0.019	7.74349e-05	Tpro	esMF vs AD	ABHD12
4.64622e-10	-1.74192	0.05	0.353	1.18757e-05	Tpro	AD vs HC	TGFBR2		4.40822e-15	-2.1742	0.061	0.471	1.12674e-10	Tpro	esMF vs HC	CMTM7		1.67697e-18	3.24126	0.246	0.029	4.28634e-14	Tpro	esMF vs AD	GSTM1
1.18615e-06	-1.76687	0.069	0.324	0.030318	Tpro	AD vs HC	MAP2K3		3.65728e-08	-2.22647	0.023	0.206	0.000934802	Tpro	esMF vs HC	PCSK1N		7.56529e-16	3.18017	0.271	0.066	1.93369e-11	Tpro	esMF vs AD	PDE4DIP
2.09019e-07	-1.81448	0.04	0.265	0.00534253	Tpro	AD vs HC	GPAT3		2.35397e-13	-2.23466	0.148	0.647	6.01676e-09	Tpro	esMF vs HC	GLIPR1		1.22009e-08	3.17732	0.123	0.019	0.000311855	Tpro	esMF vs AD	CLECL1
1.1246e-08	-1.83447	0.019	0.206	0.000287447	Tpro	AD vs HC	SLC44A1		1.04759e-06	-2.242	0.076	0.324	0.0267763	Tpro	esMF vs HC	TYROBP		1.90092e-31	3.17517	0.468	0.117	4.85876e-27	Tpro	esMF vs AD	PTMS
2.88528e-09	-1.83717	0.207	0.647	7.37478e-05	Tpro	AD vs HC	GTF3A		3.29571e-10	-2.2547	0.055	0.353	8.42383e-06	Tpro	esMF vs HC	UBE2E1		2.12871e-11	3.06887	0.159	0.021	5.44099e-07	Tpro	esMF vs AD	KIR2DL4
1.05087e-13	-1.84417	0.122	0.618	2.68602e-09	Tpro	AD vs HC	EIF4A3		1.37421e-06	-2.26002	0.015	0.147	0.0351249	Tpro	esMF vs HC	KDM1B		8.8079e-09	3.05686	0.129	0.021	0.00022513	Tpro	esMF vs AD	GSTM4
2.45389e-07	-1.84787	0.032	0.235	0.00627214	Tpro	AD vs HC	BCL2		3.30349e-17	-2.27849	0.256	0.882	8.44373e-13	Tpro	esMF vs HC	COTL1		1.65338e-10	3.05412	0.157	0.027	4.22604e-06	Tpro	esMF vs AD	CHCHD10
2.91989e-08	-1.86759	0.218	0.618	0.000746324	Tpro	AD vs HC	PSIP1		1.24131e-07	-2.30706	0.034	0.235	0.00317278	Tpro	esMF vs HC	KLF3		1.28383e-50	3.04902	0.75	0.316	3.28147e-46	Tpro	esMF vs AD	NFKBIA
7.01437e-10	-1.87272	0.093	0.471	1.79287e-05	Tpro	AD vs HC	TTC39C		2.93858e-07	-2.33134	0.013	0.147	0.00751101	Tpro	esMF vs HC	ZCWPW1		2.9848e-08	3.01787	0.123	0.021	0.000762916	Tpro	esMF vs AD	GCSH
8.05061e-08	-1.88254	0.125	0.471	0.00205773	Tpro	AD vs HC	VOPP1		5.68858e-16	-2.35355	0.106	0.618	1.454e-11	Tpro	esMF vs HC	CRTAP		1.40954e-14	2.99926	0.227	0.042	3.60277e-10	Tpro	esMF vs AD	ADGRG1
6.61809e-07	-1.8902	0.027	0.206	0.0169159	Tpro	AD vs HC	AGPS		2.49763e-11	-2.35805	0.057	0.382	6.38395e-07	Tpro	esMF vs HC	PXN		2.26898e-11	2.99408	0.148	0.016	5.79952e-07	Tpro	esMF vs AD	TRAV5
1.54459e-08	-1.89305	0.088	0.412	0.000394797	Tpro	AD vs HC	PIM1		1.84723e-12	-2.37208	0.042	0.353	4.72151e-08	Tpro	esMF vs HC	APP		7.74757e-15	2.9937	0.25	0.056	1.98028e-10	Tpro	esMF vs AD	LST1
2.76459e-08	-1.89854	0.09	0.412	0.000706629	Tpro	AD vs HC	DNAJC1		1.37421e-06	-2.37745	0.015	0.147	0.0351249	Tpro	esMF vs HC	NDRG2		3.95474e-24	2.97477	0.32	0.042	1.01083e-19	Tpro	esMF vs AD	FAAP20
1.18844e-08	-1.89937	0.111	0.471	0.000303765	Tpro	AD vs HC	RNF10		1.69386e-06	-2.38026	0.125	0.412	0.043295	Tpro	esMF vs HC	IFNGR1		4.48756e-09	2.96877	0.174	0.048	0.000114702	Tpro	esMF vs AD	RDH10
2.69019e-10	-1.90546	0.316	0.794	6.87612e-06	Tpro	AD vs HC	ZFP36L2		1.083e-06	-2.42214	0.008	0.118	0.0276815	Tpro	esMF vs HC	ST3GAL6		5.85019e-35	2.96551	0.498	0.117	1.49531e-30	Tpro	esMF vs AD	PRELID1
1.50195e-06	-1.91164	0.188	0.529	0.0383899	Tpro	AD vs HC	C1QBP		1.34277e-06	-2.47448	0.015	0.147	0.0343213	Tpro	esMF vs HC	MAP3K14-AS1		2.33066e-09	2.95946	0.104	0.005	5.95717e-05	Tpro	esMF vs AD	GTF2IRD2B
4.22888e-07	-1.93922	0.138	0.471	0.010809	Tpro	AD vs HC	NCOR1		4.43779e-09	-2.47535	0.053	0.324	0.00011343	Tpro	esMF vs HC	SPINT2		3.81516e-07	2.95574	0.11	0.021	0.00975155	Tpro	esMF vs AD	TRBV3-1
3.70607e-07	-1.94705	0.042	0.265	0.0094727	Tpro	AD vs HC	NT5C		6.8449e-07	-2.4853	0.049	0.265	0.0174956	Tpro	esMF vs HC	LGALS9		5.18797e-19	2.9375	0.273	0.042	1.32605e-14	Tpro	esMF vs AD	NT5C
1.45176e-07	-1.95471	0.061	0.324	0.00371069	Tpro	AD vs HC	VCL		9.38401e-09	-2.4901	0.068	0.353	0.000239855	Tpro	esMF vs HC	AC068587.4		1.88671e-07	2.90617	0.1	0.013	0.00482244	Tpro	esMF vs AD	SRD5A3
1.92037e-07	-1.9635	0.05	0.294	0.00490847	Tpro	AD vs HC	IFNG		1.84015e-08	-2.5439	0.059	0.324	0.000470342	Tpro	esMF vs HC	PLEK		5.55169e-21	2.87608	0.284	0.034	1.41901e-16	Tpro	esMF vs AD	CXCL13
4.0631e-08	-1.96357	0.119	0.471	0.00103853	Tpro	AD vs HC	TOPBP1		7.42962e-09	-2.55179	0.055	0.324	0.000189901	Tpro	esMF vs HC	SH3BP5		4.24413e-07	2.87559	0.11	0.021	0.010848	Tpro	esMF vs AD	ZNF395
4.65398e-08	-1.96834	0.069	0.353	0.00118956	Tpro	AD vs HC	SRSF9		5.8903e-07	-2.55779	0.074	0.324	0.0150556	Tpro	esMF vs HC	FCER1G		8.02949e-09	2.85496	0.14	0.027	0.000205234	Tpro	esMF vs AD	SURF1
8.13941e-07	-2.00521	0.045	0.265	0.0208043	Tpro	AD vs HC	PPP3CC		7.0295e-12	-2.57177	0.023	0.265	1.79674e-07	Tpro	esMF vs HC	IPCEF1		1.90828e-09	2.84586	0.146	0.027	4.87757e-05	Tpro	esMF vs AD	OGFOD3
3.91842e-12	-2.01137	0.048	0.382	1.00155e-07	Tpro	AD vs HC	SLC25A1		1.86275e-06	-2.57805	0.023	0.176	0.0476119	Tpro	esMF vs HC	ADA		7.17421e-46	2.84069	0.667	0.231	1.83373e-41	Tpro	esMF vs AD	TYMS
3.97996e-12	-2.02499	0.04	0.353	1.01728e-07	Tpro	AD vs HC	TOMM40		4.67227e-07	-2.59854	0.038	0.235	0.0119423	Tpro	esMF vs HC	MS4A6A		3.32554e-09	2.83733	0.114	0.011	8.50008e-05	Tpro	esMF vs AD	GAS2L1
1.60416e-09	-2.03125	0.156	0.588	4.10024e-05	Tpro	AD vs HC	SNX3		4.8798e-10	-2.6119	0.017	0.206	1.24728e-05	Tpro	esMF vs HC	CD200R1		1.70893e-06	2.83467	0.112	0.027	0.0436802	Tpro	esMF vs AD	GJB2
1.53178e-07	-2.03219	0.016	0.176	0.00391524	Tpro	AD vs HC	SERPINA1		2.95019e-07	-2.62132	0.028	0.206	0.00754069	Tpro	esMF vs HC	TCEAL4		2.65186e-57	2.78695	0.729	0.207	6.77815e-53	Tpro	esMF vs AD	ITM2B
1.29476e-11	-2.03237	0.188	0.676	3.30941e-07	Tpro	AD vs HC	IDH2		1.16227e-08	-2.70284	0.015	0.176	0.000297076	Tpro	esMF vs HC	FGR		1.80296e-20	2.77015	0.331	0.074	4.60836e-16	Tpro	esMF vs AD	GADD45GIP1
6.40703e-08	-2.03776	0.069	0.353	0.00163764	Tpro	AD vs HC	MSL2		7.13421e-07	-2.77187	0.021	0.176	0.018235	Tpro	esMF vs HC	GNS		2.61419e-10	2.76556	0.169	0.034	6.68188e-06	Tpro	esMF vs AD	CRELD2
1.2046e-08	-2.04383	0.074	0.382	0.000307895	Tpro	AD vs HC	CMTM3		9.63551e-08	-2.79936	0.006	0.118	0.00246284	Tpro	esMF vs HC	ST14		4.23926e-10	2.76238	0.203	0.058	1.08355e-05	Tpro	esMF vs AD	KRT86
1.11586e-09	-2.05086	0.321	0.735	2.85213e-05	Tpro	AD vs HC	RANBP1		4.3623e-08	-2.82348	0.314	0.706	0.001115	Tpro	esMF vs HC	HLA-DQB1		4.72878e-27	2.75271	0.364	0.05	1.20868e-22	Tpro	esMF vs AD	IFNG
2.64185e-07	-2.06209	0.064	0.324	0.00675256	Tpro	AD vs HC	BAG1		9.38913e-07	-2.84155	0.008	0.118	0.0239986	Tpro	esMF vs HC	KLRC4		3.09652e-12	2.73605	0.178	0.027	7.9147e-08	Tpro	esMF vs AD	ZNF511
5.46624e-07	-2.07338	0.056	0.294	0.0139717	Tpro	AD vs HC	NSMCE4A		1.05258e-06	-2.84446	0.008	0.118	0.0269039	Tpro	esMF vs HC	TLR2		5.62053e-16	2.73239	0.256	0.053	1.43661e-11	Tpro	esMF vs AD	METTL9
7.01001e-09	-2.08881	0.095	0.441	0.000179176	Tpro	AD vs HC	ATP6AP1		1.15415e-07	-2.8504	0.025	0.206	0.00295	Tpro	esMF vs HC	QRSL1		3.38771e-11	2.72039	0.146	0.016	8.65899e-07	Tpro	esMF vs AD	MSRA
2.86138e-07	-2.09464	0.077	0.353	0.00731369	Tpro	AD vs HC	LAT2		5.7571e-08	-2.88121	0.017	0.176	0.00147151	Tpro	esMF vs HC	SERPINA1		4.93458e-08	2.69479	0.125	0.024	0.00126128	Tpro	esMF vs AD	PGP
2.42929e-07	-2.11086	0.111	0.441	0.00620927	Tpro	AD vs HC	PIK3R1		1.03608e-07	-2.88627	0.034	0.235	0.00264821	Tpro	esMF vs HC	SORBS3		5.27931e-08	2.69237	0.117	0.019	0.00134939	Tpro	esMF vs AD	SHARPIN
6.47947e-07	-2.11262	0.069	0.324	0.0165615	Tpro	AD vs HC	SNHG7		2.15524e-07	-2.89523	0.019	0.176	0.0055088	Tpro	esMF vs HC	ITGA6		4.00026e-11	2.68722	0.191	0.042	1.02247e-06	Tpro	esMF vs AD	AKR7A2
9.02561e-13	-2.11378	0.106	0.559	2.30695e-08	Tpro	AD vs HC	MAP1LC3B		1.39383e-10	-2.90022	0.044	0.324	3.56263e-06	Tpro	esMF vs HC	VCL		2.56367e-22	2.67077	0.324	0.056	6.55275e-18	Tpro	esMF vs AD	CYC1
5.51698e-11	-2.11402	0.141	0.588	1.41014e-06	Tpro	AD vs HC	PGLS		4.23988e-08	-2.9159	0.011	0.147	0.00108371	Tpro	esMF vs HC	KYNU		1.00435e-20	2.66963	0.318	0.061	2.56713e-16	Tpro	esMF vs AD	KDELR2
2.81107e-15	-2.11447	0.724	1	7.18508e-11	Tpro	AD vs HC	FTH1		3.65728e-08	-2.92225	0.023	0.206	0.000934802	Tpro	esMF vs HC	ALCAM		4.36114e-08	2.6692	0.165	0.048	0.00111471	Tpro	esMF vs AD	SOX4
1.62502e-08	-2.11518	0.106	0.441	0.000415355	Tpro	AD vs HC	MCUR1		3.15021e-09	-2.95932	0.028	0.235	8.05194e-05	Tpro	esMF vs HC	CPVL		1.34852e-09	2.6558	0.189	0.053	3.44682e-05	Tpro	esMF vs AD	PNPLA2
4.33868e-09	-2.11625	0.058	0.353	0.000110897	Tpro	AD vs HC	UROS		1.32341e-08	-2.9809	0.015	0.176	0.000338265	Tpro	esMF vs HC	MRC1		1.09618e-27	2.6542	0.449	0.119	2.80183e-23	Tpro	esMF vs AD	MZT2B
1.46678e-09	-2.11659	0.037	0.294	3.74908e-05	Tpro	AD vs HC	SIAH2		3.82837e-08	-3.00241	0.064	0.324	0.000978532	Tpro	esMF vs HC	AIF1		9.3016e-17	2.65126	0.229	0.029	2.37749e-12	Tpro	esMF vs AD	XIST
1.16242e-08	-2.1186	0.101	0.441	0.000297114	Tpro	AD vs HC	XBP1		5.48781e-08	-3.01999	0.017	0.176	0.00140268	Tpro	esMF vs HC	PHACTR1		3.2044e-12	2.63371	0.199	0.04	8.19044e-08	Tpro	esMF vs AD	RNF187
1.90091e-09	-2.12409	0.077	0.412	4.85873e-05	Tpro	AD vs HC	CACUL1		6.04657e-07	-3.02653	0.021	0.176	0.015455	Tpro	esMF vs HC	IL13RA1		4.8886e-09	2.62747	0.159	0.037	0.000124953	Tpro	esMF vs AD	PDCD2
4.35225e-11	-2.12643	0.093	0.5	1.11243e-06	Tpro	AD vs HC	RB1		5.23074e-08	-3.03464	0.017	0.176	0.00133698	Tpro	esMF vs HC	TCEA3		8.41717e-09	2.62524	0.157	0.037	0.000215143	Tpro	esMF vs AD	SIGMAR1
2.0847e-07	-2.1317	0.005	0.118	0.00532849	Tpro	AD vs HC	CTTNBP2NL		5.62715e-11	-3.0454	0.002	0.118	1.4383e-06	Tpro	esMF vs HC	PTGER2		2.56732e-11	2.62387	0.184	0.037	6.56207e-07	Tpro	esMF vs AD	UBE2J2
3.95488e-11	-2.14382	0.053	0.382	1.01087e-06	Tpro	AD vs HC	USP22		6.77699e-07	-3.09001	0.03	0.206	0.017322	Tpro	esMF vs HC	CD8A		6.66597e-09	2.59734	0.182	0.053	0.000170382	Tpro	esMF vs AD	CD55
3.39966e-13	-2.14716	0.419	0.882	8.68954e-09	Tpro	AD vs HC	ANP32B		1.74676e-09	-3.14672	0.013	0.176	4.46473e-05	Tpro	esMF vs HC	SNCA		1.85015e-33	2.5898	0.47	0.088	4.72898e-29	Tpro	esMF vs AD	GNB2
1.84674e-11	-2.14725	0.05	0.382	4.72028e-07	Tpro	AD vs HC	BRI3BP		3.78272e-08	-3.18221	0.011	0.147	0.000966864	Tpro	esMF vs HC	SCRN1		4.30966e-09	2.55055	0.159	0.037	0.000110155	Tpro	esMF vs AD	RAB4A
4.35123e-08	-2.16553	0.037	0.265	0.00111217	Tpro	AD vs HC	HPSE		9.66168e-07	-3.19749	0.008	0.118	0.0246953	Tpro	esMF vs HC	NT5DC3		3.95448e-08	2.51313	0.153	0.04	0.00101077	Tpro	esMF vs AD	PLAUR
1.35247e-10	-2.18465	0.154	0.588	3.45692e-06	Tpro	AD vs HC	RBM17		9.95934e-08	-3.27136	0.006	0.118	0.00254561	Tpro	esMF vs HC	BTK		1.41329e-06	2.51309	0.142	0.045	0.0361238	Tpro	esMF vs AD	PARVB
1.02389e-07	-2.18499	0.13	0.471	0.00261707	Tpro	AD vs HC	ACADVL		9.94184e-07	-3.27437	0.008	0.118	0.0254113	Tpro	esMF vs HC	FRY		2.4858e-07	2.50971	0.148	0.042	0.00635371	Tpro	esMF vs AD	BCL3
5.37318e-09	-2.18854	0.024	0.235	0.000137339	Tpro	AD vs HC	KLF3		8.4397e-11	-3.3129	0.021	0.235	2.15719e-06	Tpro	esMF vs HC	IGSF6		9.94229e-22	2.50141	0.398	0.114	2.54125e-17	Tpro	esMF vs AD	KDSR
7.98593e-08	-2.19883	0.029	0.235	0.0020412	Tpro	AD vs HC	KIAA0232		1.55853e-09	-3.32711	0.013	0.176	3.9836e-05	Tpro	esMF vs HC	LY86		8.05622e-09	2.49496	0.169	0.045	0.000205917	Tpro	esMF vs AD	HMG20B
3.97791e-11	-2.20696	0.21	0.706	1.01675e-06	Tpro	AD vs HC	JAK1		1.95709e-09	-3.34251	0.013	0.176	5.00231e-05	Tpro	esMF vs HC	HCK		1.73015e-06	2.49198	0.112	0.027	0.0442226	Tpro	esMF vs AD	BCL7C
6.70149e-07	-2.2102	0.106	0.412	0.017129	Tpro	AD vs HC	SAC3D1		9.56041e-12	-3.35466	0.013	0.206	2.44364e-07	Tpro	esMF vs HC	PKIB		8.34808e-11	2.47938	0.212	0.058	2.13377e-06	Tpro	esMF vs AD	REEP3
4.70205e-09	-2.22111	0.247	0.647	0.000120184	Tpro	AD vs HC	PPM1G		9.63551e-08	-3.35524	0.006	0.118	0.00246284	Tpro	esMF vs HC	KIAA0513		4.42812e-24	2.47253	0.475	0.172	1.13183e-19	Tpro	esMF vs AD	CTSH
1.90054e-06	-2.22987	0.029	0.206	0.0485778	Tpro	AD vs HC	SSBP4		3.78272e-08	-3.35963	0.011	0.147	0.000966864	Tpro	esMF vs HC	FAM49A		8.76716e-11	2.47176	0.189	0.042	2.24089e-06	Tpro	esMF vs AD	QSOX1
8.37314e-10	-2.23178	0.117	0.5	2.14017e-05	Tpro	AD vs HC	TRAPPC5		3.57245e-08	-3.37953	0.011	0.147	0.000913118	Tpro	esMF vs HC	CD1E		7.4579e-39	2.47093	0.619	0.236	1.90624e-34	Tpro	esMF vs AD	RAC1
2.50473e-07	-2.23399	0.074	0.353	0.00640208	Tpro	AD vs HC	HEXB		3.83437e-08	-3.41414	0.053	0.294	0.000980065	Tpro	esMF vs HC	FGL2		3.22685e-12	2.46801	0.235	0.064	8.24783e-08	Tpro	esMF vs AD	FAM174C
1.00488e-06	-2.23405	0.037	0.235	0.0256848	Tpro	AD vs HC	FAM207A		9.38913e-07	-3.43686	0.008	0.118	0.0239986	Tpro	esMF vs HC	ZNF169		2.29483e-10	2.46658	0.167	0.032	5.86559e-06	Tpro	esMF vs AD	MPST
1.54011e-09	-2.23986	0.077	0.412	3.93652e-05	Tpro	AD vs HC	VPS37B		9.12399e-07	-3.47025	0.008	0.118	0.0233209	Tpro	esMF vs HC	LINC02762		2.40451e-13	2.44806	0.165	0.013	6.14592e-09	Tpro	esMF vs AD	AGPAT2
1.24809e-09	-2.24101	0.037	0.294	3.19013e-05	Tpro	AD vs HC	UBN1		2.39406e-07	-3.47425	0.013	0.147	0.00611922	Tpro	esMF vs HC	CD33		5.66387e-12	2.44667	0.233	0.061	1.44768e-07	Tpro	esMF vs AD	ATF3
1.17713e-10	-2.25466	0.09	0.471	3.00874e-06	Tpro	AD vs HC	RAB5IF		4.41973e-08	-3.47668	0.017	0.176	0.00112968	Tpro	esMF vs HC	TTLL3		3.4885e-08	2.44509	0.119	0.019	0.000891662	Tpro	esMF vs AD	C15orf61
1.6226e-14	-2.28995	0.08	0.529	4.14736e-10	Tpro	AD vs HC	ARL5A		2.21615e-07	-3.49371	0.013	0.147	0.00566447	Tpro	esMF vs HC	MGST1		1.35341e-06	2.44168	0.119	0.029	0.0345933	Tpro	esMF vs AD	AK4
1.70275e-07	-2.29146	0.024	0.206	0.00435223	Tpro	AD vs HC	PGP		1.52253e-14	-3.53493	0.017	0.265	3.89159e-10	Tpro	esMF vs HC	RAB34		9.74111e-12	2.41849	0.225	0.058	2.48983e-07	Tpro	esMF vs AD	CAMK1
1.69582e-07	-2.30771	0.032	0.235	0.00433451	Tpro	AD vs HC	KLHDC2		3.67613e-08	-3.53616	0.011	0.147	0.000939618	Tpro	esMF vs HC	PLBD1		2.7058e-07	2.41318	0.136	0.034	0.00691602	Tpro	esMF vs AD	CLIC4
7.83662e-09	-2.31014	0.032	0.265	0.000200304	Tpro	AD vs HC	MPST		1.12257e-06	-3.54821	0.042	0.235	0.0286928	Tpro	esMF vs HC	IL1R2		1.67911e-07	2.41221	0.106	0.016	0.0042918	Tpro	esMF vs AD	HPCAL1
1.74619e-06	-2.31447	0.061	0.294	0.0446325	Tpro	AD vs HC	EFR3A		3.55243e-10	-3.59101	0.017	0.206	9.08e-06	Tpro	esMF vs HC	MPEG1		4.56964e-09	2.39366	0.119	0.013	0.0001168	Tpro	esMF vs AD	TAF10
1.5689e-15	-2.31448	0.337	0.912	4.01011e-11	Tpro	AD vs HC	PDIA3		7.70182e-12	-3.5951	0.013	0.206	1.96858e-07	Tpro	esMF vs HC	CSF1R		9.65202e-17	2.38963	0.265	0.05	2.46706e-12	Tpro	esMF vs AD	RCN2
3.49216e-13	-2.319	0.202	0.735	8.92597e-09	Tpro	AD vs HC	CCND3		4.10229e-09	-3.61375	0.008	0.147	0.000104854	Tpro	esMF vs HC	MS4A4A		2.73998e-21	2.38219	0.362	0.088	7.0034e-17	Tpro	esMF vs AD	PIM1
2.43357e-08	-2.32575	0.008	0.147	0.000622021	Tpro	AD vs HC	OPN3		1.86324e-09	-3.61504	0.019	0.206	4.76244e-05	Tpro	esMF vs HC	FCGR2B		2.61237e-16	2.37874	0.322	0.093	6.67721e-12	Tpro	esMF vs AD	TTC39C
8.73748e-10	-2.32806	0.077	0.412	2.2333e-05	Tpro	AD vs HC	CLTB		9.32188e-08	-3.61681	0.006	0.118	0.00238267	Tpro	esMF vs HC	RTN1		9.9393e-09	2.3695	0.114	0.013	0.000254048	Tpro	esMF vs AD	TOR2A
1.03773e-09	-2.36006	0.045	0.324	2.65243e-05	Tpro	AD vs HC	PLEKHF2		7.42503e-13	-3.66148	0.178	0.647	1.89784e-08	Tpro	esMF vs HC	HLA-DRB5		2.95134e-10	2.34193	0.184	0.042	7.54361e-06	Tpro	esMF vs AD	MYO1E
1.48667e-12	-2.36204	0.178	0.676	3.79994e-08	Tpro	AD vs HC	ZYX		1.60278e-16	-3.66231	0.03	0.353	4.0967e-12	Tpro	esMF vs HC	LAT2		4.07154e-21	2.33972	0.383	0.103	1.04069e-16	Tpro	esMF vs AD	MZT2A
4.94538e-08	-2.36942	0.037	0.265	0.00126404	Tpro	AD vs HC	CTNNBIP1		6.89956e-11	-3.67648	0.021	0.235	1.76353e-06	Tpro	esMF vs HC	NCF2		2.8101e-21	2.32316	0.419	0.135	7.18262e-17	Tpro	esMF vs AD	SLBP
6.37885e-07	-2.37059	0.019	0.176	0.0163043	Tpro	AD vs HC	MCTP1		3.85653e-11	-3.68442	0.028	0.265	9.85729e-07	Tpro	esMF vs HC	CLEC10A		8.91129e-12	2.31918	0.231	0.064	2.27773e-07	Tpro	esMF vs AD	BAG1
1.53178e-07	-2.37694	0.016	0.176	0.00391524	Tpro	AD vs HC	BRF1		8.43916e-08	-3.72512	0.006	0.118	0.00215705	Tpro	esMF vs HC	SOGA1		4.76206e-43	2.30755	0.667	0.273	1.21718e-38	Tpro	esMF vs AD	COX5A
1.36161e-07	-2.39072	0.032	0.235	0.00348027	Tpro	AD vs HC	KIF3B		3.47161e-08	-3.73734	0.011	0.147	0.000887343	Tpro	esMF vs HC	MFSD2A		2.12102e-08	2.3054	0.197	0.069	0.000542132	Tpro	esMF vs AD	FPGS
1.4169e-08	-2.39837	0.034	0.265	0.00036216	Tpro	AD vs HC	CRELD2		9.01815e-08	-3.73937	0.006	0.118	0.00230504	Tpro	esMF vs HC	CSF2RA		4.59071e-08	2.28277	0.14	0.032	0.00117339	Tpro	esMF vs AD	FDX1
2.05752e-07	-2.40055	0.064	0.324	0.00525901	Tpro	AD vs HC	CTSZ		3.82279e-08	-3.80039	0.017	0.176	0.000977106	Tpro	esMF vs HC	AFF3		4.11294e-07	2.26127	0.102	0.016	0.0105127	Tpro	esMF vs AD	PBX4
1.31926e-10	-2.40071	0.032	0.294	3.37202e-06	Tpro	AD vs HC	GTF2E2		8.1933e-12	-3.82093	0.013	0.206	2.09421e-07	Tpro	esMF vs HC	CFP		1.78285e-09	2.24958	0.178	0.045	4.55697e-05	Tpro	esMF vs AD	POLDIP2
1.92892e-08	-2.41588	0.027	0.235	0.000493031	Tpro	AD vs HC	SORBS3		6.81158e-13	-3.82673	0.011	0.206	1.74104e-08	Tpro	esMF vs HC	ITGAM		1.71205e-28	2.2484	0.506	0.154	4.376e-24	Tpro	esMF vs AD	CD70
5.91033e-08	-2.42434	0.117	0.441	0.00151068	Tpro	AD vs HC	PTMS		8.16333e-08	-3.88221	0.006	0.118	0.00208655	Tpro	esMF vs HC	P2RY14		8.90184e-07	2.24788	0.121	0.029	0.0227531	Tpro	esMF vs AD	GNPTAB
5.52269e-07	-2.42959	0.027	0.206	0.014116	Tpro	AD vs HC	PSTPIP2		2.10471e-07	-4.02048	0.013	0.147	0.00537964	Tpro	esMF vs HC	TRBV5-1		2.45578e-12	2.23127	0.21	0.045	6.27698e-08	Tpro	esMF vs AD	C15orf48
2.72925e-10	-2.43075	0.013	0.206	6.97597e-06	Tpro	AD vs HC	AGPAT2		4.14858e-09	-4.0483	0.004	0.118	0.000106038	Tpro	esMF vs HC	CCR2		6.03684e-11	2.22661	0.214	0.058	1.54302e-06	Tpro	esMF vs AD	FAM50A
1.13616e-13	-2.43254	0.273	0.794	2.90401e-09	Tpro	AD vs HC	COX5A		1.0623e-09	-4.10217	0.025	0.235	2.71525e-05	Tpro	esMF vs HC	MNDA		6.2773e-08	2.22278	0.176	0.056	0.00160448	Tpro	esMF vs AD	PTPRA
5.24846e-09	-2.46461	0.032	0.265	0.000134151	Tpro	AD vs HC	HSF1		8.47678e-10	-4.12501	0.025	0.235	2.16666e-05	Tpro	esMF vs HC	CD1C		8.99166e-08	2.22214	0.129	0.027	0.00229827	Tpro	esMF vs AD	ZPR1
2.30271e-09	-2.4652	0.082	0.412	5.88572e-05	Tpro	AD vs HC	PIM3		3.7258e-09	-4.15921	0.008	0.147	9.52314e-05	Tpro	esMF vs HC	CD163		4.78346e-24	2.22101	0.46	0.154	1.22265e-19	Tpro	esMF vs AD	RBM17
6.19703e-08	-2.47111	0.029	0.235	0.00158396	Tpro	AD vs HC	NR2C2		8.43916e-08	-4.22528	0.006	0.118	0.00215705	Tpro	esMF vs HC	ALOX5		7.93847e-13	2.21512	0.216	0.042	2.02907e-08	Tpro	esMF vs AD	GZMH
2.00495e-07	-2.48913	0.005	0.118	0.00512465	Tpro	AD vs HC	BTK		5.75623e-13	-4.23003	0.006	0.176	1.47129e-08	Tpro	esMF vs HC	HNMT		3.38311e-12	2.20804	0.331	0.138	8.64722e-08	Tpro	esMF vs AD	RGCC
1.26818e-08	-2.49613	0.236	0.618	0.000324148	Tpro	AD vs HC	RAC1		8.43916e-08	-4.27118	0.006	0.118	0.00215705	Tpro	esMF vs HC	PDGFB		3.56794e-10	2.20362	0.248	0.09	9.11966e-06	Tpro	esMF vs AD	BATF3
5.94097e-09	-2.50777	0.061	0.353	0.000151851	Tpro	AD vs HC	AC068587.4		2.94859e-10	-4.27862	0.017	0.206	7.5366e-06	Tpro	esMF vs HC	LGALS2		7.69872e-08	2.19844	0.169	0.053	0.00196779	Tpro	esMF vs AD	RNF115
1.60264e-06	-2.50964	0.013	0.147	0.0409635	Tpro	AD vs HC	NDRG2		3.49373e-09	-4.28421	0.008	0.147	8.92996e-05	Tpro	esMF vs HC	NLRP3		6.12373e-08	2.19166	0.131	0.027	0.00156523	Tpro	esMF vs AD	PIK3AP1
9.07963e-15	-2.51288	0.103	0.588	2.32075e-10	Tpro	AD vs HC	MZT2A		7.89624e-08	-4.3561	0.006	0.118	0.00201828	Tpro	esMF vs HC	LRRC25		4.82035e-11	2.18852	0.214	0.056	1.23208e-06	Tpro	esMF vs AD	ARHGEF12
8.97622e-15	-2.51784	0.082	0.529	2.29432e-10	Tpro	AD vs HC	MTCH1		3.60795e-09	-4.46511	0.008	0.147	9.22191e-05	Tpro	esMF vs HC	CYBB		7.13164e-07	2.17734	0.136	0.037	0.0182285	Tpro	esMF vs AD	BRD9
2.18091e-08	-2.52021	0.027	0.235	0.00055744	Tpro	AD vs HC	ZPR1		7.63762e-08	-4.55788	0.006	0.118	0.00195218	Tpro	esMF vs HC	CD1A		7.95849e-09	2.1515	0.15	0.032	0.000203419	Tpro	esMF vs AD	ETV1
9.41204e-08	-2.52257	0.265	0.618	0.00240572	Tpro	AD vs HC	DUSP2		8.30863e-16	-4.56575	0.006	0.206	2.12369e-11	Tpro	esMF vs HC	C8orf88		5.56621e-09	2.14181	0.199	0.064	0.000142272	Tpro	esMF vs AD	DESI2
8.13331e-10	-2.53069	0.021	0.235	2.07887e-05	Tpro	AD vs HC	FHL3		5.74889e-14	-4.68976	0.002	0.147	1.46942e-09	Tpro	esMF vs HC	FLT3		7.4837e-12	2.1277	0.261	0.085	1.91283e-07	Tpro	esMF vs AD	SPPL2A
2.19854e-07	-2.53226	0.042	0.265	0.00561946	Tpro	AD vs HC	AKR7A2		9.32188e-08	-4.70059	0.006	0.118	0.00238267	Tpro	esMF vs HC	STAC3		5.18764e-09	2.10517	0.208	0.069	0.000132596	Tpro	esMF vs AD	TNIP2
1.11492e-17	-2.53262	0.814	1	2.84974e-13	Tpro	AD vs HC	PFN1		8.43916e-08	-4.91307	0.006	0.118	0.00215705	Tpro	esMF vs HC	TRGV5		3.05704e-07	2.101	0.163	0.053	0.00781378	Tpro	esMF vs AD	AFG3L2
9.07258e-07	-2.53752	0.048	0.265	0.0231895	Tpro	AD vs HC	WDR5		5.74889e-14	-4.97821	0.002	0.147	1.46942e-09	Tpro	esMF vs HC	MSR1		1.57865e-06	2.09788	0.127	0.034	0.0403502	Tpro	esMF vs AD	RIN3
1.74408e-10	-2.5413	0.019	0.235	4.45788e-06	Tpro	AD vs HC	PRKCD		6.14786e-12	-4.99336	0.004	0.147	1.57139e-07	Tpro	esMF vs HC	FADS1		1.13709e-11	2.08619	0.248	0.077	2.9064e-07	Tpro	esMF vs AD	GOLIM4
9.51732e-10	-2.55976	0.045	0.324	2.43263e-05	Tpro	AD vs HC	PARVB		2.13436e-10	-4.99964	0.006	0.147	5.45543e-06	Tpro	esMF vs HC	PLD4		2.87345e-16	2.08466	0.35	0.117	7.34454e-12	Tpro	esMF vs AD	TRAPPC5
6.47051e-07	-2.56035	0.027	0.206	0.0165386	Tpro	AD vs HC	ZNF511		1.91247e-10	-5.06873	0.006	0.147	4.88827e-06	Tpro	esMF vs HC	ARPIN		7.83065e-07	2.08034	0.167	0.061	0.0200151	Tpro	esMF vs AD	AP1S2
5.64939e-07	-2.56461	0.027	0.206	0.0144398	Tpro	AD vs HC	BOP1		5.98263e-09	-5.268	0.03	0.235	0.000152916	Tpro	esMF vs HC	FCER1A		1.66064e-12	2.07762	0.275	0.09	4.2446e-08	Tpro	esMF vs AD	DNAJC1
1.55807e-06	-2.56571	0.013	0.147	0.0398242	Tpro	AD vs HC	C1orf54		1.20305e-20	-5.4281	0.004	0.235	3.07499e-16	Tpro	esMF vs HC	AC020656.1		1.56693e-12	2.0753	0.292	0.103	4.00508e-08	Tpro	esMF vs AD	EHD4
2.60594e-08	-2.57106	0.069	0.353	0.000666079	Tpro	AD vs HC	ODC1		3.54649e-09	-5.52785	0.004	0.118	9.06482e-05	Tpro	esMF vs HC	TRAV12-2		6.90579e-09	2.07172	0.163	0.04	0.000176512	Tpro	esMF vs AD	PITHD1
1.51469e-06	-2.57902	0.013	0.147	0.0387154	Tpro	AD vs HC	DMWD		4.95459e-14	-5.6403	0.002	0.147	1.26639e-09	Tpro	esMF vs HC	FPR3		7.61918e-13	2.07088	0.263	0.077	1.94746e-08	Tpro	esMF vs AD	CLTB
8.0738e-13	-2.58788	0.064	0.441	2.06366e-08	Tpro	AD vs HC	FAM174C		8.01906e-14	-6.37285	0	0.118	2.04967e-09	Tpro	esMF vs HC	GAPT		8.59089e-09	2.06847	0.364	0.223	0.000219583	Tpro	esMF vs AD	PRF1
6.74537e-08	-2.58803	0.085	0.382	0.00172412	Tpro	AD vs HC	SPPL2A		8.01906e-14	-6.47709	0	0.118	2.04967e-09	Tpro	esMF vs HC	FBP1		1.38584e-07	2.06612	0.14	0.034	0.00354221	Tpro	esMF vs AD	GNPTG
5.24694e-08	-2.60003	0.021	0.206	0.00134112	Tpro	AD vs HC	RELB		8.01906e-14	-7.22078	0	0.118	2.04967e-09	Tpro	esMF vs HC	KLRC3		1.85643e-10	2.05865	0.242	0.082	4.74504e-06	Tpro	esMF vs AD	SLC16A3
4.41626e-08	-2.60965	0.058	0.324	0.0011288	Tpro	AD vs HC	FCER1G		1.01193e-08	-7.5252	0.021	0.206	0.000258649	Tpro	esMF vs HC	DCD		5.24572e-46	2.05801	0.771	0.406	1.34081e-41	Tpro	esMF vs AD	HMGN1
1.69599e-14	-2.63077	0.135	0.647	4.33496e-10	Tpro	AD vs HC	SLBP											4.38084e-16	2.05338	0.318	0.09	1.11974e-11	Tpro	esMF vs AD	RAB5IF
1.60471e-06	-2.63261	0.029	0.206	0.0410164	Tpro	AD vs HC	RMC1											1.76955e-06	2.04559	0.104	0.021	0.0452297	Tpro	esMF vs AD	TRGC2
5.78086e-08	-2.64083	0.029	0.235	0.00147759	Tpro	AD vs HC	SOCS1											1.15104e-15	2.0102	0.449	0.223	2.94206e-11	Tpro	esMF vs AD	TNFRSF18
1.55807e-06	-2.64376	0.013	0.147	0.0398242	Tpro	AD vs HC	ARSG											5.49953e-07	1.98414	0.157	0.05	0.0140568	Tpro	esMF vs AD	UBE2G1
1.18908e-07	-2.64858	0.05	0.294	0.0030393	Tpro	AD vs HC	CRYL1											7.11504e-10	1.97712	0.286	0.127	1.8186e-05	Tpro	esMF vs AD	SMARCB1
2.49419e-11	-2.67206	0.045	0.353	6.37514e-07	Tpro	AD vs HC	POLDIP2											7.86197e-91	1.96746	0.958	0.814	2.00952e-86	Tpro	esMF vs AD	PFN1
1.29222e-12	-2.69443	0.024	0.294	3.30292e-08	Tpro	AD vs HC	NAPRT											2.16793e-08	1.96304	0.155	0.037	0.000554123	Tpro	esMF vs AD	SOCS3
7.90116e-15	-2.71005	0.061	0.471	2.01954e-10	Tpro	AD vs HC	CSRNP1											2.11154e-19	1.9589	0.386	0.122	5.3971e-15	Tpro	esMF vs AD	UQCRFS1
6.05518e-08	-2.71935	0.029	0.235	0.0015477	Tpro	AD vs HC	GPR137B											1.03078e-06	1.94206	0.167	0.061	0.0263468	Tpro	esMF vs AD	PPFIBP1
1.79397e-10	-2.72281	0.042	0.324	4.58538e-06	Tpro	AD vs HC	EPN1											1.90943e-11	1.93564	0.258	0.085	4.8805e-07	Tpro	esMF vs AD	UBE2S
1.24412e-11	-2.72653	0.034	0.324	3.17998e-07	Tpro	AD vs HC	RIN3											2.9534e-08	1.93357	0.189	0.061	0.000754888	Tpro	esMF vs AD	ETS2
1.51469e-06	-2.73896	0.013	0.147	0.0387154	Tpro	AD vs HC	ZNF385A											2.83775e-07	1.92941	0.144	0.04	0.0072533	Tpro	esMF vs AD	GRAMD1B
8.9297e-07	-2.74907	0.037	0.235	0.0228243	Tpro	AD vs HC	BRD9											1.66338e-06	1.87085	0.182	0.074	0.042516	Tpro	esMF vs AD	HAGH
7.30728e-08	-2.75332	0.05	0.294	0.00186774	Tpro	AD vs HC	PTPRE											4.35675e-21	1.85668	0.519	0.247	1.11359e-16	Tpro	esMF vs AD	PPM1G
1.63008e-09	-2.75509	0.016	0.206	4.16649e-05	Tpro	AD vs HC	MSRA											6.30911e-19	1.853	0.521	0.244	1.61261e-14	Tpro	esMF vs AD	NKG7
1.91098e-06	-2.76907	0.04	0.235	0.0488446	Tpro	AD vs HC	TESC											2.52586e-24	1.84845	0.585	0.273	6.4561e-20	Tpro	esMF vs AD	BHLHE40
1.74408e-10	-2.79115	0.019	0.235	4.45788e-06	Tpro	AD vs HC	CFD											1.61233e-13	1.84732	0.339	0.13	4.1211e-09	Tpro	esMF vs AD	LAGE3
1.45214e-15	-2.80168	0.04	0.412	3.71168e-11	Tpro	AD vs HC	OTULINL											2.31071e-12	1.84571	0.337	0.141	5.90617e-08	Tpro	esMF vs AD	PGLS
3.98758e-13	-2.80425	0.053	0.412	1.01923e-08	Tpro	AD vs HC	AFG3L2											1.93674e-61	1.84423	0.934	0.724	4.9503e-57	Tpro	esMF vs AD	FTH1
4.68845e-08	-2.8044	0.029	0.235	0.00119837	Tpro	AD vs HC	SETDB1											3.02679e-10	1.83736	0.294	0.125	7.73648e-06	Tpro	esMF vs AD	VOPP1
2.1065e-14	-2.80446	0.013	0.265	5.38421e-10	Tpro	AD vs HC	TAF10											2.24877e-10	1.83332	0.227	0.069	5.74785e-06	Tpro	esMF vs AD	BRWD1
5.28065e-08	-2.81756	0.061	0.324	0.00134973	Tpro	AD vs HC	TYROBP											9.13412e-07	1.83206	0.214	0.095	0.0233468	Tpro	esMF vs AD	ZNF267
7.84041e-10	-2.82117	0.037	0.294	2.00401e-05	Tpro	AD vs HC	UBE2J2											3.80756e-07	1.82951	0.163	0.053	0.00973212	Tpro	esMF vs AD	PRKX
3.73419e-08	-2.83223	0.048	0.294	0.000954458	Tpro	AD vs HC	SERPINB6											3.35201e-11	1.81581	0.398	0.223	8.56774e-07	Tpro	esMF vs AD	HOPX
5.10633e-12	-2.83833	0.05	0.382	1.30518e-07	Tpro	AD vs HC	RCN2											1.89962e-09	1.8125	0.278	0.119	4.85542e-05	Tpro	esMF vs AD	SLC25A39
1.44814e-07	-2.84329	0.016	0.176	0.00370144	Tpro	AD vs HC	GMDS											5.53924e-10	1.81227	0.252	0.093	1.41583e-05	Tpro	esMF vs AD	ZMIZ1
3.01928e-13	-2.84571	0.316	0.853	7.71729e-09	Tpro	AD vs HC	NFKBIA											1.04724e-09	1.80886	0.193	0.05	2.67675e-05	Tpro	esMF vs AD	STUB1
7.89215e-15	-2.85864	0.053	0.441	2.01723e-10	Tpro	AD vs HC	RNF115											6.34186e-09	1.80667	0.178	0.048	0.000162098	Tpro	esMF vs AD	SLC25A1
1.99173e-19	-2.8665	0.117	0.706	5.09085e-15	Tpro	AD vs HC	PRELID1											1.62432e-06	1.80416	0.123	0.032	0.0415175	Tpro	esMF vs AD	GTF2E2
4.96652e-09	-2.89671	0.024	0.235	0.000126944	Tpro	AD vs HC	SPATA20											4.134e-16	1.79822	0.456	0.215	1.05665e-11	Tpro	esMF vs AD	SYNGR2
1.98542e-22	-2.89815	0.029	0.471	5.07473e-18	Tpro	AD vs HC	CMTM7											8.21454e-08	1.78309	0.195	0.069	0.00209964	Tpro	esMF vs AD	C5orf24
1.15673e-08	-2.90544	0.019	0.206	0.000295661	Tpro	AD vs HC	RNF135											1.38106e-08	1.77867	0.212	0.074	0.000352998	Tpro	esMF vs AD	CMTM3
2.91772e-10	-2.90654	0.013	0.206	7.45769e-06	Tpro	AD vs HC	DPY19L4											3.28766e-24	1.77589	0.536	0.21	8.40326e-20	Tpro	esMF vs AD	JAK1
1.07387e-18	-2.90713	0.058	0.529	2.74481e-14	Tpro	AD vs HC	FAM50A											8.74571e-12	1.76552	0.261	0.082	2.2354e-07	Tpro	esMF vs AD	MTCH1
2.25301e-09	-2.90921	0.011	0.176	5.7587e-05	Tpro	AD vs HC	COQ2											5.24964e-15	1.76196	0.333	0.106	1.34181e-10	Tpro	esMF vs AD	MAP1LC3B
1.96588e-13	-2.90926	0.042	0.382	5.0248e-09	Tpro	AD vs HC	QSOX1											1.06704e-07	1.73021	0.193	0.069	0.00272736	Tpro	esMF vs AD	SRSF9
5.97864e-22	-2.9176	0.088	0.676	1.52814e-17	Tpro	AD vs HC	GNB2											3.28581e-09	1.71248	0.201	0.061	8.39854e-05	Tpro	esMF vs AD	CSRNP1
2.08542e-08	-2.92106	0.013	0.176	0.000533034	Tpro	AD vs HC	TTLL3											1.96063e-08	1.70191	0.176	0.05	0.000501138	Tpro	esMF vs AD	TGFBR2
7.07438e-16	-2.93613	0.04	0.412	1.80821e-11	Tpro	AD vs HC	TTC7A											9.847e-07	1.69821	0.354	0.215	0.0251689	Tpro	esMF vs AD	CSF2
1.18877e-07	-2.93657	0.016	0.176	0.00303849	Tpro	AD vs HC	TCEA3											4.25612e-17	1.69307	0.513	0.257	1.08786e-12	Tpro	esMF vs AD	CTSW
1.60774e-08	-2.93786	0.045	0.294	0.000410937	Tpro	AD vs HC	PPM1M											8.13837e-08	1.67749	0.136	0.029	0.00208017	Tpro	esMF vs AD	TRBV6-2
6.65455e-10	-2.94262	0.037	0.294	1.7009e-05	Tpro	AD vs HC	RAB4A											1.14898e-11	1.67094	0.339	0.143	2.93678e-07	Tpro	esMF vs AD	LRRFIP2
9.19665e-17	-2.96116	0.231	0.794	2.35066e-12	Tpro	AD vs HC	TYMS											1.18555e-13	1.66274	0.453	0.228	3.03026e-09	Tpro	esMF vs AD	GZMB
4.59045e-18	-2.96185	0.061	0.529	1.17332e-13	Tpro	AD vs HC	KDELR2											1.56376e-10	1.66236	0.436	0.265	3.99698e-06	Tpro	esMF vs AD	DUSP2
3.65764e-15	-2.963	0.072	0.5	9.34893e-11	Tpro	AD vs HC	TOR3A											1.87036e-07	1.66031	0.311	0.17	0.00478063	Tpro	esMF vs AD	ZFAND5
1.58342e-08	-2.96542	0.027	0.235	0.000404723	Tpro	AD vs HC	SURF1											5.29938e-17	1.65955	0.504	0.257	1.35452e-12	Tpro	esMF vs AD	SERP1
1.0144e-09	-2.9765	0.005	0.147	2.59281e-05	Tpro	AD vs HC	SCRN1											6.49699e-08	1.65514	0.307	0.167	0.00166063	Tpro	esMF vs AD	FKBP11
1.25153e-09	-2.97958	0.005	0.147	3.19892e-05	Tpro	AD vs HC	SLC8A1											9.90849e-23	1.63809	0.604	0.324	2.53261e-18	Tpro	esMF vs AD	GUK1
6.55758e-18	-2.98098	0.119	0.676	1.67612e-13	Tpro	AD vs HC	MZT2B											1.51653e-15	1.6318	0.441	0.199	3.87625e-11	Tpro	esMF vs AD	NDFIP1
3.10381e-09	-2.99202	0.032	0.265	7.93333e-05	Tpro	AD vs HC	UHRF2											5.78271e-07	1.63025	0.121	0.027	0.0147806	Tpro	esMF vs AD	PECAM1
8.01138e-15	-3.01007	0.029	0.353	2.04771e-10	Tpro	AD vs HC	RIC1											6.58082e-26	1.62964	0.623	0.321	1.68206e-21	Tpro	esMF vs AD	RANBP1
5.83971e-10	-3.0224	0.056	0.353	1.49263e-05	Tpro	AD vs HC	LST1											2.01633e-26	1.62683	0.646	0.337	5.15374e-22	Tpro	esMF vs AD	PDIA3
1.15017e-13	-3.04054	0.042	0.382	2.93983e-09	Tpro	AD vs HC	FAAP20											1.6296e-06	1.62338	0.178	0.069	0.0416527	Tpro	esMF vs AD	SNHG7
2.69055e-12	-3.04129	0.013	0.235	6.87705e-08	Tpro	AD vs HC	HEBP1											6.94937e-13	1.62094	0.35	0.138	1.77626e-08	Tpro	esMF vs AD	NCOR1
1.66717e-10	-3.04383	0.008	0.176	4.26129e-06	Tpro	AD vs HC	SNCA											5.33493e-12	1.61993	0.371	0.17	1.36361e-07	Tpro	esMF vs AD	JUND
1.78758e-07	-3.05564	0.024	0.206	0.00456905	Tpro	AD vs HC	CIITA											3.55006e-11	1.61661	0.36	0.172	9.07395e-07	Tpro	esMF vs AD	RUNX3
8.71806e-09	-3.05921	0.019	0.206	0.000222834	Tpro	AD vs HC	ARMC10											1.05425e-08	1.61167	0.201	0.064	0.000269467	Tpro	esMF vs AD	MAP7D1
6.77536e-08	-3.0627	0.05	0.294	0.00173178	Tpro	AD vs HC	FGL2											1.86062e-12	1.6097	0.405	0.207	4.75575e-08	Tpro	esMF vs AD	GTF3A
2.59642e-14	-3.0786	0.032	0.353	6.63644e-10	Tpro	AD vs HC	FDX1											1.16754e-11	1.60121	0.326	0.13	2.98424e-07	Tpro	esMF vs AD	STOM
7.87315e-18	-3.08079	0.074	0.559	2.01238e-13	Tpro	AD vs HC	GADD45GIP1											2.0434e-27	1.59728	0.659	0.363	5.22292e-23	Tpro	esMF vs AD	ARF5
2.0847e-07	-3.09073	0.005	0.118	0.00532849	Tpro	AD vs HC	INAFM1											8.42514e-20	1.59592	0.47	0.188	2.15347e-15	Tpro	esMF vs AD	GRB2
2.00495e-07	-3.09419	0.005	0.118	0.00512465	Tpro	AD vs HC	RNF144B											8.60067e-12	1.59207	0.206	0.042	2.19833e-07	Tpro	esMF vs AD	TRAV8-6
2.3877e-18	-3.09564	0.326	0.882	6.10296e-14	Tpro	AD vs HC	COTL1											6.40776e-09	1.58075	0.184	0.05	0.000163782	Tpro	esMF vs AD	PRKCQ-AS1
2.88149e-19	-3.11158	0.207	0.824	7.3651e-15	Tpro	AD vs HC	ITM2B											3.74303e-12	1.56634	0.316	0.122	9.56718e-08	Tpro	esMF vs AD	EIF4A3
1.81901e-12	-3.12832	0.013	0.235	4.64939e-08	Tpro	AD vs HC	BRAP											1.76348e-08	1.56529	0.267	0.119	0.000450745	Tpro	esMF vs AD	TOPBP1
5.50868e-09	-3.13178	0.003	0.118	0.000140802	Tpro	AD vs HC	ALOX5											8.43007e-17	1.56463	0.447	0.188	2.15472e-12	Tpro	esMF vs AD	RHOC
2.37522e-07	-3.13869	0.011	0.147	0.00607105	Tpro	AD vs HC	NFKBIE											1.13771e-07	1.55869	0.269	0.13	0.00290799	Tpro	esMF vs AD	NSD3
4.38953e-12	-3.15389	0.027	0.294	1.12196e-07	Tpro	AD vs HC	CHCHD10											2.11817e-09	1.54745	0.239	0.085	5.41403e-05	Tpro	esMF vs AD	EIF4EBP2
1.03166e-07	-3.16286	0.016	0.176	0.00263692	Tpro	AD vs HC	CD68											2.32932e-08	1.53833	0.339	0.188	0.000595375	Tpro	esMF vs AD	C1QBP
4.14862e-13	-3.16817	0.037	0.353	1.06039e-08	Tpro	AD vs HC	PDCD2											2.66023e-08	1.52891	0.214	0.077	0.000679955	Tpro	esMF vs AD	ICMT
2.63953e-10	-3.17131	0.013	0.206	6.74664e-06	Tpro	AD vs HC	PXMP2											9.95667e-07	1.5254	0.163	0.056	0.0254493	Tpro	esMF vs AD	NSMCE4A
1.06138e-07	-3.19035	0.016	0.176	0.00271288	Tpro	AD vs HC	F2R											2.23405e-08	1.51728	0.159	0.04	0.000571024	Tpro	esMF vs AD	TOMM40
1.84322e-09	-3.20428	0.016	0.206	4.71128e-05	Tpro	AD vs HC	ITGAM											2.10649e-15	1.50727	0.373	0.13	5.38419e-11	Tpro	esMF vs AD	CD47
7.05746e-10	-3.21017	0.021	0.235	1.80389e-05	Tpro	AD vs HC	NUDT8											2.41155e-08	1.50036	0.339	0.186	0.000616392	Tpro	esMF vs AD	MAP3K8
2.43357e-08	-3.23623	0.008	0.147	0.000622021	Tpro	AD vs HC	PDF											1.77635e-16	1.49135	0.477	0.228	4.54034e-12	Tpro	esMF vs AD	ANXA11
9.47248e-08	-3.24379	0.016	0.176	0.00242117	Tpro	AD vs HC	SMURF2											2.84484e-09	1.48126	0.229	0.077	7.2714e-05	Tpro	esMF vs AD	ATP1B1
2.46236e-24	-3.2478	0.058	0.618	6.29379e-20	Tpro	AD vs HC	CRTAP											4.44425e-14	1.47746	0.379	0.149	1.13595e-09	Tpro	esMF vs AD	ACAP2
2.13304e-10	-3.25981	0.027	0.265	5.45205e-06	Tpro	AD vs HC	FCGRT											3.56124e-28	1.47689	0.712	0.419	9.10252e-24	Tpro	esMF vs AD	ANP32B
2.05549e-13	-3.26125	0.016	0.265	5.25383e-09	Tpro	AD vs HC	HPCAL1											1.67538e-08	1.47653	0.339	0.183	0.000428226	Tpro	esMF vs AD	CDK6
7.85571e-17	-3.26907	0.045	0.441	2.00792e-12	Tpro	AD vs HC	TMEM160											1.07866e-24	1.46816	0.703	0.422	2.75706e-20	Tpro	esMF vs AD	H2AFV
1.1556e-07	-3.30593	0.016	0.176	0.00295371	Tpro	AD vs HC	KCNA3											3.07587e-10	1.46769	0.367	0.18	7.86192e-06	Tpro	esMF vs AD	SRRM2
1.31464e-06	-3.31082	0.013	0.147	0.0336022	Tpro	AD vs HC	AMIGO2											1.01443e-11	1.46588	0.4	0.202	2.59288e-07	Tpro	esMF vs AD	CCND3
2.26342e-08	-3.32387	0.008	0.147	0.00057853	Tpro	AD vs HC	SLC25A33											3.21748e-07	1.44334	0.203	0.08	0.00822389	Tpro	esMF vs AD	NFKBIZ
2.0847e-07	-3.33492	0.005	0.118	0.00532849	Tpro	AD vs HC	NT5DC3											1.77233e-07	1.42284	0.212	0.082	0.00453008	Tpro	esMF vs AD	PIM3
3.84364e-17	-3.36572	0.138	0.676	9.82434e-13	Tpro	AD vs HC	RGCC											2.44551e-09	1.41994	0.273	0.106	6.25074e-05	Tpro	esMF vs AD	XCL1
5.50868e-09	-3.37575	0.003	0.118	0.000140802	Tpro	AD vs HC	FBP1											2.24702e-07	1.41281	0.244	0.111	0.00574339	Tpro	esMF vs AD	ELAVL1
9.86761e-24	-3.37711	0.056	0.588	2.52216e-19	Tpro	AD vs HC	CYC1											3.23647e-07	1.40863	0.212	0.085	0.00827241	Tpro	esMF vs AD	ZDHHC20
1.63008e-09	-3.4029	0.016	0.206	4.16649e-05	Tpro	AD vs HC	NME4											9.72569e-11	1.38707	0.369	0.175	2.48589e-06	Tpro	esMF vs AD	DPP7
1.59234e-10	-3.4113	0.019	0.235	4.07003e-06	Tpro	AD vs HC	ABHD12											3.10327e-11	1.38242	0.373	0.178	7.93196e-07	Tpro	esMF vs AD	ZYX
[truncated: 161 more rows]

## Sheet: NK
p_val	avg_log2FC	pct.1	pct.2	p_val_adj	cell_type	group	gene		p_val	avg_log2FC	pct.1	pct.2	p_val_adj	cell_type	group	gene		p_val	avg_log2FC	pct.1	pct.2	p_val_adj	cell_type	group	gene
[truncated: 149 more rows]

[truncated: 31 more sheets: ILC, Bcells, LC, DC1, DC2, DC3, DC4, pDC, DCpro, MP, MC, Neuronal, MEL, SMC1, SMC2, LEC, BEC1, BEC2, BEC3, BECpro …]
